# Supplementary material for: Notch signaling stabilizes lengths of motile cilia in multiciliated cells in the lung
Source: Life Sci Alliance. 2026 Jan 22;9(3):e202503268. doi: 10.26508/lsa.202503268 (PMC12827581; doi:10.26508/lsa.202503268)
Supplement: Supplementary file 1 [file LSA-2025-03268_TableS1.xlsx]

## Sheet: A. DA vs Trachea (Ctrl)
Source data table 1A: Differentially expressed genes between Control (Ctrl) distal airway (DA) and Control trachea
Gene	Contrast	Estimate	Pr(>|t|)	FDR
0610009B22Rik	Control_SmallAirway - Control_Trachea	-0.170581	0.568714	0.663726
0610010K14Rik	Control_SmallAirway - Control_Trachea	0.716771	0.00920072	0.0509907
0610012G03Rik	Control_SmallAirway - Control_Trachea	0.667229	0.0031706	0.0247248
0610030E20Rik	Control_SmallAirway - Control_Trachea	0.36783	0.118892	0.244892
0610040J01Rik	Control_SmallAirway - Control_Trachea	0.189647	0.486422	0.591372
1110002E22Rik	Control_SmallAirway - Control_Trachea	-1.49151	0.00261168	0.0215238
1110004F10Rik	Control_SmallAirway - Control_Trachea	0.802613	0.229195	0.356915
Bbln	Control_SmallAirway - Control_Trachea	-0.401859	0.529291	0.630101
Eola1	Control_SmallAirway - Control_Trachea	0.35066	0.519713	0.621252
1110017D15Rik	Control_SmallAirway - Control_Trachea	2.17226	7.35227e-09	5.08369e-06
1110025L11Rik	Control_SmallAirway - Control_Trachea	-0.933442	0.00549787	0.0357548
1110032A03Rik	Control_SmallAirway - Control_Trachea	0.796538	2.86327e-06	0.000259459
1110032F04Rik	Control_SmallAirway - Control_Trachea	-0.809803	0.210294	0.338208
1110038F14Rik	Control_SmallAirway - Control_Trachea	0.222766	0.367736	0.486347
1110051M20Rik	Control_SmallAirway - Control_Trachea	0.769874	0.196916	0.325329
1110059E24Rik	Control_SmallAirway - Control_Trachea	0.370438	0.301246	0.424515
1110059G10Rik	Control_SmallAirway - Control_Trachea	-0.12804	0.625144	0.711474
1110065P20Rik	Control_SmallAirway - Control_Trachea	-0.34872	0.278006	0.40287
1190007I07Rik	Control_SmallAirway - Control_Trachea	0.212435	0.192917	0.321416
1300017J02Rik	Control_SmallAirway - Control_Trachea	-0.52123	0.0790198	0.19642
1500009C09Rik	Control_SmallAirway - Control_Trachea	-0.893247	0.0155236	0.0724991
1500009L16Rik	Control_SmallAirway - Control_Trachea	-0.19203	0.446394	0.556684
1520401A03Rik	Control_SmallAirway - Control_Trachea	0.0902421	0.712834	0.781188
1600012H06Rik	Control_SmallAirway - Control_Trachea	0.691593	0.405889	0.520811
1600014C10Rik	Control_SmallAirway - Control_Trachea	-0.484091	0.109179	0.233998
1600014C23Rik	Control_SmallAirway - Control_Trachea	-0.470589	0.579782	0.673477
1700001C19Rik	Control_SmallAirway - Control_Trachea	-0.796978	0.0251746	0.0993908
1700001K19Rik	Control_SmallAirway - Control_Trachea	-0.619377	0.113141	0.238517
1700001L19Rik	Control_SmallAirway - Control_Trachea	0.885661	0.0188969	0.0826794
1700001O22Rik	Control_SmallAirway - Control_Trachea	-0.438964	0.278242	0.403057
1700001P01Rik	Control_SmallAirway - Control_Trachea	-0.514006	0.0761719	0.193004
1700003E16Rik	Control_SmallAirway - Control_Trachea	0.463647	0.0879778	0.208312
1700003H04Rik	Control_SmallAirway - Control_Trachea	-1.34046	0.000212083	0.00411679
1700006A11Rik	Control_SmallAirway - Control_Trachea	-0.894553	0.279863	0.404642
1700007K13Rik	Control_SmallAirway - Control_Trachea	1.69017	0.0586578	0.166499
1700008O03Rik	Control_SmallAirway - Control_Trachea	-0.75257	0.0237524	0.0960343
1700008P02Rik	Control_SmallAirway - Control_Trachea	-0.558989	0.374846	0.49292
1700009N14Rik	Control_SmallAirway - Control_Trachea	-0.585912	0.299479	0.4228
1700010B08Rik	Control_SmallAirway - Control_Trachea	-0.630486	0.0549497	0.160256
1700010I14Rik	Control_SmallAirway - Control_Trachea	-0.530368	0.0974058	0.219783
1700011L22Rik	Control_SmallAirway - Control_Trachea	-0.594355	0.113461	0.238892
1700012A03Rik	Control_SmallAirway - Control_Trachea	-0.768349	0.0420317	0.137752
1700012B07Rik	Control_SmallAirway - Control_Trachea	-0.758294	0.0251986	0.0994423
1700012B09Rik	Control_SmallAirway - Control_Trachea	0.789847	0.239638	0.366934
1700012P22Rik	Control_SmallAirway - Control_Trachea	-1.36773	0.0110461	0.0578002
1700013D24Rik	Control_SmallAirway - Control_Trachea	-1.4612	0.00222089	0.019249
1700013F07Rik	Control_SmallAirway - Control_Trachea	0.962964	0.00140331	0.0141814
1700013G24Rik	Control_SmallAirway - Control_Trachea	-0.388562	0.133036	0.260745
1700013H16Rik	Control_SmallAirway - Control_Trachea	-1.98564	0.000126448	0.00292698
Pttg1ip2	Control_SmallAirway - Control_Trachea	-0.810082	0.0412205	0.136308
1700015G11Rik	Control_SmallAirway - Control_Trachea	-1.10885	0.00281934	0.0227931
1700016C15Rik	Control_SmallAirway - Control_Trachea	-0.0440999	0.845391	0.886027
1700016D06Rik	Control_SmallAirway - Control_Trachea	-0.518019	0.328337	0.44985
1700016H13Rik	Control_SmallAirway - Control_Trachea	-0.278467	0.64739	0.729754
1700016K19Rik	Control_SmallAirway - Control_Trachea	1.22972	1.57185e-05	0.000738421
1700017B05Rik	Control_SmallAirway - Control_Trachea	0.235991	0.333805	0.455254
1700017N19Rik	Control_SmallAirway - Control_Trachea	-0.831149	0.0490712	0.150679
1700018B08Rik	Control_SmallAirway - Control_Trachea	-0.670747	0.0315369	0.115698
1700018F24Rik	Control_SmallAirway - Control_Trachea	-0.66058	0.0102591	0.0548223
1700018G05Rik	Control_SmallAirway - Control_Trachea	-0.747898	0.0402245	0.134462
1700019A02Rik	Control_SmallAirway - Control_Trachea	-0.812418	0.143205	0.27158
1700019D03Rik	Control_SmallAirway - Control_Trachea	-0.359424	0.129174	0.256523
1700019N19Rik	Control_SmallAirway - Control_Trachea	-0.523449	0.267041	0.392484
1700020A23Rik	Control_SmallAirway - Control_Trachea	-0.712753	0.0375596	0.129278
Nscme3l	Control_SmallAirway - Control_Trachea	-0.174893	0.685626	0.760394
1700020L24Rik	Control_SmallAirway - Control_Trachea	-0.131418	0.822721	0.868995
1700020N15Rik	Control_SmallAirway - Control_Trachea	-1.49601	2.93859e-05	0.00114199
1700021F07Rik	Control_SmallAirway - Control_Trachea	-0.820583	0.0775008	0.194541
1700022I11Rik	Control_SmallAirway - Control_Trachea	-0.776831	0.292517	0.416017
1700024G13Rik	Control_SmallAirway - Control_Trachea	0.82618	0.177693	0.306606
1700024J04Rik	Control_SmallAirway - Control_Trachea	-0.536879	0.340904	0.461816
1700025C18Rik	Control_SmallAirway - Control_Trachea	-1.47403	5.03538e-05	0.00165423
1700025G04Rik	Control_SmallAirway - Control_Trachea	0.280684	0.270175	0.395055
1700028J19Rik	Control_SmallAirway - Control_Trachea	-1.13186	0.206606	0.334601
1700028K03Rik	Control_SmallAirway - Control_Trachea	-0.58624	0.0554988	0.161218
1700028P14Rik	Control_SmallAirway - Control_Trachea	0.357234	0.252692	0.379289
1700029F12Rik	Control_SmallAirway - Control_Trachea	-0.807027	0.387303	0.504272
1700029H14Rik	Control_SmallAirway - Control_Trachea	-0.911495	0.107051	0.231369
1700029I15Rik	Control_SmallAirway - Control_Trachea	-0.405146	0.259601	0.385551
1700029J07Rik	Control_SmallAirway - Control_Trachea	0.592427	0.0214913	0.0900532
Ndufb11b	Control_SmallAirway - Control_Trachea	-0.175577	0.598948	0.689167
1700030J22Rik	Control_SmallAirway - Control_Trachea	0.0919455	0.763065	0.8221
1700030K09Rik	Control_SmallAirway - Control_Trachea	-0.470141	0.158357	0.287093
1700031F05Rik	Control_SmallAirway - Control_Trachea	-0.535775	0.120157	0.246099
1700034E13Rik	Control_SmallAirway - Control_Trachea	0.446402	0.308438	0.431565
1700034J05Rik	Control_SmallAirway - Control_Trachea	-1.0746	0.0199383	0.0855521
1700037C18Rik	Control_SmallAirway - Control_Trachea	0.59245	0.0920013	0.213323
1700037H04Rik	Control_SmallAirway - Control_Trachea	0.060326	0.81246	0.861014
P3r3urf	Control_SmallAirway - Control_Trachea	-0.832606	0.0175486	0.0787444
1700057G04Rik	Control_SmallAirway - Control_Trachea	-0.837782	0.0696605	0.183534
1700066B19Rik	Control_SmallAirway - Control_Trachea	-0.466885	0.0885512	0.208947
1700066M21Rik	Control_SmallAirway - Control_Trachea	-0.356989	0.345944	0.466726
1700067K01Rik	Control_SmallAirway - Control_Trachea	-0.734036	0.157262	0.286176
1700067P10Rik	Control_SmallAirway - Control_Trachea	-1.08945	0.00714864	0.0429143
1700069L16Rik	Control_SmallAirway - Control_Trachea	-0.381734	0.517936	0.619708
Prss59	Control_SmallAirway - Control_Trachea	-1.00946	0.0039977	0.02862
1700088E04Rik	Control_SmallAirway - Control_Trachea	1.2187	0.0351475	0.12406
1700092M07Rik	Control_SmallAirway - Control_Trachea	-0.513255	0.103328	0.227072
1700093K21Rik	Control_SmallAirway - Control_Trachea	-0.12986	0.678092	0.754052
1700094D03Rik	Control_SmallAirway - Control_Trachea	2.03812	0.075986	0.192839
1700102P08Rik	Control_SmallAirway - Control_Trachea	-0.639178	0.208465	0.336104
1700109H08Rik	Control_SmallAirway - Control_Trachea	0.0533334	0.821106	0.867762
1700113H08Rik	Control_SmallAirway - Control_Trachea	-0.648174	0.0825916	0.200987
1700122O11Rik	Control_SmallAirway - Control_Trachea	-0.608141	0.0432098	0.140124
1700123K08Rik	Control_SmallAirway - Control_Trachea	-0.639851	0.241236	0.368582
1700123L14Rik	Control_SmallAirway - Control_Trachea	-1.13075	0.146005	0.274469
1700123O20Rik	Control_SmallAirway - Control_Trachea	-0.273678	0.486526	0.591372
1700125H20Rik	Control_SmallAirway - Control_Trachea	-1.23378	0.0806601	0.198518
1700129C05Rik	Control_SmallAirway - Control_Trachea	-0.836764	0.223489	0.351241
1810009A15Rik	Control_SmallAirway - Control_Trachea	-0.385691	0.453555	0.562694
1810009J06Rik	Control_SmallAirway - Control_Trachea	-0.558513	0.338773	0.459885
1810010H24Rik	Control_SmallAirway - Control_Trachea	0.993606	0.115567	0.241175
1810013L24Rik	Control_SmallAirway - Control_Trachea	0.617774	0.0792824	0.196791
1810024B03Rik	Control_SmallAirway - Control_Trachea	-0.464927	0.507899	0.610342
1810030O07Rik	Control_SmallAirway - Control_Trachea	0.655353	0.256476	0.382573
1810037I17Rik	Control_SmallAirway - Control_Trachea	-0.0907389	0.729646	0.794466
1810046K07Rik	Control_SmallAirway - Control_Trachea	-0.502271	0.0292461	0.109884
1810055G02Rik	Control_SmallAirway - Control_Trachea	0.238215	0.42345	0.535822
1810062G17Rik	Control_SmallAirway - Control_Trachea	-0.362589	0.115474	0.241139
1810065E05Rik	Control_SmallAirway - Control_Trachea	-0.711794	0.0271138	0.104384
2010003K11Rik	Control_SmallAirway - Control_Trachea	-0.979643	0.0768759	0.193787
2010106E10Rik	Control_SmallAirway - Control_Trachea	-1.13649	0.00114034	0.0124804
2010109A12Rik	Control_SmallAirway - Control_Trachea	-0.756082	0.155639	0.284739
Cracdl	Control_SmallAirway - Control_Trachea	0.671202	0.000491769	0.00719523
2200002D01Rik	Control_SmallAirway - Control_Trachea	-1.18078	0.0145476	0.0693988
2200002J24Rik	Control_SmallAirway - Control_Trachea	-1.24689	0.0013874	0.0140727
2210016F16Rik	Control_SmallAirway - Control_Trachea	0.0748768	0.709071	0.778224
2210016L21Rik	Control_SmallAirway - Control_Trachea	-0.437122	0.43942	0.550717
Lypd8l	Control_SmallAirway - Control_Trachea	-0.450763	0.2394	0.366714
2210408I21Rik	Control_SmallAirway - Control_Trachea	0.810668	0.000431445	0.0066526
2210418O10Rik	Control_SmallAirway - Control_Trachea	1.56979	0.00302642	0.0239607
2300002M23Rik	Control_SmallAirway - Control_Trachea	-1.1625	0.0128224	0.0638282
2300009A05Rik	Control_SmallAirway - Control_Trachea	0.282655	0.420724	0.533367
2310002L09Rik	Control_SmallAirway - Control_Trachea	-0.713967	0.046315	0.145409
2310009B15Rik	Control_SmallAirway - Control_Trachea	-0.0547233	0.81676	0.864433
2310011J03Rik	Control_SmallAirway - Control_Trachea	0.410267	0.312141	0.435058
2310022A10Rik	Control_SmallAirway - Control_Trachea	0.484842	0.00793146	0.0460661
2310022B05Rik	Control_SmallAirway - Control_Trachea	-0.0329552	0.926859	0.946533
2310030G06Rik	Control_SmallAirway - Control_Trachea	1.35033	1.12365e-05	0.000598446
2310033P09Rik	Control_SmallAirway - Control_Trachea	-0.271781	0.427117	0.539504
2310034C09Rik	Control_SmallAirway - Control_Trachea	-0.906247	0.193043	0.321566
2310034G01Rik	Control_SmallAirway - Control_Trachea	1.25303	5.0451e-05	0.00165459
2310034P14Rik	Control_SmallAirway - Control_Trachea	-0.498087	0.094915	0.216703
2310039H08Rik	Control_SmallAirway - Control_Trachea	-0.407068	0.0301203	0.112152
2310050C09Rik	Control_SmallAirway - Control_Trachea	-1.08328	0.00616717	0.0388138
2310057M21Rik	Control_SmallAirway - Control_Trachea	-0.292733	0.474561	0.580933
2310057N15Rik	Control_SmallAirway - Control_Trachea	-1.54494	0.0657795	0.177366
2310061I04Rik	Control_SmallAirway - Control_Trachea	0.860851	3.1174e-05	0.00119905
2310061N02Rik	Control_SmallAirway - Control_Trachea	-1.14691	0.000793935	0.00985077
2310079G19Rik	Control_SmallAirway - Control_Trachea	-0.874039	0.0036892	0.027111
2410002F23Rik	Control_SmallAirway - Control_Trachea	0.356893	0.0666895	0.178933
2410004B18Rik	Control_SmallAirway - Control_Trachea	0.00929563	0.986856	0.990142
2410004P03Rik	Control_SmallAirway - Control_Trachea	0.894669	0.179102	0.307951
Spring1	Control_SmallAirway - Control_Trachea	-0.545878	0.116482	0.242054
2410137M14Rik	Control_SmallAirway - Control_Trachea	-0.736965	0.127699	0.254866
2510002D24Rik	Control_SmallAirway - Control_Trachea	-0.467891	0.161412	0.290384
2510009E07Rik	Control_SmallAirway - Control_Trachea	0.598422	0.0667023	0.178933
2510039O18Rik	Control_SmallAirway - Control_Trachea	0.259033	0.517588	0.619373
2610001J05Rik	Control_SmallAirway - Control_Trachea	0.60715	0.0012742	0.0133861
2610002M06Rik	Control_SmallAirway - Control_Trachea	0.0317005	0.897893	0.925019
2610008E11Rik	Control_SmallAirway - Control_Trachea	-0.148142	0.464201	0.57221
2610028H24Rik	Control_SmallAirway - Control_Trachea	2.18475	0.0021081	0.0185746
2610301B20Rik	Control_SmallAirway - Control_Trachea	0.195623	0.514894	0.617072
2610318N02Rik	Control_SmallAirway - Control_Trachea	-0.697534	0.00137848	0.0140164
2610507B11Rik	Control_SmallAirway - Control_Trachea	0.724287	0.0505066	0.152678
2610524H06Rik	Control_SmallAirway - Control_Trachea	-0.689149	0.0774576	0.194471
2610528A11Rik	Control_SmallAirway - Control_Trachea	-0.564507	0.16543	0.294015
2610528J11Rik	Control_SmallAirway - Control_Trachea	-0.130717	0.543258	0.642173
2700049A03Rik	Control_SmallAirway - Control_Trachea	-0.0641129	0.853941	0.891616
2700062C07Rik	Control_SmallAirway - Control_Trachea	-0.0836388	0.743519	0.806129
Zfta	Control_SmallAirway - Control_Trachea	-0.0430518	0.8843	0.914431
2700097O09Rik	Control_SmallAirway - Control_Trachea	-0.454723	0.416802	0.530082
2810004N23Rik	Control_SmallAirway - Control_Trachea	-0.0520856	0.911649	0.935275
Mtrfr	Control_SmallAirway - Control_Trachea	-0.360292	0.469873	0.576968
2810021J22Rik	Control_SmallAirway - Control_Trachea	-0.0269389	0.92317	0.943904
2810408A11Rik	Control_SmallAirway - Control_Trachea	-1.05057	0.00810145	0.0467975
2810459M11Rik	Control_SmallAirway - Control_Trachea	-0.676996	0.199821	0.328579
2900026A02Rik	Control_SmallAirway - Control_Trachea	0.306931	0.331093	0.452731
2900092C05Rik	Control_SmallAirway - Control_Trachea	-0.220538	0.689738	0.764077
3110009E18Rik	Control_SmallAirway - Control_Trachea	-0.386395	0.430168	0.542173
3110040M04Rik	Control_SmallAirway - Control_Trachea	-0.87232	0.0769782	0.193935
3110040N11Rik	Control_SmallAirway - Control_Trachea	0.181716	0.394789	0.511203
3110067G11Rik	Control_SmallAirway - Control_Trachea	0.269417	0.465291	0.573067
3110082I17Rik	Control_SmallAirway - Control_Trachea	-0.0410839	0.929343	0.947985
3110082J24Rik	Control_SmallAirway - Control_Trachea	-0.826765	0.00188026	0.0172094
3830406C13Rik	Control_SmallAirway - Control_Trachea	0.572738	0.00428536	0.0299474
Magea9	Control_SmallAirway - Control_Trachea	-0.765817	0.25798	0.383977
Spata6l	Control_SmallAirway - Control_Trachea	1.39393	0.000265118	0.00477992
4833420G17Rik	Control_SmallAirway - Control_Trachea	0.30246	0.131329	0.258733
Hoatz	Control_SmallAirway - Control_Trachea	1.56113	0.0122898	0.0621002
4833439L19Rik	Control_SmallAirway - Control_Trachea	1.329	0.112695	0.238092
4921504E06Rik	Control_SmallAirway - Control_Trachea	-0.83707	0.02732	0.104933
4921507P07Rik	Control_SmallAirway - Control_Trachea	-0.533379	0.398024	0.514177
4921511C20Rik	Control_SmallAirway - Control_Trachea	-0.467417	0.411074	0.525489
4921517D22Rik	Control_SmallAirway - Control_Trachea	-0.695699	0.0456603	0.14423
4921524J17Rik	Control_SmallAirway - Control_Trachea	-0.385812	0.317427	0.440053
4921524L21Rik	Control_SmallAirway - Control_Trachea	-1.0276	0.245313	0.372311
4921536K21Rik	Control_SmallAirway - Control_Trachea	-0.581997	0.0654507	0.176829
4930402F06Rik	Control_SmallAirway - Control_Trachea	-0.766585	0.0406576	0.13529
Dnaaf9	Control_SmallAirway - Control_Trachea	0.0294343	0.915411	0.937826
4930402K13Rik	Control_SmallAirway - Control_Trachea	-1.1766	0.00842484	0.0481132
4930404H24Rik	Control_SmallAirway - Control_Trachea	-1.20632	0.0855797	0.205177
4930404N11Rik	Control_SmallAirway - Control_Trachea	0.0840087	0.804335	0.855048
4930407I10Rik	Control_SmallAirway - Control_Trachea	-0.920048	0.000466382	0.00694886
4930412O13Rik	Control_SmallAirway - Control_Trachea	-0.531295	0.0313781	0.11533
4930415L06Rik	Control_SmallAirway - Control_Trachea	-0.751803	0.35338	0.473469
Tex49	Control_SmallAirway - Control_Trachea	-0.796814	0.0775523	0.194542
4930430F08Rik	Control_SmallAirway - Control_Trachea	-0.14708	0.48928	0.593933
Brme1	Control_SmallAirway - Control_Trachea	-0.724379	0.0286753	0.108547
4930432M17Rik	Control_SmallAirway - Control_Trachea	-0.756823	0.111581	0.236864
4930433I11Rik	Control_SmallAirway - Control_Trachea	-0.20742	0.501525	0.605185
4930438A08Rik	Control_SmallAirway - Control_Trachea	-0.620403	0.120015	0.246099
4930444G20Rik	Control_SmallAirway - Control_Trachea	-0.286662	0.403891	0.519153
4930444P10Rik	Control_SmallAirway - Control_Trachea	-0.0243358	0.958386	0.969462
4930445K14Rik	Control_SmallAirway - Control_Trachea	-0.152836	0.764914	0.823767
4930447A16Rik	Control_SmallAirway - Control_Trachea	-1.1582	0.148926	0.277612
4930447C04Rik	Control_SmallAirway - Control_Trachea	0.119244	0.807054	0.856985
4930449I24Rik	Control_SmallAirway - Control_Trachea	-0.542602	0.146285	0.274643
Dnaaf8	Control_SmallAirway - Control_Trachea	-0.0592057	0.867153	0.901967
4930451I11Rik	Control_SmallAirway - Control_Trachea	-0.789647	0.227147	0.355066
Cfap20dc	Control_SmallAirway - Control_Trachea	-1.07256	0.0408087	0.135486
4930453N24Rik	Control_SmallAirway - Control_Trachea	0.105595	0.650884	0.732312
4930455H04Rik	Control_SmallAirway - Control_Trachea	-0.00299846	0.990576	0.993121
4930467E23Rik	Control_SmallAirway - Control_Trachea	-0.740266	0.260164	0.386177
4930470P17Rik	Control_SmallAirway - Control_Trachea	-1.04982	0.00959912	0.0523486
4930474N05Rik	Control_SmallAirway - Control_Trachea	-0.903008	0.00213344	0.0187247
4930480E11Rik	Control_SmallAirway - Control_Trachea	-0.916326	0.030296	0.112587
4930486L24Rik	Control_SmallAirway - Control_Trachea	-1.15934	0.01253	0.0628802
4930503L19Rik	Control_SmallAirway - Control_Trachea	-0.265471	0.142973	0.271302
4930505A04Rik	Control_SmallAirway - Control_Trachea	0.0944953	0.667226	0.745617
4930512M02Rik	Control_SmallAirway - Control_Trachea	-0.955157	0.0829117	0.201535
4930513O06Rik	Control_SmallAirway - Control_Trachea	-0.320178	0.381697	0.498807
4930519G04Rik	Control_SmallAirway - Control_Trachea	-0.0845684	0.710812	0.779553
4930522H14Rik	Control_SmallAirway - Control_Trachea	-0.190924	0.679769	0.755519
4930523C07Rik	Control_SmallAirway - Control_Trachea	0.913705	0.0243407	0.0973831
4930524J08Rik	Control_SmallAirway - Control_Trachea	-0.693207	0.0164457	0.0753292
4930544D05Rik	Control_SmallAirway - Control_Trachea	-0.649327	0.225952	0.353841
4930544G11Rik	Control_SmallAirway - Control_Trachea	-1.23267	0.0786362	0.195975
4930550C14Rik	Control_SmallAirway - Control_Trachea	-0.959091	0.304947	0.428247
Magea13	Control_SmallAirway - Control_Trachea	-0.938066	0.0888585	0.209222
4930555G01Rik	Control_SmallAirway - Control_Trachea	-0.425441	0.583632	0.676725
4930558C23Rik	Control_SmallAirway - Control_Trachea	-1.14357	0.00258998	0.0213819
4930558K02Rik	Control_SmallAirway - Control_Trachea	-1.20016	0.00759782	0.0448342
4930562C15Rik	Control_SmallAirway - Control_Trachea	0.890601	0.0482249	0.149013
4930564D02Rik	Control_SmallAirway - Control_Trachea	-0.34157	0.241507	0.36879
4930567H17Rik	Control_SmallAirway - Control_Trachea	-1.12089	0.0971496	0.219407
4930568D16Rik	Control_SmallAirway - Control_Trachea	-0.721499	0.0199776	0.0856431
4930578G10Rik	Control_SmallAirway - Control_Trachea	-0.57137	0.615025	0.702676
4930578I06Rik	Control_SmallAirway - Control_Trachea	-0.305752	0.239939	0.367216
4930578L24Rik	Control_SmallAirway - Control_Trachea	-0.96563	0.0332239	0.119631
4930579G24Rik	Control_SmallAirway - Control_Trachea	-0.640192	0.0182452	0.0807043
4930583I09Rik	Control_SmallAirway - Control_Trachea	-0.749785	0.0412725	0.136362
4930590J08Rik	Control_SmallAirway - Control_Trachea	-1.20608	0.104273	0.228061
4930595D18Rik	Control_SmallAirway - Control_Trachea	-0.110254	0.871189	0.904886
4930595M18Rik	Control_SmallAirway - Control_Trachea	-1.39701	0.0517037	0.154852
4930596D02Rik	Control_SmallAirway - Control_Trachea	-1.04986	0.150445	0.279289
4931400O07Rik	Control_SmallAirway - Control_Trachea	-0.739864	0.00960729	0.0523486
4931406B18Rik	Control_SmallAirway - Control_Trachea	-0.810535	0.0570248	0.163883
4931406C07Rik	Control_SmallAirway - Control_Trachea	0.275848	0.361187	0.480451
Garre1	Control_SmallAirway - Control_Trachea	0.547037	0.17407	0.302675
4931408C20Rik	Control_SmallAirway - Control_Trachea	-1.02827	0.00245566	0.020575
4931414P19Rik	Control_SmallAirway - Control_Trachea	-0.449389	0.241235	0.368582
4931417E11Rik	Control_SmallAirway - Control_Trachea	-0.893548	0.0559084	0.162014
4931422A03Rik	Control_SmallAirway - Control_Trachea	-0.149377	0.711365	0.78007
4931428F04Rik	Control_SmallAirway - Control_Trachea	-0.51269	0.0644377	0.1755
4931428L18Rik	Control_SmallAirway - Control_Trachea	-0.848755	0.0323595	0.117671
4931429L15Rik	Control_SmallAirway - Control_Trachea	-0.44332	0.361849	0.48109
4932411N23Rik	Control_SmallAirway - Control_Trachea	-0.829386	0.0441705	0.141773
4932414N04Rik	Control_SmallAirway - Control_Trachea	-0.795532	0.00857941	0.0486905
4932429P05Rik	Control_SmallAirway - Control_Trachea	-0.905133	0.011947	0.0609295
4932438A13Rik	Control_SmallAirway - Control_Trachea	0.13276	0.366956	0.485617
4932438H23Rik	Control_SmallAirway - Control_Trachea	-0.356508	0.56274	0.65937
4933400A11Rik	Control_SmallAirway - Control_Trachea	-0.478727	0.215606	0.343418
4933402D24Rik	Control_SmallAirway - Control_Trachea	-0.774552	0.206113	0.334057
4933402J07Rik	Control_SmallAirway - Control_Trachea	-0.856071	0.00239741	0.020249
4933402N03Rik	Control_SmallAirway - Control_Trachea	-0.380453	0.242799	0.369994
4933403O08Rik	Control_SmallAirway - Control_Trachea	-0.449412	0.236473	0.363805
4933405L10Rik	Control_SmallAirway - Control_Trachea	-0.408574	0.241168	0.368557
4933405O20Rik	Control_SmallAirway - Control_Trachea	-0.779189	0.0193059	0.083836
4933407L21Rik	Control_SmallAirway - Control_Trachea	-0.513	0.0481766	0.148955
4933407O12Rik	Control_SmallAirway - Control_Trachea	-1.6555	0.0984638	0.220888
4933409G03Rik	Control_SmallAirway - Control_Trachea	-0.720711	0.0645582	0.175659
4933411K16Rik	Control_SmallAirway - Control_Trachea	-0.695918	0.0783007	0.195597
4933412E24Rik	Control_SmallAirway - Control_Trachea	-1.41984	7.57564e-05	0.00211896
4933414I15Rik	Control_SmallAirway - Control_Trachea	-1.05918	0.0290507	0.109405
4933417A18Rik	Control_SmallAirway - Control_Trachea	-0.678955	0.0214513	0.0899253
4933421I07Rik	Control_SmallAirway - Control_Trachea	-1.14851	0.0421545	0.138051
4933424G06Rik	Control_SmallAirway - Control_Trachea	-1.24389	0.08956	0.210212
4933427D14Rik	Control_SmallAirway - Control_Trachea	0.515195	0.157251	0.286176
4933427I04Rik	Control_SmallAirway - Control_Trachea	-0.298066	0.531455	0.631747
4933428G20Rik	Control_SmallAirway - Control_Trachea	-0.827168	0.276876	0.401751
4933428M09Rik	Control_SmallAirway - Control_Trachea	-1.43726	0.00352478	0.0263669
4933430I17Rik	Control_SmallAirway - Control_Trachea	-0.958062	0.00408773	0.0289836
4933434E20Rik	Control_SmallAirway - Control_Trachea	0.385296	0.00140035	0.0141593
4933436I01Rik	Control_SmallAirway - Control_Trachea	-1.0726	0.0021202	0.0186468
4933440N22Rik	Control_SmallAirway - Control_Trachea	-0.474591	0.133862	0.261754
5031439G07Rik	Control_SmallAirway - Control_Trachea	0.915563	0.0230425	0.0940589
Elapor1	Control_SmallAirway - Control_Trachea	2.49543	0.109071	0.233794
5430401F13Rik	Control_SmallAirway - Control_Trachea	-0.780399	0.253641	0.380193
5430402E10Rik	Control_SmallAirway - Control_Trachea	-0.535331	0.414673	0.52857
Tasl	Control_SmallAirway - Control_Trachea	-0.793926	0.0283996	0.107888
5530400C23Rik	Control_SmallAirway - Control_Trachea	-1.09217	0.00448516	0.030846
5530401A14Rik	Control_SmallAirway - Control_Trachea	-0.877599	0.0116898	0.0600144
5730409E04Rik	Control_SmallAirway - Control_Trachea	-0.594101	0.0378914	0.130046
5730455P16Rik	Control_SmallAirway - Control_Trachea	-0.11921	0.767439	0.826021
5730480H06Rik	Control_SmallAirway - Control_Trachea	-0.452809	0.0531661	0.157334
5730522E02Rik	Control_SmallAirway - Control_Trachea	-1.27362	0.00182607	0.0168913
5730596B20Rik	Control_SmallAirway - Control_Trachea	-0.998965	0.0153719	0.0720039
Scart2	Control_SmallAirway - Control_Trachea	-0.856895	0.00771452	0.0453015
6030458C11Rik	Control_SmallAirway - Control_Trachea	-0.465345	0.0482498	0.149013
6030468B19Rik	Control_SmallAirway - Control_Trachea	-1.04256	0.0617877	0.171703
6030498E09Rik	Control_SmallAirway - Control_Trachea	-0.583206	0.0230263	0.0940587
6330403K07Rik	Control_SmallAirway - Control_Trachea	-0.624395	0.239887	0.367196
6330409D20Rik	Control_SmallAirway - Control_Trachea	-0.351103	0.239776	0.367113
6430548M08Rik	Control_SmallAirway - Control_Trachea	-0.026385	0.942709	0.957889
6430550D23Rik	Control_SmallAirway - Control_Trachea	-0.564278	0.403724	0.519043
6430571L13Rik	Control_SmallAirway - Control_Trachea	-0.870637	0.0812766	0.199334
6820408C15Rik	Control_SmallAirway - Control_Trachea	1.20405	0.312405	0.4353
7420426K07Rik	Control_SmallAirway - Control_Trachea	-0.483253	0.149622	0.278393
7530416G11Rik	Control_SmallAirway - Control_Trachea	-1.02277	0.00118188	0.0127454
8030423J24Rik	Control_SmallAirway - Control_Trachea	-1.06259	0.000329655	0.0055533
8030462N17Rik	Control_SmallAirway - Control_Trachea	-0.0500521	0.845229	0.88591
8030474K03Rik	Control_SmallAirway - Control_Trachea	-0.63339	0.141216	0.269279
9030025P20Rik	Control_SmallAirway - Control_Trachea	0.761628	1.37884e-06	0.000165079
9030624G23Rik	Control_SmallAirway - Control_Trachea	-0.652674	0.326528	0.448276
9130008F23Rik	Control_SmallAirway - Control_Trachea	-0.94095	0.00304896	0.0240595
9130019O22Rik	Control_SmallAirway - Control_Trachea	-0.551256	0.108129	0.232583
9130023H24Rik	Control_SmallAirway - Control_Trachea	-0.328167	0.470337	0.577353
9130213A22Rik	Control_SmallAirway - Control_Trachea	-0.648332	0.0775624	0.194542
9130230L23Rik	Control_SmallAirway - Control_Trachea	1.6454	4.9313e-06	0.000360467
9130401M01Rik	Control_SmallAirway - Control_Trachea	-0.325626	0.160067	0.288837
9130409I23Rik	Control_SmallAirway - Control_Trachea	-0.437574	0.100872	0.223926
9230102O04Rik	Control_SmallAirway - Control_Trachea	-0.707199	0.0225729	0.092756
9230112D13Rik	Control_SmallAirway - Control_Trachea	-0.176897	0.534308	0.634347
Elapor2	Control_SmallAirway - Control_Trachea	0.17734	0.813612	0.861857
9330182O14Rik	Control_SmallAirway - Control_Trachea	-0.705108	0.329941	0.451573
9430015G10Rik	Control_SmallAirway - Control_Trachea	-0.33278	0.702715	0.773457
9430038I01Rik	Control_SmallAirway - Control_Trachea	-0.891452	0.0160902	0.0742206
9430069I07Rik	Control_SmallAirway - Control_Trachea	-0.672723	0.120857	0.246904
9430097D07Rik	Control_SmallAirway - Control_Trachea	-0.88746	0.0632607	0.17391
9530002B09Rik	Control_SmallAirway - Control_Trachea	-0.826582	0.00385536	0.0278482
9530003J23Rik	Control_SmallAirway - Control_Trachea	-0.872824	0.00693848	0.0419159
9530053A07Rik	Control_SmallAirway - Control_Trachea	-0.54479	0.388009	0.505088
9530068E07Rik	Control_SmallAirway - Control_Trachea	1.01567	0.216636	0.344198
9530077C05Rik	Control_SmallAirway - Control_Trachea	-0.168698	0.639717	0.723237
9830107B12Rik	Control_SmallAirway - Control_Trachea	-1.02426	0.0142027	0.0682712
9930012K11Rik	Control_SmallAirway - Control_Trachea	-0.274007	0.264615	0.390118
9930021J03Rik	Control_SmallAirway - Control_Trachea	-0.309342	0.0434899	0.140733
9930104L06Rik	Control_SmallAirway - Control_Trachea	0.571889	0.0745833	0.190825
9930111J21Rik1	Control_SmallAirway - Control_Trachea	0.105235	0.806521	0.856656
A130010J15Rik	Control_SmallAirway - Control_Trachea	-0.492641	0.232703	0.360412
A1bg	Control_SmallAirway - Control_Trachea	-1.16787	0.00837563	0.0479037
A1cf	Control_SmallAirway - Control_Trachea	-1.00051	0.0125934	0.0630988
A230072I06Rik	Control_SmallAirway - Control_Trachea	-0.747482	0.0257611	0.100953
A26c2	Control_SmallAirway - Control_Trachea	-1.37599	0.0898941	0.210578
A26c3	Control_SmallAirway - Control_Trachea	-1.30347	0.00890753	0.0499519
A2m	Control_SmallAirway - Control_Trachea	-0.543507	0.487951	0.59262
A2ml1	Control_SmallAirway - Control_Trachea	-2.70254	0.174526	0.303192
A330070K13Rik	Control_SmallAirway - Control_Trachea	-0.681186	0.334889	0.456255
A3galt2	Control_SmallAirway - Control_Trachea	-0.589852	0.163698	0.292497
A430005L14Rik	Control_SmallAirway - Control_Trachea	0.200114	0.340174	0.461482
A430033K04Rik	Control_SmallAirway - Control_Trachea	0.289633	0.411487	0.525832
A4galt	Control_SmallAirway - Control_Trachea	0.0346472	0.886152	0.915701
A4gnt	Control_SmallAirway - Control_Trachea	-0.477137	0.356373	0.476259
A530016L24Rik	Control_SmallAirway - Control_Trachea	-0.597194	0.162679	0.291617
A530032D15Rik	Control_SmallAirway - Control_Trachea	-0.436842	0.194303	0.322826
A530064D06Rik	Control_SmallAirway - Control_Trachea	-0.286722	0.466675	0.574185
A630001G21Rik	Control_SmallAirway - Control_Trachea	0.245688	0.42864	0.540713
A630010A05Rik	Control_SmallAirway - Control_Trachea	-0.800957	0.0373829	0.128925
A630023A22Rik	Control_SmallAirway - Control_Trachea	-0.671516	0.0843215	0.203487
A630073D07Rik	Control_SmallAirway - Control_Trachea	-0.578933	0.0922509	0.213669
A630076J17Rik	Control_SmallAirway - Control_Trachea	-0.971866	0.22111	0.348675
A630095N17Rik	Control_SmallAirway - Control_Trachea	-0.784042	0.0619761	0.171961
A730046J19Rik	Control_SmallAirway - Control_Trachea	-1.21021	0.00707081	0.0425272
A730049H05Rik	Control_SmallAirway - Control_Trachea	-0.789365	0.010413	0.0553984
A830005F24Rik	Control_SmallAirway - Control_Trachea	-0.705227	0.0350483	0.123867
A830018L16Rik	Control_SmallAirway - Control_Trachea	-0.018987	0.954093	0.966273
A830031A19Rik	Control_SmallAirway - Control_Trachea	-1.04741	0.196087	0.324745
A930004D18Rik	Control_SmallAirway - Control_Trachea	-0.636687	0.0222829	0.0920187
A930009A15Rik	Control_SmallAirway - Control_Trachea	-0.747656	0.00573149	0.0367986
A930017K11Rik	Control_SmallAirway - Control_Trachea	-0.448414	0.432298	0.544143
A930018P22Rik	Control_SmallAirway - Control_Trachea	-0.764082	0.0444836	0.142347
A930033H14Rik	Control_SmallAirway - Control_Trachea	-0.407722	0.268541	0.393855
AA467197	Control_SmallAirway - Control_Trachea	-1.01793	0.00643391	0.0398189
AA792892	Control_SmallAirway - Control_Trachea	-0.718691	0.0168346	0.0766194
AA986860	Control_SmallAirway - Control_Trachea	1.37015	0.0231082	0.0941867
Aaas	Control_SmallAirway - Control_Trachea	-0.229822	0.493847	0.598071
Aacs	Control_SmallAirway - Control_Trachea	-0.0460957	0.934421	0.951845
Aadac	Control_SmallAirway - Control_Trachea	-0.959258	0.012383	0.062454
Aadacl2	Control_SmallAirway - Control_Trachea	-0.995477	0.00540743	0.0353712
Aadacl2fm1	Control_SmallAirway - Control_Trachea	-0.358835	0.307315	0.430593
Aadacl2fm2	Control_SmallAirway - Control_Trachea	-0.925517	0.00253158	0.021036
Aadacl2fm3	Control_SmallAirway - Control_Trachea	-0.721167	0.00890082	0.0499512
Aadacl3	Control_SmallAirway - Control_Trachea	-0.740824	0.00697589	0.0420887
Aadacl4	Control_SmallAirway - Control_Trachea	-0.466539	0.269287	0.394395
Aadacl4fm1	Control_SmallAirway - Control_Trachea	-0.829715	0.0353045	0.124451
Aadacl4fm2	Control_SmallAirway - Control_Trachea	-0.415133	0.300653	0.423898
AAdacl4fm3	Control_SmallAirway - Control_Trachea	-0.631862	0.345711	0.466545
Aadacl4fm4	Control_SmallAirway - Control_Trachea	-1.41132	0.0535542	0.158123
Aadacl4fm5	Control_SmallAirway - Control_Trachea	-0.499766	0.227077	0.355005
Aadat	Control_SmallAirway - Control_Trachea	-1.33857	0.290236	0.413992
Aagab	Control_SmallAirway - Control_Trachea	0.701417	0.232789	0.360457
Aamdc	Control_SmallAirway - Control_Trachea	0.233235	0.393581	0.510187
Aamp	Control_SmallAirway - Control_Trachea	0.620446	0.148352	0.276995
Aanat	Control_SmallAirway - Control_Trachea	-0.653598	0.249568	0.376609
Aar2	Control_SmallAirway - Control_Trachea	-0.184792	0.506822	0.6094
Aard	Control_SmallAirway - Control_Trachea	-0.495901	0.128571	0.255911
Aars	Control_SmallAirway - Control_Trachea	1.32326	0.16491	0.293529
Aars2	Control_SmallAirway - Control_Trachea	0.263052	0.354271	0.474346
Aarsd1	Control_SmallAirway - Control_Trachea	0.595581	0.278315	0.403065
Aasdh	Control_SmallAirway - Control_Trachea	-0.559442	0.142744	0.271021
Aasdhppt	Control_SmallAirway - Control_Trachea	0.64153	0.0234929	0.095204
Aass	Control_SmallAirway - Control_Trachea	-0.306366	0.487101	0.591815
Aatf	Control_SmallAirway - Control_Trachea	0.376766	0.183921	0.312334
Aatk	Control_SmallAirway - Control_Trachea	0.158735	0.495775	0.599879
AB124611	Control_SmallAirway - Control_Trachea	-0.234286	0.392077	0.508755
Abat	Control_SmallAirway - Control_Trachea	-0.545526	0.242583	0.369842
Abca1	Control_SmallAirway - Control_Trachea	0.417455	0.074902	0.191156
Abca12	Control_SmallAirway - Control_Trachea	-0.895484	0.00292507	0.023381
Abca13	Control_SmallAirway - Control_Trachea	-0.375435	0.268055	0.39343
Abca14	Control_SmallAirway - Control_Trachea	-0.666592	0.156059	0.28506
Abca15	Control_SmallAirway - Control_Trachea	-0.263286	0.709181	0.778284
Abca16	Control_SmallAirway - Control_Trachea	-0.570794	0.434646	0.546307
Abca17	Control_SmallAirway - Control_Trachea	-0.73724	0.00322712	0.0248664
Abca2	Control_SmallAirway - Control_Trachea	1.25048	1.52265e-07	3.73244e-05
Abca3	Control_SmallAirway - Control_Trachea	2.05838	0.0242686	0.0972574
Abca4	Control_SmallAirway - Control_Trachea	-0.790578	0.24097	0.368425
Abca5	Control_SmallAirway - Control_Trachea	-0.189908	0.711745	0.780369
Abca6	Control_SmallAirway - Control_Trachea	-0.467829	0.141113	0.269279
Abca7	Control_SmallAirway - Control_Trachea	0.365335	0.262704	0.388348
Abca8a	Control_SmallAirway - Control_Trachea	0.370341	0.438215	0.549637
Abca8b	Control_SmallAirway - Control_Trachea	-0.44342	0.361034	0.480451
Abca9	Control_SmallAirway - Control_Trachea	-0.0896427	0.791273	0.84492
Abcb10	Control_SmallAirway - Control_Trachea	0.143284	0.436718	0.548299
Abcb11	Control_SmallAirway - Control_Trachea	-0.862532	0.00734415	0.0437582
Abcb1a	Control_SmallAirway - Control_Trachea	-0.817216	0.0135971	0.0664644
Abcb1b	Control_SmallAirway - Control_Trachea	-0.441459	0.340024	0.461311
Abcb4	Control_SmallAirway - Control_Trachea	-0.949572	0.0219831	0.0913533
Abcb5	Control_SmallAirway - Control_Trachea	-0.558722	0.504385	0.607639
Abcb6	Control_SmallAirway - Control_Trachea	0.975033	3.61882e-05	0.00131794
Abcb7	Control_SmallAirway - Control_Trachea	-0.169283	0.37131	0.489752
Abcb8	Control_SmallAirway - Control_Trachea	-0.119533	0.630381	0.715568
Abcb9	Control_SmallAirway - Control_Trachea	-0.489255	0.0456096	0.144202
Abcc1	Control_SmallAirway - Control_Trachea	0.305246	0.287288	0.41155
Abcc10	Control_SmallAirway - Control_Trachea	-0.236534	0.537195	0.636729
Abcc12	Control_SmallAirway - Control_Trachea	-0.469981	0.0998561	0.222653
Abcc2	Control_SmallAirway - Control_Trachea	-0.910365	0.126349	0.253162
Abcc3	Control_SmallAirway - Control_Trachea	1.69392	0.0138078	0.0671603
Abcc4	Control_SmallAirway - Control_Trachea	-0.924653	0.0763528	0.193219
Abcc5	Control_SmallAirway - Control_Trachea	0.553129	0.174006	0.302675
Abcc6	Control_SmallAirway - Control_Trachea	-1.27931	0.145171	0.2736
Abcc8	Control_SmallAirway - Control_Trachea	-0.326443	0.374528	0.492603
Abcc9	Control_SmallAirway - Control_Trachea	-0.188452	0.587591	0.680151
Abcd1	Control_SmallAirway - Control_Trachea	1.20802	1.58851e-06	0.000177616
Abcd2	Control_SmallAirway - Control_Trachea	-0.683912	0.0457953	0.144414
Abcd3	Control_SmallAirway - Control_Trachea	1.60168	0.114114	0.239633
Abcd4	Control_SmallAirway - Control_Trachea	0.390697	0.218572	0.346181
Abce1	Control_SmallAirway - Control_Trachea	0.344477	0.272934	0.39772
Abcf1	Control_SmallAirway - Control_Trachea	0.362022	0.0288904	0.109167
Abcf2	Control_SmallAirway - Control_Trachea	0.220349	0.293201	0.416587
Abcf3	Control_SmallAirway - Control_Trachea	0.531985	0.0564573	0.162938
Abcg1	Control_SmallAirway - Control_Trachea	-0.0322819	0.966057	0.974915
Abcg2	Control_SmallAirway - Control_Trachea	-0.552557	0.355041	0.475078
Abcg3	Control_SmallAirway - Control_Trachea	-0.231355	0.50562	0.608628
Abcg4	Control_SmallAirway - Control_Trachea	-0.608645	0.264828	0.390372
Abcg5	Control_SmallAirway - Control_Trachea	-0.866057	0.199982	0.328579
Abcg8	Control_SmallAirway - Control_Trachea	-1.10285	0.0917819	0.213151
Abhd1	Control_SmallAirway - Control_Trachea	-0.022682	0.938636	0.954917
Abhd10	Control_SmallAirway - Control_Trachea	0.609921	0.300454	0.423682
Abhd11	Control_SmallAirway - Control_Trachea	0.410419	0.25178	0.378372
Abhd12	Control_SmallAirway - Control_Trachea	0.146011	0.600362	0.690586
Abhd12b	Control_SmallAirway - Control_Trachea	0.00335568	0.994037	0.995807
Abhd13	Control_SmallAirway - Control_Trachea	0.599056	0.00121422	0.012977
Abhd14a	Control_SmallAirway - Control_Trachea	0.20563	0.321658	0.444114
Abhd14b	Control_SmallAirway - Control_Trachea	0.407077	0.030998	0.114285
Abhd15	Control_SmallAirway - Control_Trachea	-1.21266	0.0512368	0.154033
Abhd16a	Control_SmallAirway - Control_Trachea	0.376426	0.01272	0.0634395
Abhd17a	Control_SmallAirway - Control_Trachea	0.0145546	0.942998	0.95803
Abhd17b	Control_SmallAirway - Control_Trachea	1.36417	0.00689154	0.04176
Abhd17c	Control_SmallAirway - Control_Trachea	0.571397	0.00238033	0.0201742
Abhd18	Control_SmallAirway - Control_Trachea	-0.156776	0.517497	0.619373
Abhd2	Control_SmallAirway - Control_Trachea	1.48808	0.0668874	0.179116
Abhd3	Control_SmallAirway - Control_Trachea	0.273531	0.186983	0.315182
Abhd4	Control_SmallAirway - Control_Trachea	1.10928	1.25369e-05	0.000646106
Abhd5	Control_SmallAirway - Control_Trachea	0.854811	0.063636	0.174504
Abhd6	Control_SmallAirway - Control_Trachea	-0.207317	0.327077	0.448778
Abhd8	Control_SmallAirway - Control_Trachea	-0.189922	0.251626	0.378287
Abi1	Control_SmallAirway - Control_Trachea	0.326193	0.0970603	0.21931
Abi2	Control_SmallAirway - Control_Trachea	0.358141	0.243877	0.370968
Abi3	Control_SmallAirway - Control_Trachea	0.158505	0.772843	0.829872
Abi3bp	Control_SmallAirway - Control_Trachea	-1.16429	0.172332	0.301077
Abitram	Control_SmallAirway - Control_Trachea	0.0215404	0.938372	0.954883
Abl1	Control_SmallAirway - Control_Trachea	1.08377	2.38039e-06	0.000229864
Abl2	Control_SmallAirway - Control_Trachea	0.359871	0.5454	0.644033
Ablim1	Control_SmallAirway - Control_Trachea	0.546132	0.201122	0.329504
Ablim2	Control_SmallAirway - Control_Trachea	-0.706199	0.00445686	0.0307963
Ablim3	Control_SmallAirway - Control_Trachea	0.712034	0.0828146	0.201401
Abo	Control_SmallAirway - Control_Trachea	-0.344966	0.235261	0.36264
Abr	Control_SmallAirway - Control_Trachea	0.569829	0.00246787	0.0206502
Abra	Control_SmallAirway - Control_Trachea	-0.412964	0.127952	0.25513
Abracl	Control_SmallAirway - Control_Trachea	0.463531	0.270264	0.395142
Abraxas1	Control_SmallAirway - Control_Trachea	-0.938855	0.110327	0.235536
Abraxas2	Control_SmallAirway - Control_Trachea	0.468417	0.159757	0.2886
Abt1	Control_SmallAirway - Control_Trachea	-0.00235935	0.996577	0.997464
Abtb1	Control_SmallAirway - Control_Trachea	-0.160874	0.755402	0.81569
Abtb2	Control_SmallAirway - Control_Trachea	-0.569804	0.26955	0.394605
Acaa1a	Control_SmallAirway - Control_Trachea	0.157194	0.655449	0.736097
Acaa2	Control_SmallAirway - Control_Trachea	1.48645	0.169552	0.29854
Acaca	Control_SmallAirway - Control_Trachea	0.113281	0.772974	0.829923
Acacb	Control_SmallAirway - Control_Trachea	-0.553007	0.0442264	0.141881
Acad10	Control_SmallAirway - Control_Trachea	0.116354	0.633452	0.718278
Acad11	Control_SmallAirway - Control_Trachea	0.403823	0.0471579	0.147042
Acad12	Control_SmallAirway - Control_Trachea	0.771195	0.0204161	0.0869387
Acad8	Control_SmallAirway - Control_Trachea	0.240336	0.276257	0.401157
Acad9	Control_SmallAirway - Control_Trachea	0.761089	0.245381	0.372385
Acadl	Control_SmallAirway - Control_Trachea	1.17919	0.153431	0.28229
Acadm	Control_SmallAirway - Control_Trachea	-0.0748713	0.912664	0.935965
Acads	Control_SmallAirway - Control_Trachea	-0.111416	0.817325	0.864934
Acadsb	Control_SmallAirway - Control_Trachea	0.965007	0.104528	0.228239
Acadvl	Control_SmallAirway - Control_Trachea	1.19467	0.196587	0.32501
Acan	Control_SmallAirway - Control_Trachea	-1.43888	0.0357303	0.125316
Acap1	Control_SmallAirway - Control_Trachea	-0.971651	0.0462232	0.145184
Acap2	Control_SmallAirway - Control_Trachea	0.369624	0.0743679	0.190573
Acap3	Control_SmallAirway - Control_Trachea	-0.598341	0.28629	0.410581
Acat1	Control_SmallAirway - Control_Trachea	1.62486	0.073989	0.189877
Acat2	Control_SmallAirway - Control_Trachea	0.399041	0.299758	0.423073
Acat3	Control_SmallAirway - Control_Trachea	-0.984458	0.0130234	0.0645764
Acbd3	Control_SmallAirway - Control_Trachea	0.959762	2.48011e-07	5.10693e-05
Acbd4	Control_SmallAirway - Control_Trachea	-0.280156	0.378161	0.495677
Acbd5	Control_SmallAirway - Control_Trachea	0.319211	0.0488587	0.150286
Acbd6	Control_SmallAirway - Control_Trachea	0.0598051	0.898683	0.925499
Acbd7	Control_SmallAirway - Control_Trachea	-0.276865	0.29241	0.415896
Accs	Control_SmallAirway - Control_Trachea	-0.160997	0.788739	0.842779
Accsl	Control_SmallAirway - Control_Trachea	-1.53774	0.116677	0.242376
Acd	Control_SmallAirway - Control_Trachea	-0.3947	0.273036	0.397823
Ace	Control_SmallAirway - Control_Trachea	0.825556	0.0273703	0.105084
Ace2	Control_SmallAirway - Control_Trachea	1.34837	0.0497363	0.151716
Ace3	Control_SmallAirway - Control_Trachea	-0.575532	0.0786242	0.195971
Acer1	Control_SmallAirway - Control_Trachea	-0.605476	0.402539	0.518146
Acer2	Control_SmallAirway - Control_Trachea	0.350243	0.420751	0.533367
Acer3	Control_SmallAirway - Control_Trachea	0.593211	0.0337587	0.120919
Ache	Control_SmallAirway - Control_Trachea	-1.39847	0.00887972	0.049899
Acin1	Control_SmallAirway - Control_Trachea	1.48108	0.111451	0.236768
Ackr1	Control_SmallAirway - Control_Trachea	-1.12755	0.00321342	0.0248396
Ackr2	Control_SmallAirway - Control_Trachea	-0.197169	0.453526	0.562694
Ackr3	Control_SmallAirway - Control_Trachea	-0.797876	0.00181127	0.0167788
Ackr4	Control_SmallAirway - Control_Trachea	-0.848724	0.124706	0.251357
Acly	Control_SmallAirway - Control_Trachea	1.91127	1.6097e-11	7.69438e-08
Acmsd	Control_SmallAirway - Control_Trachea	-0.77609	0.196653	0.325034
Acnat1	Control_SmallAirway - Control_Trachea	-0.838343	0.0158705	0.0735802
Acnat2	Control_SmallAirway - Control_Trachea	-0.867487	0.136966	0.264845
Aco1	Control_SmallAirway - Control_Trachea	1.06876	0.105803	0.229878
Aco2	Control_SmallAirway - Control_Trachea	1.15264	0.179409	0.308195
Acod1	Control_SmallAirway - Control_Trachea	-0.659522	0.170482	0.299377
Acot11	Control_SmallAirway - Control_Trachea	0.165071	0.520536	0.622041
Acot12	Control_SmallAirway - Control_Trachea	-0.966143	0.0270615	0.104297
Acot13	Control_SmallAirway - Control_Trachea	1.58735	0.000120886	0.00285704
Acot3	Control_SmallAirway - Control_Trachea	-0.151377	0.614733	0.702426
Acot4	Control_SmallAirway - Control_Trachea	-0.366073	0.0626595	0.173104
Acot7	Control_SmallAirway - Control_Trachea	0.596447	0.420667	0.533367
Acot8	Control_SmallAirway - Control_Trachea	0.333664	0.131385	0.258791
Acox1	Control_SmallAirway - Control_Trachea	1.94363	0.0822896	0.200549
Acox2	Control_SmallAirway - Control_Trachea	0.597518	0.195728	0.324319
Acox3	Control_SmallAirway - Control_Trachea	0.138567	0.405471	0.520413
Acoxl	Control_SmallAirway - Control_Trachea	-0.714796	0.00313335	0.024543
Acp1	Control_SmallAirway - Control_Trachea	0.0828946	0.840536	0.882928
Acp2	Control_SmallAirway - Control_Trachea	0.369159	0.555305	0.652855
Acp4	Control_SmallAirway - Control_Trachea	-0.320534	0.401005	0.516693
Acp5	Control_SmallAirway - Control_Trachea	0.0752503	0.76343	0.822447
Acp6	Control_SmallAirway - Control_Trachea	0.811372	0.230543	0.358314
Acp7	Control_SmallAirway - Control_Trachea	-0.264374	0.686676	0.761249
Acpp	Control_SmallAirway - Control_Trachea	0.20532	0.65184	0.733098
Acr	Control_SmallAirway - Control_Trachea	-1.11165	0.106086	0.230178
Acrbp	Control_SmallAirway - Control_Trachea	0.0469036	0.852661	0.89077
Acrv1	Control_SmallAirway - Control_Trachea	-0.911528	0.0222183	0.0919112
Acsbg1	Control_SmallAirway - Control_Trachea	-0.632694	0.138945	0.267001
Acsbg2	Control_SmallAirway - Control_Trachea	-1.35265	0.0117659	0.060283
Acsbg3	Control_SmallAirway - Control_Trachea	-0.580501	0.0773572	0.194359
Acsf2	Control_SmallAirway - Control_Trachea	1.07838	0.124931	0.251625
Acsf3	Control_SmallAirway - Control_Trachea	-0.0996771	0.789512	0.843416
Acsl1	Control_SmallAirway - Control_Trachea	1.42357	0.118689	0.244698
Acsl3	Control_SmallAirway - Control_Trachea	0.772883	0.13068	0.25788
Acsl4	Control_SmallAirway - Control_Trachea	2.57173	0.0737596	0.189682
Acsl5	Control_SmallAirway - Control_Trachea	1.2411	0.0664707	0.178699
Acsl6	Control_SmallAirway - Control_Trachea	-0.374591	0.174006	0.302675
Acsm1	Control_SmallAirway - Control_Trachea	-0.256962	0.641685	0.724777
Acsm2	Control_SmallAirway - Control_Trachea	-1.05493	0.000374884	0.00603856
Acsm3	Control_SmallAirway - Control_Trachea	-1.05352	0.0890366	0.20942
Acsm4	Control_SmallAirway - Control_Trachea	-0.757404	0.00690081	0.0417807
Acsm5	Control_SmallAirway - Control_Trachea	-1.14826	0.00398511	0.0285504
Acss1	Control_SmallAirway - Control_Trachea	2.78205	0.0461098	0.145023
Acss2	Control_SmallAirway - Control_Trachea	1.51489	0.0561001	0.162373
Acss3	Control_SmallAirway - Control_Trachea	-0.0697592	0.838212	0.881067
Actb	Control_SmallAirway - Control_Trachea	0.687515	0.180618	0.309082
Actbl2	Control_SmallAirway - Control_Trachea	-1.365	0.0402393	0.134462
Actc1	Control_SmallAirway - Control_Trachea	2.09868	0.115663	0.241269
Acte1	Control_SmallAirway - Control_Trachea	-0.909415	0.225831	0.353722
Actg1	Control_SmallAirway - Control_Trachea	1.30991	0.205004	0.332966
Actg2	Control_SmallAirway - Control_Trachea	1.58045	0.328556	0.45
Actl10	Control_SmallAirway - Control_Trachea	-1.09136	0.00210591	0.0185746
Actl11	Control_SmallAirway - Control_Trachea	-0.779849	0.0767977	0.193762
Actl6a	Control_SmallAirway - Control_Trachea	0.620267	0.0467865	0.146337
Actl6b	Control_SmallAirway - Control_Trachea	-0.811154	0.174741	0.303328
Actl7a	Control_SmallAirway - Control_Trachea	-0.612235	0.212996	0.34114
Actl7b	Control_SmallAirway - Control_Trachea	-0.492374	0.192215	0.320749
Actl9	Control_SmallAirway - Control_Trachea	-0.769512	0.230362	0.358179
Actn1	Control_SmallAirway - Control_Trachea	2.37102	0.102052	0.225299
Actn2	Control_SmallAirway - Control_Trachea	-0.577049	0.0680257	0.180872
Actn3	Control_SmallAirway - Control_Trachea	-0.728684	0.0401304	0.134354
Actn4	Control_SmallAirway - Control_Trachea	0.473604	0.243175	0.370301
Actr10	Control_SmallAirway - Control_Trachea	0.151749	0.65557	0.736103
Actr1a	Control_SmallAirway - Control_Trachea	0.923915	0.014252	0.0683639
Actr1b	Control_SmallAirway - Control_Trachea	0.833633	0.0148159	0.070328
Actr2	Control_SmallAirway - Control_Trachea	1.09796	0.265141	0.390472
Actr3	Control_SmallAirway - Control_Trachea	0.945317	0.0987038	0.221167
Actr3b	Control_SmallAirway - Control_Trachea	-0.695973	0.242458	0.369711
Actr5	Control_SmallAirway - Control_Trachea	-0.173628	0.520309	0.621847
Actr6	Control_SmallAirway - Control_Trachea	0.000435087	0.998815	0.998972
Actr8	Control_SmallAirway - Control_Trachea	0.815424	0.1651	0.293675
Actrt1	Control_SmallAirway - Control_Trachea	-0.0946467	0.841146	0.883375
Actrt2	Control_SmallAirway - Control_Trachea	-0.584329	0.0089819	0.0501706
Actrt3	Control_SmallAirway - Control_Trachea	-0.335826	0.313295	0.436126
Acvr1	Control_SmallAirway - Control_Trachea	0.414481	0.0337516	0.120917
Acvr1b	Control_SmallAirway - Control_Trachea	1.35423	0.102873	0.226397
Acvr1c	Control_SmallAirway - Control_Trachea	-0.900694	0.194102	0.322587
Acvr2a	Control_SmallAirway - Control_Trachea	0.280502	0.622904	0.709389
Acvr2b	Control_SmallAirway - Control_Trachea	-0.30945	0.562993	0.659544
Acvrl1	Control_SmallAirway - Control_Trachea	1.26326	2.20291e-05	0.000923677
Acy1	Control_SmallAirway - Control_Trachea	-0.457039	0.479211	0.58511
Acy3	Control_SmallAirway - Control_Trachea	-0.24625	0.292819	0.41626
Acyp1	Control_SmallAirway - Control_Trachea	0.400584	0.048535	0.149652
Acyp2	Control_SmallAirway - Control_Trachea	0.196083	0.378448	0.495917
Ada	Control_SmallAirway - Control_Trachea	-1.09571	0.000831277	0.01013
Adad1	Control_SmallAirway - Control_Trachea	-0.83326	0.012692	0.0633442
Adad2	Control_SmallAirway - Control_Trachea	-0.592562	0.0547822	0.160012
Adal	Control_SmallAirway - Control_Trachea	-0.461047	0.212898	0.341064
Adam10	Control_SmallAirway - Control_Trachea	0.546772	0.381654	0.498785
Adam11	Control_SmallAirway - Control_Trachea	0.186231	0.535814	0.635334
Adam12	Control_SmallAirway - Control_Trachea	-0.273165	0.349377	0.46947
Adam15	Control_SmallAirway - Control_Trachea	0.805431	0.000515871	0.00739757
Adam17	Control_SmallAirway - Control_Trachea	-0.0981314	0.709553	0.77853
Adam18	Control_SmallAirway - Control_Trachea	-0.778142	0.168776	0.297611
Adam19	Control_SmallAirway - Control_Trachea	0.0460925	0.922731	0.943657
Adam1a	Control_SmallAirway - Control_Trachea	-0.220169	0.695978	0.768486
Adam1b	Control_SmallAirway - Control_Trachea	-0.704071	0.000226862	0.00431172
Adam2	Control_SmallAirway - Control_Trachea	-0.954377	0.140892	0.269044
Adam20	Control_SmallAirway - Control_Trachea	-1.26943	0.142298	0.270566
Adam21	Control_SmallAirway - Control_Trachea	-0.528887	0.107219	0.231601
Adam22	Control_SmallAirway - Control_Trachea	0.421667	0.245102	0.372025
Adam23	Control_SmallAirway - Control_Trachea	-0.55316	0.145799	0.274268
Adam24	Control_SmallAirway - Control_Trachea	-0.486696	0.160036	0.288837
Adam25	Control_SmallAirway - Control_Trachea	-1.02711	0.00933812	0.0514242
Adam26a	Control_SmallAirway - Control_Trachea	-0.884508	0.0018064	0.01675
Adam26b	Control_SmallAirway - Control_Trachea	-0.473662	0.0574289	0.16455
Adam28	Control_SmallAirway - Control_Trachea	0.716205	0.249561	0.376609
Adam29	Control_SmallAirway - Control_Trachea	-0.509123	0.160753	0.289694
Adam3	Control_SmallAirway - Control_Trachea	-0.581748	0.0826637	0.201111
Adam30	Control_SmallAirway - Control_Trachea	-0.554284	0.253688	0.380193
Adam32	Control_SmallAirway - Control_Trachea	-0.533934	0.0181632	0.0805109
Adam33	Control_SmallAirway - Control_Trachea	-0.200153	0.606614	0.695918
Adam34	Control_SmallAirway - Control_Trachea	-0.950875	0.137957	0.265859
Adam39	Control_SmallAirway - Control_Trachea	-0.954017	0.0167465	0.076348
Adam4	Control_SmallAirway - Control_Trachea	-0.181266	0.660833	0.740585
Adam5	Control_SmallAirway - Control_Trachea	-0.484379	0.0872823	0.207283
Adam6a	Control_SmallAirway - Control_Trachea	-0.738114	0.0559684	0.16209
Adam6b	Control_SmallAirway - Control_Trachea	-0.54237	0.127559	0.254757
Adam7	Control_SmallAirway - Control_Trachea	-0.521537	0.0939661	0.215579
Adam8	Control_SmallAirway - Control_Trachea	-1.20057	0.000596564	0.00814736
Adam9	Control_SmallAirway - Control_Trachea	0.713512	0.0389356	0.131871
Adamdec1	Control_SmallAirway - Control_Trachea	-0.0502083	0.852383	0.890528
Adamts1	Control_SmallAirway - Control_Trachea	0.585422	0.26252	0.388199
Adamts10	Control_SmallAirway - Control_Trachea	0.65549	0.00640137	0.0396611
Adamts12	Control_SmallAirway - Control_Trachea	-0.642981	0.0718586	0.186633
Adamts13	Control_SmallAirway - Control_Trachea	-0.977655	0.131085	0.258414
Adamts14	Control_SmallAirway - Control_Trachea	-0.899324	0.00168503	0.0159336
Adamts15	Control_SmallAirway - Control_Trachea	0.0844696	0.744824	0.807315
Adamts16	Control_SmallAirway - Control_Trachea	-0.816283	0.0520532	0.155221
Adamts17	Control_SmallAirway - Control_Trachea	-1.14251	0.185416	0.3135
Adamts18	Control_SmallAirway - Control_Trachea	-1.12699	0.00147513	0.0146364
Adamts19	Control_SmallAirway - Control_Trachea	-0.683814	0.134766	0.26239
Adamts2	Control_SmallAirway - Control_Trachea	0.421886	0.297934	0.421307
Adamts20	Control_SmallAirway - Control_Trachea	-0.88901	0.0225581	0.0927352
Adamts3	Control_SmallAirway - Control_Trachea	-0.262474	0.38552	0.502311
Adamts4	Control_SmallAirway - Control_Trachea	-1.1543	0.000607219	0.0082224
Adamts5	Control_SmallAirway - Control_Trachea	0.410275	0.0989542	0.221436
Adamts6	Control_SmallAirway - Control_Trachea	-0.313749	0.377621	0.495412
Adamts7	Control_SmallAirway - Control_Trachea	-0.836573	0.0147799	0.0702091
Adamts8	Control_SmallAirway - Control_Trachea	-0.391502	0.160023	0.288837
Adamts9	Control_SmallAirway - Control_Trachea	0.0374574	0.919138	0.940738
Adamtsl1	Control_SmallAirway - Control_Trachea	-0.690167	0.00531893	0.0350079
Adamtsl2	Control_SmallAirway - Control_Trachea	-0.0106933	0.985937	0.989553
Adamtsl3	Control_SmallAirway - Control_Trachea	-0.483545	0.202539	0.330789
Adamtsl4	Control_SmallAirway - Control_Trachea	0.163622	0.549149	0.647213
Adamtsl5	Control_SmallAirway - Control_Trachea	-0.213003	0.277142	0.402014
Adap1	Control_SmallAirway - Control_Trachea	-0.440889	0.0634757	0.174274
Adap2	Control_SmallAirway - Control_Trachea	-0.150928	0.662204	0.741687
Adar	Control_SmallAirway - Control_Trachea	0.0379533	0.947	0.960723
Adarb1	Control_SmallAirway - Control_Trachea	0.0419838	0.940783	0.956593
Adarb2	Control_SmallAirway - Control_Trachea	-0.068718	0.85491	0.892243
Adat1	Control_SmallAirway - Control_Trachea	-0.28028	0.323035	0.445251
Adat2	Control_SmallAirway - Control_Trachea	0.277324	0.450451	0.560461
Adck1	Control_SmallAirway - Control_Trachea	-0.486469	0.0126397	0.0632004
Adck2	Control_SmallAirway - Control_Trachea	0.508296	0.00838568	0.0479325
Adck5	Control_SmallAirway - Control_Trachea	0.292782	0.41397	0.528026
Adcy1	Control_SmallAirway - Control_Trachea	-0.487241	0.282994	0.407504
Adcy10	Control_SmallAirway - Control_Trachea	-1.20721	0.00146197	0.0145588
Adcy2	Control_SmallAirway - Control_Trachea	-0.104065	0.698788	0.770654
Adcy3	Control_SmallAirway - Control_Trachea	-0.426095	0.180776	0.30919
Adcy4	Control_SmallAirway - Control_Trachea	0.0528642	0.771315	0.828839
Adcy5	Control_SmallAirway - Control_Trachea	-0.261531	0.443648	0.554415
Adcy6	Control_SmallAirway - Control_Trachea	0.199633	0.233386	0.360944
Adcy7	Control_SmallAirway - Control_Trachea	0.589293	0.00442211	0.0306179
Adcy8	Control_SmallAirway - Control_Trachea	0.0926536	0.740169	0.803141
Adcy9	Control_SmallAirway - Control_Trachea	1.51345	0.000804389	0.00993369
Adcyap1	Control_SmallAirway - Control_Trachea	-1.02775	0.0167149	0.0762741
Adcyap1r1	Control_SmallAirway - Control_Trachea	-0.393446	0.547848	0.646197
Add1	Control_SmallAirway - Control_Trachea	1.4363	0.021114	0.0890581
Add2	Control_SmallAirway - Control_Trachea	-0.577766	0.0826998	0.201173
Add3	Control_SmallAirway - Control_Trachea	0.563925	0.0881742	0.208556
Adgb	Control_SmallAirway - Control_Trachea	0.0610981	0.868475	0.902851
Adgra2	Control_SmallAirway - Control_Trachea	-0.764073	0.0119576	0.0609514
Adgra3	Control_SmallAirway - Control_Trachea	0.319305	0.116223	0.241815
Adgrb1	Control_SmallAirway - Control_Trachea	-0.536992	0.105948	0.230013
Adgrb2	Control_SmallAirway - Control_Trachea	-0.957291	0.114984	0.24072
Adgrb3	Control_SmallAirway - Control_Trachea	-0.183111	0.74972	0.81115
Adgrd1	Control_SmallAirway - Control_Trachea	-0.26921	0.409337	0.524004
Adgre1	Control_SmallAirway - Control_Trachea	-0.103196	0.838411	0.881179
Adgre4	Control_SmallAirway - Control_Trachea	-0.646504	0.0898375	0.210502
Adgre5	Control_SmallAirway - Control_Trachea	0.838043	6.13135e-06	0.000417194
Adgrf1	Control_SmallAirway - Control_Trachea	-0.325225	0.184925	0.313204
Adgrf2	Control_SmallAirway - Control_Trachea	-1.08205	0.00532298	0.0350225
Adgrf3	Control_SmallAirway - Control_Trachea	-0.38898	0.319342	0.441938
Adgrf4	Control_SmallAirway - Control_Trachea	-0.71988	0.385888	0.502646
Adgrf5	Control_SmallAirway - Control_Trachea	2.18432	8.17895e-12	5.21272e-08
Adgrg1	Control_SmallAirway - Control_Trachea	1.23453	0.0346255	0.122845
Adgrg2	Control_SmallAirway - Control_Trachea	-0.802596	0.00275095	0.0223917
Adgrg3	Control_SmallAirway - Control_Trachea	-0.164051	0.686931	0.761487
Adgrg4	Control_SmallAirway - Control_Trachea	-1.16709	0.000906112	0.010701
Adgrg5	Control_SmallAirway - Control_Trachea	-0.883786	0.0248046	0.0984561
Adgrg6	Control_SmallAirway - Control_Trachea	-0.199653	0.592837	0.684297
Adgrg7	Control_SmallAirway - Control_Trachea	-0.760333	0.00631461	0.0393818
Adgrl1	Control_SmallAirway - Control_Trachea	0.272756	0.122811	0.249474
Adgrl2	Control_SmallAirway - Control_Trachea	0.634655	0.204445	0.332461
Adgrl3	Control_SmallAirway - Control_Trachea	-0.140863	0.830068	0.874671
Adgrl4	Control_SmallAirway - Control_Trachea	-0.198942	0.738748	0.802047
Adgrv1	Control_SmallAirway - Control_Trachea	-0.595651	0.10662	0.230842
Adh1	Control_SmallAirway - Control_Trachea	-0.314831	0.678422	0.754328
Adh4	Control_SmallAirway - Control_Trachea	-1.34066	7.89293e-05	0.00216518
Adh5	Control_SmallAirway - Control_Trachea	0.809847	0.158635	0.287388
Adh6a	Control_SmallAirway - Control_Trachea	-0.366727	0.45883	0.567498
Adh6b	Control_SmallAirway - Control_Trachea	-0.817481	0.100957	0.223958
Adh7	Control_SmallAirway - Control_Trachea	-1.36599	0.384966	0.501981
Adhfe1	Control_SmallAirway - Control_Trachea	0.0808991	0.746539	0.808532
Adi1	Control_SmallAirway - Control_Trachea	1.52712	0.0767891	0.193762
Adig	Control_SmallAirway - Control_Trachea	-0.259591	0.0588021	0.166712
Adipoq	Control_SmallAirway - Control_Trachea	-0.233915	0.326341	0.448224
Adipor1	Control_SmallAirway - Control_Trachea	1.79191	0.0223977	0.0923143
Adipor2	Control_SmallAirway - Control_Trachea	1.11229	0.00148011	0.0146631
Adm	Control_SmallAirway - Control_Trachea	-1.08047	0.0135625	0.0663473
Adm2	Control_SmallAirway - Control_Trachea	-0.555773	0.0978965	0.220365
Adnp	Control_SmallAirway - Control_Trachea	0.501804	0.0369909	0.127989
Adnp2	Control_SmallAirway - Control_Trachea	-0.023126	0.920408	0.941706
Ado	Control_SmallAirway - Control_Trachea	0.568349	0.336458	0.45773
Adora1	Control_SmallAirway - Control_Trachea	-0.629597	0.169839	0.298799
Adora2a	Control_SmallAirway - Control_Trachea	-0.583695	0.0188735	0.0826337
Adora2b	Control_SmallAirway - Control_Trachea	-0.559151	0.293342	0.416694
Adpgk	Control_SmallAirway - Control_Trachea	-0.494569	0.323297	0.445477
Adprh	Control_SmallAirway - Control_Trachea	0.0672998	0.777882	0.834115
Adprhl1	Control_SmallAirway - Control_Trachea	-1.33395	1.37192e-05	0.000684886
Adprs	Control_SmallAirway - Control_Trachea	0.354437	0.174941	0.303499
Adprm	Control_SmallAirway - Control_Trachea	0.365875	0.0155821	0.0726658
Adra1a	Control_SmallAirway - Control_Trachea	-0.866494	0.233456	0.361022
Adra1b	Control_SmallAirway - Control_Trachea	-1.00991	0.0421835	0.138069
Adra1d	Control_SmallAirway - Control_Trachea	-0.891643	0.00923534	0.0511084
Adra2a	Control_SmallAirway - Control_Trachea	-0.292755	0.200155	0.328701
Adra2b	Control_SmallAirway - Control_Trachea	-0.34395	0.25116	0.377916
Adra2c	Control_SmallAirway - Control_Trachea	-0.855796	0.0497674	0.151787
Adrb1	Control_SmallAirway - Control_Trachea	1.02323	0.086825	0.206685
Adrb2	Control_SmallAirway - Control_Trachea	0.969227	0.0482426	0.149013
Adrb3	Control_SmallAirway - Control_Trachea	-0.81585	0.0226944	0.0930472
Adrm1	Control_SmallAirway - Control_Trachea	0.809657	0.218559	0.346181
Adsl	Control_SmallAirway - Control_Trachea	0.76324	0.152707	0.281694
Adss	Control_SmallAirway - Control_Trachea	1.60265	0.260768	0.386676
Adssl1	Control_SmallAirway - Control_Trachea	0.13926	0.575471	0.669772
Adtrp	Control_SmallAirway - Control_Trachea	-0.908409	3.49417e-05	0.00129224
Aebp1	Control_SmallAirway - Control_Trachea	0.753217	0.0987385	0.221193
Aebp2	Control_SmallAirway - Control_Trachea	1.05622	0.0118532	0.0605971
Aen	Control_SmallAirway - Control_Trachea	0.325903	0.420717	0.533367
AF067061	Control_SmallAirway - Control_Trachea	-0.968658	0.0131673	0.0650998
AF366264	Control_SmallAirway - Control_Trachea	-1.14251	0.00425275	0.0298067
Afap1	Control_SmallAirway - Control_Trachea	-0.446453	0.0301719	0.112279
Afap1l1	Control_SmallAirway - Control_Trachea	1.29746	0.208447	0.336104
Afap1l2	Control_SmallAirway - Control_Trachea	-0.771801	0.215357	0.343099
Afdn	Control_SmallAirway - Control_Trachea	1.63901	0.00325574	0.0250301
Aff1	Control_SmallAirway - Control_Trachea	1.84807	0.0689315	0.182342
Aff2	Control_SmallAirway - Control_Trachea	-0.506262	0.0619964	0.171975
Aff3	Control_SmallAirway - Control_Trachea	0.524418	0.144083	0.272566
Aff4	Control_SmallAirway - Control_Trachea	1.031	0.000209106	0.00407229
Afg1l	Control_SmallAirway - Control_Trachea	-0.371663	0.215885	0.343633
Afg3l1	Control_SmallAirway - Control_Trachea	-0.0274452	0.941649	0.957168
Afg3l2	Control_SmallAirway - Control_Trachea	0.454339	0.00352473	0.0263669
Afm	Control_SmallAirway - Control_Trachea	-0.71673	0.0975024	0.219892
Afmid	Control_SmallAirway - Control_Trachea	-0.638299	0.0587879	0.166712
Afp	Control_SmallAirway - Control_Trachea	-0.338631	0.561129	0.657885
Aftph	Control_SmallAirway - Control_Trachea	1.0135	1.37173e-05	0.000684886
Aga	Control_SmallAirway - Control_Trachea	0.118998	0.645829	0.72864
Agap1	Control_SmallAirway - Control_Trachea	0.789213	0.499486	0.60341
Agap2	Control_SmallAirway - Control_Trachea	-0.579181	0.00872919	0.0492918
Agap3	Control_SmallAirway - Control_Trachea	1.41186	0.0570459	0.163894
Agbl1	Control_SmallAirway - Control_Trachea	-1.02719	0.00826865	0.0475169
Agbl2	Control_SmallAirway - Control_Trachea	1.39828	0.0446317	0.142678
Agbl3	Control_SmallAirway - Control_Trachea	-0.572365	0.20981	0.33756
Agbl4	Control_SmallAirway - Control_Trachea	0.0130375	0.977519	0.983175
Agbl5	Control_SmallAirway - Control_Trachea	0.711112	0.0982663	0.220734
Ager	Control_SmallAirway - Control_Trachea	2.29677	0.0479012	0.148394
Agfg1	Control_SmallAirway - Control_Trachea	0.763413	0.000160694	0.00337542
Agfg2	Control_SmallAirway - Control_Trachea	-0.388433	0.371836	0.490175
Aggf1	Control_SmallAirway - Control_Trachea	0.224765	0.442866	0.553769
Agk	Control_SmallAirway - Control_Trachea	-0.612127	0.0270306	0.104241
Agl	Control_SmallAirway - Control_Trachea	-0.429691	0.0697907	0.183608
Agmat	Control_SmallAirway - Control_Trachea	-0.664347	0.00516903	0.0342572
Agmo	Control_SmallAirway - Control_Trachea	1.0646	1.38961e-05	0.000688326
Ago1	Control_SmallAirway - Control_Trachea	0.496378	0.0057146	0.0367394
Ago2	Control_SmallAirway - Control_Trachea	0.845584	0.0848283	0.204138
Ago3	Control_SmallAirway - Control_Trachea	0.211868	0.269841	0.394741
Ago4	Control_SmallAirway - Control_Trachea	0.310476	0.399167	0.515159
Agpat1	Control_SmallAirway - Control_Trachea	0.732019	0.029046	0.109405
Agpat2	Control_SmallAirway - Control_Trachea	0.0165709	0.870325	0.904283
Agpat3	Control_SmallAirway - Control_Trachea	1.73648	0.15693	0.285866
Agpat4	Control_SmallAirway - Control_Trachea	0.144138	0.517803	0.619587
Agpat5	Control_SmallAirway - Control_Trachea	-0.0974121	0.850229	0.888813
Agps	Control_SmallAirway - Control_Trachea	0.594409	0.15809	0.286918
Agr2	Control_SmallAirway - Control_Trachea	-2.30242	0.0940237	0.215633
Agr3	Control_SmallAirway - Control_Trachea	1.13399	0.183167	0.311573
Agrn	Control_SmallAirway - Control_Trachea	0.235985	0.0985177	0.220983
Agrp	Control_SmallAirway - Control_Trachea	0.682764	0.219391	0.346813
Agt	Control_SmallAirway - Control_Trachea	-0.49145	0.165167	0.293701
Agtpbp1	Control_SmallAirway - Control_Trachea	0.429983	0.118538	0.244532
Agtr1a	Control_SmallAirway - Control_Trachea	-0.0311641	0.935981	0.95323
Agtr1b	Control_SmallAirway - Control_Trachea	-0.868827	0.0215748	0.0902463
Agtrap	Control_SmallAirway - Control_Trachea	1.01383	0.0862701	0.205967
Agxt	Control_SmallAirway - Control_Trachea	-0.435599	0.202731	0.330876
Agxt2	Control_SmallAirway - Control_Trachea	-0.842343	0.0649237	0.176058
Ahctf1	Control_SmallAirway - Control_Trachea	0.131064	0.579389	0.673225
Ahcy	Control_SmallAirway - Control_Trachea	-0.563982	0.142832	0.271116
Ahcyl1	Control_SmallAirway - Control_Trachea	1.04047	0.194736	0.323292
Ahcyl2	Control_SmallAirway - Control_Trachea	0.0587551	0.910311	0.934254
Ahdc1	Control_SmallAirway - Control_Trachea	1.04683	0.169266	0.298283
Ahi1	Control_SmallAirway - Control_Trachea	0.0250321	0.945831	0.959989
Ahnak	Control_SmallAirway - Control_Trachea	1.04525	0.130938	0.258257
Ahnak2	Control_SmallAirway - Control_Trachea	-0.967926	0.0346967	0.123034
Ahr	Control_SmallAirway - Control_Trachea	1.4582	0.00850458	0.0483951
Ahrr	Control_SmallAirway - Control_Trachea	-0.746478	0.319725	0.442289
Ahsa1	Control_SmallAirway - Control_Trachea	0.672242	0.120104	0.246099
Ahsa2	Control_SmallAirway - Control_Trachea	0.142808	0.640595	0.723931
Ahsg	Control_SmallAirway - Control_Trachea	-0.377045	0.319734	0.442289
Ahsp	Control_SmallAirway - Control_Trachea	-0.0680425	0.83352	0.877438
AI182371	Control_SmallAirway - Control_Trachea	-0.568106	0.0131841	0.0650998
AI413582	Control_SmallAirway - Control_Trachea	-0.490442	8.06456e-05	0.0021965
AI429214	Control_SmallAirway - Control_Trachea	-0.296601	0.515345	0.617497
AI467606	Control_SmallAirway - Control_Trachea	-0.311637	0.56362	0.659915
AI593442	Control_SmallAirway - Control_Trachea	-0.650301	0.256001	0.382222
AI597479	Control_SmallAirway - Control_Trachea	0.274574	0.381555	0.498758
AI661453	Control_SmallAirway - Control_Trachea	1.20589	0.0477418	0.148161
AI837181	Control_SmallAirway - Control_Trachea	0.144058	0.628658	0.71441
AI854703	Control_SmallAirway - Control_Trachea	-0.942611	0.000121073	0.00285792
Aicda	Control_SmallAirway - Control_Trachea	-0.969465	0.0172976	0.0779842
Aida	Control_SmallAirway - Control_Trachea	-0.0454391	0.836519	0.879781
Aif1	Control_SmallAirway - Control_Trachea	-0.476652	0.179067	0.307934
Aif1l	Control_SmallAirway - Control_Trachea	-0.342723	0.444185	0.554941
Aifm1	Control_SmallAirway - Control_Trachea	0.963979	0.294571	0.418099
Aifm2	Control_SmallAirway - Control_Trachea	0.420502	0.19036	0.3186
Aifm3	Control_SmallAirway - Control_Trachea	-0.414283	0.2208	0.348382
Aig1	Control_SmallAirway - Control_Trachea	0.780612	0.221952	0.349432
Aimp1	Control_SmallAirway - Control_Trachea	0.312854	0.0686163	0.181863
Aimp2	Control_SmallAirway - Control_Trachea	-0.0875557	0.761176	0.820628
Aip	Control_SmallAirway - Control_Trachea	0.309084	0.144095	0.272566
Aipl1	Control_SmallAirway - Control_Trachea	-0.663248	0.00204382	0.0181926
Aire	Control_SmallAirway - Control_Trachea	-0.616725	0.289336	0.41332
Ajm1	Control_SmallAirway - Control_Trachea	-1.00637	0.181347	0.309696
Ajuba	Control_SmallAirway - Control_Trachea	-0.281924	0.417098	0.530328
Ak1	Control_SmallAirway - Control_Trachea	1.395	0.0962973	0.218442
Ak2	Control_SmallAirway - Control_Trachea	0.430343	0.0140102	0.0676861
Ak3	Control_SmallAirway - Control_Trachea	1.19771	0.127488	0.254757
Ak4	Control_SmallAirway - Control_Trachea	-0.461622	0.178171	0.307097
Ak5	Control_SmallAirway - Control_Trachea	-0.382879	0.319486	0.442042
Ak7	Control_SmallAirway - Control_Trachea	2.02602	0.0378209	0.129933
Ak8	Control_SmallAirway - Control_Trachea	0.433718	0.245897	0.372784
Ak9	Control_SmallAirway - Control_Trachea	1.29069	0.00294677	0.0235151
Akain1	Control_SmallAirway - Control_Trachea	-0.524584	0.0498943	0.151865
Akap1	Control_SmallAirway - Control_Trachea	0.215136	0.570229	0.665087
Akap10	Control_SmallAirway - Control_Trachea	0.269545	0.0822706	0.200537
Akap11	Control_SmallAirway - Control_Trachea	0.828336	0.182089	0.310381
Akap12	Control_SmallAirway - Control_Trachea	-0.257339	0.235245	0.36264
Akap13	Control_SmallAirway - Control_Trachea	1.37631	5.55479e-09	4.2483e-06
Akap14	Control_SmallAirway - Control_Trachea	0.907714	0.16792	0.296566
Akap17b	Control_SmallAirway - Control_Trachea	0.0646192	0.905701	0.931121
Akap3	Control_SmallAirway - Control_Trachea	-1.35683	0.000221448	0.00424257
Akap4	Control_SmallAirway - Control_Trachea	-0.643398	0.282626	0.407129
Akap5	Control_SmallAirway - Control_Trachea	-0.0616194	0.882771	0.913541
Akap6	Control_SmallAirway - Control_Trachea	-0.370064	0.204718	0.332619
Akap7	Control_SmallAirway - Control_Trachea	0.544727	0.176833	0.305729
Akap8	Control_SmallAirway - Control_Trachea	1.625	0.0673053	0.179654
Akap8l	Control_SmallAirway - Control_Trachea	0.923285	0.061627	0.171565
Akap9	Control_SmallAirway - Control_Trachea	0.78692	6.04732e-05	0.00185296
Akip1	Control_SmallAirway - Control_Trachea	0.848041	0.126082	0.252798
Akirin1	Control_SmallAirway - Control_Trachea	0.778221	0.000166234	0.00346231
Akirin2	Control_SmallAirway - Control_Trachea	0.983508	0.11303	0.238429
Akna	Control_SmallAirway - Control_Trachea	1.04584	0.155666	0.284763
Aknad1	Control_SmallAirway - Control_Trachea	-0.854479	0.138328	0.266233
Akp3	Control_SmallAirway - Control_Trachea	-0.404105	0.239601	0.366934
Akr1a1	Control_SmallAirway - Control_Trachea	1.17002	0.28116	0.405811
Akr1b10	Control_SmallAirway - Control_Trachea	-0.353467	0.409061	0.523755
Akr1b3	Control_SmallAirway - Control_Trachea	0.441941	0.288259	0.412319
Akr1b7	Control_SmallAirway - Control_Trachea	-0.341386	0.361954	0.481129
Akr1b8	Control_SmallAirway - Control_Trachea	0.86537	0.468386	0.575438
Akr1c12	Control_SmallAirway - Control_Trachea	-0.292113	0.472707	0.579404
Akr1c13	Control_SmallAirway - Control_Trachea	-0.501498	0.104432	0.2282
Akr1c14	Control_SmallAirway - Control_Trachea	2.7548	0.0127684	0.0636259
Akr1c18	Control_SmallAirway - Control_Trachea	-2.15895	0.0591501	0.167226
Akr1c19	Control_SmallAirway - Control_Trachea	-0.645832	0.00960554	0.0523486
Akr1c20	Control_SmallAirway - Control_Trachea	-1.1552	7.9123e-06	0.000471501
Akr1c6	Control_SmallAirway - Control_Trachea	-0.748461	0.22855	0.356375
Akr1cl	Control_SmallAirway - Control_Trachea	-1.14703	0.00100618	0.0114923
Akr1d1	Control_SmallAirway - Control_Trachea	-1.10487	9.20522e-05	0.00241954
Akr1e1	Control_SmallAirway - Control_Trachea	-0.299641	0.5397	0.638714
Akr7a5	Control_SmallAirway - Control_Trachea	0.540446	0.464531	0.572541
Akt1	Control_SmallAirway - Control_Trachea	0.788904	7.68297e-05	0.00213515
Akt1s1	Control_SmallAirway - Control_Trachea	0.413241	0.0135337	0.0662651
Akt2	Control_SmallAirway - Control_Trachea	0.697847	0.134304	0.261991
Akt3	Control_SmallAirway - Control_Trachea	0.0240233	0.918605	0.940393
Aktip	Control_SmallAirway - Control_Trachea	1.2996	0.0701875	0.184263
Alad	Control_SmallAirway - Control_Trachea	1.53733	0.0487098	0.149925
Alas1	Control_SmallAirway - Control_Trachea	2.61543	0.112226	0.237465
Alas2	Control_SmallAirway - Control_Trachea	-0.431196	0.346441	0.467086
Albfm1	Control_SmallAirway - Control_Trachea	-0.836673	0.197808	0.326407
Alcam	Control_SmallAirway - Control_Trachea	2.39996	0.029773	0.111227
Aldh16a1	Control_SmallAirway - Control_Trachea	-0.270425	0.412552	0.52678
Aldh18a1	Control_SmallAirway - Control_Trachea	-0.203352	0.622644	0.709176
Aldh1a1	Control_SmallAirway - Control_Trachea	1.74587	0.18568	0.31365
Aldh1a2	Control_SmallAirway - Control_Trachea	-0.313841	0.226278	0.354166
Aldh1a3	Control_SmallAirway - Control_Trachea	-1.59746	0.117103	0.242842
Aldh1a7	Control_SmallAirway - Control_Trachea	2.39113	0.0505794	0.152801
Aldh1b1	Control_SmallAirway - Control_Trachea	-0.291041	0.5315	0.631747
Aldh1l1	Control_SmallAirway - Control_Trachea	0.322308	0.0168652	0.0767186
Aldh1l2	Control_SmallAirway - Control_Trachea	-0.655438	0.000734038	0.00935654
Aldh2	Control_SmallAirway - Control_Trachea	1.93694	0.108064	0.232518
Aldh3a1	Control_SmallAirway - Control_Trachea	-0.598782	0.444936	0.555516
Aldh3a2	Control_SmallAirway - Control_Trachea	0.641661	0.317717	0.440263
Aldh3b1	Control_SmallAirway - Control_Trachea	1.62096	0.129709	0.257025
Aldh3b2	Control_SmallAirway - Control_Trachea	-1.07048	0.00775321	0.0454274
Aldh3b3	Control_SmallAirway - Control_Trachea	-1.02571	0.0732691	0.188954
Aldh4a1	Control_SmallAirway - Control_Trachea	0.74861	0.168611	0.297457
Aldh5a1	Control_SmallAirway - Control_Trachea	0.270719	0.150216	0.279109
Aldh6a1	Control_SmallAirway - Control_Trachea	1.59907	0.240417	0.367771
Aldh7a1	Control_SmallAirway - Control_Trachea	1.06514	3.18164e-06	0.000271576
Aldh8a1	Control_SmallAirway - Control_Trachea	-1.30557	0.00140037	0.0141593
Aldh9a1	Control_SmallAirway - Control_Trachea	0.117891	0.666021	0.744741
Aldoart1	Control_SmallAirway - Control_Trachea	-1.15067	0.0233434	0.0947012
Aldob	Control_SmallAirway - Control_Trachea	-0.974801	0.0670767	0.179447
Aldoc	Control_SmallAirway - Control_Trachea	-0.863115	0.260486	0.386353
Alg1	Control_SmallAirway - Control_Trachea	0.360998	0.477155	0.583192
Alg10b	Control_SmallAirway - Control_Trachea	0.198947	0.320303	0.442916
Alg11	Control_SmallAirway - Control_Trachea	-0.122867	0.611406	0.69946
Alg12	Control_SmallAirway - Control_Trachea	0.208607	0.32087	0.443346
Alg13	Control_SmallAirway - Control_Trachea	-0.611165	0.19829	0.326951
Alg14	Control_SmallAirway - Control_Trachea	0.45211	0.323809	0.445957
Alg2	Control_SmallAirway - Control_Trachea	0.456987	0.0094849	0.051978
Alg3	Control_SmallAirway - Control_Trachea	-0.350787	0.121306	0.24761
Alg5	Control_SmallAirway - Control_Trachea	0.284564	0.340588	0.461781
Alg6	Control_SmallAirway - Control_Trachea	-0.120124	0.812559	0.861014
Alg8	Control_SmallAirway - Control_Trachea	-0.33149	0.347739	0.468063
Alg9	Control_SmallAirway - Control_Trachea	0.760127	0.0538203	0.158534
Alk	Control_SmallAirway - Control_Trachea	-0.914942	0.404413	0.519509
Alkal1	Control_SmallAirway - Control_Trachea	-0.491169	0.0570013	0.163865
Alkal2	Control_SmallAirway - Control_Trachea	-0.183463	0.603585	0.693231
Alkbh1	Control_SmallAirway - Control_Trachea	-0.103112	0.849694	0.888425
Alkbh2	Control_SmallAirway - Control_Trachea	-0.598159	0.389458	0.506423
Alkbh3	Control_SmallAirway - Control_Trachea	-0.261901	0.457233	0.566027
Alkbh4	Control_SmallAirway - Control_Trachea	-0.895874	0.00123758	0.0131529
Alkbh5	Control_SmallAirway - Control_Trachea	0.172411	0.684039	0.759205
Alkbh6	Control_SmallAirway - Control_Trachea	0.861814	1.32431e-05	0.000669861
Alkbh7	Control_SmallAirway - Control_Trachea	0.456791	0.0891832	0.20964
Alkbh8	Control_SmallAirway - Control_Trachea	0.227778	0.214087	0.341824
Allc	Control_SmallAirway - Control_Trachea	-0.70269	0.122114	0.24865
Alms1	Control_SmallAirway - Control_Trachea	-0.129584	0.774768	0.831382
Alox12	Control_SmallAirway - Control_Trachea	-0.974895	0.135391	0.26297
Alox12b	Control_SmallAirway - Control_Trachea	-1.00333	0.00951931	0.0521021
Alox12e	Control_SmallAirway - Control_Trachea	-0.752296	0.060259	0.169014
Alox15	Control_SmallAirway - Control_Trachea	-1.57878	1.06736e-06	0.000138758
Alox5	Control_SmallAirway - Control_Trachea	-0.995757	0.0397326	0.133572
Alox5ap	Control_SmallAirway - Control_Trachea	-0.126789	0.617615	0.704961
Alox8	Control_SmallAirway - Control_Trachea	-0.711039	0.0216088	0.0903282
Aloxe3	Control_SmallAirway - Control_Trachea	-0.483187	0.377774	0.495509
Alpi	Control_SmallAirway - Control_Trachea	-0.237218	0.470723	0.577677
Alpk1	Control_SmallAirway - Control_Trachea	-0.545672	0.245782	0.372748
Alpk2	Control_SmallAirway - Control_Trachea	-0.346393	0.295118	0.418688
Alpk3	Control_SmallAirway - Control_Trachea	-1.24237	0.157507	0.286367
Alpl	Control_SmallAirway - Control_Trachea	-0.242038	0.568473	0.663565
Alppl2	Control_SmallAirway - Control_Trachea	-0.480059	0.184472	0.312825
Als2	Control_SmallAirway - Control_Trachea	-0.212135	0.494306	0.598514
Als2cl	Control_SmallAirway - Control_Trachea	0.757644	0.00211621	0.0186289
Alx1	Control_SmallAirway - Control_Trachea	-0.553275	0.374774	0.49286
Alx3	Control_SmallAirway - Control_Trachea	-0.269602	0.415395	0.528976
Alx4	Control_SmallAirway - Control_Trachea	-0.621785	0.0455934	0.144186
Alyref	Control_SmallAirway - Control_Trachea	-0.245843	0.250326	0.377254
Alyref2	Control_SmallAirway - Control_Trachea	-0.270891	0.714626	0.782542
Amacr	Control_SmallAirway - Control_Trachea	-0.944467	0.0559348	0.162041
Ambn	Control_SmallAirway - Control_Trachea	-0.446514	0.288462	0.412489
Ambp	Control_SmallAirway - Control_Trachea	-0.685802	0.150353	0.279156
Ambra1	Control_SmallAirway - Control_Trachea	0.380312	0.422225	0.534773
Amd1	Control_SmallAirway - Control_Trachea	0.235686	0.48649	0.591372
Amdhd1	Control_SmallAirway - Control_Trachea	-0.569972	0.529825	0.630458
Amdhd2	Control_SmallAirway - Control_Trachea	0.286146	0.194701	0.323262
Amelx	Control_SmallAirway - Control_Trachea	-0.998286	0.148046	0.276755
Amer1	Control_SmallAirway - Control_Trachea	-0.130536	0.533438	0.633617
Amer2	Control_SmallAirway - Control_Trachea	-0.54388	0.138677	0.266725
Amer3	Control_SmallAirway - Control_Trachea	-0.173322	0.452951	0.562255
Amfr	Control_SmallAirway - Control_Trachea	1.16312	0.00876665	0.0494417
Amh	Control_SmallAirway - Control_Trachea	-0.3016	0.56804	0.663344
Amhr2	Control_SmallAirway - Control_Trachea	-0.610156	0.0998169	0.222591
Amigo1	Control_SmallAirway - Control_Trachea	0.279441	0.22377	0.351589
Amigo2	Control_SmallAirway - Control_Trachea	-0.280122	0.506818	0.6094
Amigo3	Control_SmallAirway - Control_Trachea	-0.431408	0.0617303	0.171666
Ammecr1	Control_SmallAirway - Control_Trachea	-0.273964	0.5058	0.608736
Ammecr1l	Control_SmallAirway - Control_Trachea	0.722391	0.0970215	0.219286
Amn	Control_SmallAirway - Control_Trachea	-0.34447	0.632088	0.717199
Amn1	Control_SmallAirway - Control_Trachea	0.119593	0.6683	0.746416
Amot	Control_SmallAirway - Control_Trachea	-0.778203	0.0120487	0.0613503
Amotl1	Control_SmallAirway - Control_Trachea	-0.277254	0.633562	0.71836
Amotl2	Control_SmallAirway - Control_Trachea	0.955405	0.107514	0.231859
Ampd1	Control_SmallAirway - Control_Trachea	-1.23396	0.159808	0.288666
Ampd2	Control_SmallAirway - Control_Trachea	-0.47398	0.0241971	0.0972152
Ampd3	Control_SmallAirway - Control_Trachea	-0.666809	0.308278	0.431437
Amph	Control_SmallAirway - Control_Trachea	-0.729267	0.12276	0.249438
Amt	Control_SmallAirway - Control_Trachea	-0.132639	0.675956	0.75257
Amtn	Control_SmallAirway - Control_Trachea	-0.484396	0.21318	0.341219
Amy1	Control_SmallAirway - Control_Trachea	-0.137793	0.479893	0.585661
Amy2a1	Control_SmallAirway - Control_Trachea	-0.466534	0.386907	0.503859
Amz1	Control_SmallAirway - Control_Trachea	-0.659965	0.0147281	0.0699805
Amz2	Control_SmallAirway - Control_Trachea	0.583226	0.00288834	0.023194
Anapc1	Control_SmallAirway - Control_Trachea	0.596269	0.0315536	0.115731
Anapc10	Control_SmallAirway - Control_Trachea	0.358588	0.0809808	0.198864
Anapc11	Control_SmallAirway - Control_Trachea	0.974808	0.124437	0.251134
Anapc13	Control_SmallAirway - Control_Trachea	1.13817	0.0847708	0.204138
Anapc15	Control_SmallAirway - Control_Trachea	0.494469	0.418357	0.531318
Anapc16	Control_SmallAirway - Control_Trachea	0.463737	0.185624	0.313582
Anapc2	Control_SmallAirway - Control_Trachea	0.953228	5.51886e-06	0.000390476
Anapc4	Control_SmallAirway - Control_Trachea	-0.0246878	0.947418	0.96104
Anapc5	Control_SmallAirway - Control_Trachea	0.412042	0.348808	0.468989
Anapc7	Control_SmallAirway - Control_Trachea	1.3332	0.000157982	0.00335998
Ang	Control_SmallAirway - Control_Trachea	-0.146964	0.717492	0.784885
Ang2	Control_SmallAirway - Control_Trachea	-0.0378362	0.943723	0.958512
Ang3	Control_SmallAirway - Control_Trachea	-0.739982	0.322134	0.444516
Ang6	Control_SmallAirway - Control_Trachea	-0.778299	0.505016	0.608108
Angel1	Control_SmallAirway - Control_Trachea	-0.872515	0.0030378	0.0239921
Angel2	Control_SmallAirway - Control_Trachea	0.30642	0.253358	0.379909
Angpt1	Control_SmallAirway - Control_Trachea	-0.0961799	0.749246	0.810775
Angpt2	Control_SmallAirway - Control_Trachea	-0.498895	0.0851363	0.20455
Angpt4	Control_SmallAirway - Control_Trachea	-1.13552	0.0121441	0.061623
Angptl1	Control_SmallAirway - Control_Trachea	-0.483014	0.301199	0.424496
Angptl2	Control_SmallAirway - Control_Trachea	-0.0412076	0.906276	0.931563
Angptl3	Control_SmallAirway - Control_Trachea	-1.08017	0.00132159	0.0137377
Angptl4	Control_SmallAirway - Control_Trachea	-0.479625	0.0976165	0.219998
Angptl6	Control_SmallAirway - Control_Trachea	-0.853477	0.167501	0.296181
Angptl7	Control_SmallAirway - Control_Trachea	-0.62422	0.0526245	0.156433
Angptl8	Control_SmallAirway - Control_Trachea	-0.571468	0.0878249	0.208133
Ank	Control_SmallAirway - Control_Trachea	0.233341	0.403197	0.518635
Ank1	Control_SmallAirway - Control_Trachea	-0.909363	0.0731698	0.1888
Ank2	Control_SmallAirway - Control_Trachea	-0.99505	0.00706964	0.0425272
Ank3	Control_SmallAirway - Control_Trachea	0.909988	0.0124984	0.0627713
Ankar	Control_SmallAirway - Control_Trachea	-1.085	0.00849026	0.0483424
Ankdd1a	Control_SmallAirway - Control_Trachea	-0.662034	0.0094425	0.0518448
Ankdd1b	Control_SmallAirway - Control_Trachea	-0.842828	0.00094842	0.0110617
Ankef1	Control_SmallAirway - Control_Trachea	0.347135	0.485976	0.59101
Ankfn1	Control_SmallAirway - Control_Trachea	-0.158061	0.403437	0.518814
Ankfy1	Control_SmallAirway - Control_Trachea	0.281183	0.430283	0.542178
Ankhd1	Control_SmallAirway - Control_Trachea	1.09915	0.113475	0.238896
Ankib1	Control_SmallAirway - Control_Trachea	1.01189	1.5734e-06	0.000177398
Ankk1	Control_SmallAirway - Control_Trachea	-0.769177	0.231253	0.358893
Ankle1	Control_SmallAirway - Control_Trachea	-0.643248	0.137513	0.265392
Ankle2	Control_SmallAirway - Control_Trachea	0.67207	0.00651522	0.0401065
Ankmy1	Control_SmallAirway - Control_Trachea	0.0770292	0.800869	0.852501
Ankmy2	Control_SmallAirway - Control_Trachea	0.430572	0.0853258	0.204774
Ankra2	Control_SmallAirway - Control_Trachea	0.54411	0.187231	0.315406
Ankrd1	Control_SmallAirway - Control_Trachea	-0.655608	0.0217326	0.090667
Ankrd10	Control_SmallAirway - Control_Trachea	0.500636	0.0775868	0.194578
Ankrd11	Control_SmallAirway - Control_Trachea	0.859776	0.000422746	0.00654486
Ankrd12	Control_SmallAirway - Control_Trachea	1.42708	0.13883	0.266858
Ankrd13a	Control_SmallAirway - Control_Trachea	0.667443	0.000952996	0.0110835
Ankrd13b	Control_SmallAirway - Control_Trachea	-0.55428	0.118043	0.244105
Ankrd13c	Control_SmallAirway - Control_Trachea	0.435237	0.331934	0.453562
Ankrd13d	Control_SmallAirway - Control_Trachea	-0.229875	0.390982	0.507783
Ankrd16	Control_SmallAirway - Control_Trachea	0.164881	0.550943	0.648887
Ankrd17	Control_SmallAirway - Control_Trachea	0.861879	0.184913	0.313204
Ankrd2	Control_SmallAirway - Control_Trachea	-0.456183	0.311356	0.434155
Ankrd22	Control_SmallAirway - Control_Trachea	-0.741096	0.0249257	0.0987345
Ankrd23	Control_SmallAirway - Control_Trachea	-0.21035	0.360435	0.479913
Ankrd24	Control_SmallAirway - Control_Trachea	-0.177762	0.491247	0.595829
Ankrd26	Control_SmallAirway - Control_Trachea	-0.772431	0.032015	0.116818
Ankrd27	Control_SmallAirway - Control_Trachea	-0.059693	0.860293	0.896735
Ankrd28	Control_SmallAirway - Control_Trachea	-0.091975	0.77595	0.832388
Ankrd29	Control_SmallAirway - Control_Trachea	-0.315142	0.191493	0.319888
Ankrd31	Control_SmallAirway - Control_Trachea	-1.00846	0.0592645	0.167504
Ankrd33b	Control_SmallAirway - Control_Trachea	1.3187	0.033466	0.120186
Ankrd34a	Control_SmallAirway - Control_Trachea	-0.140975	0.647801	0.730013
Ankrd34b	Control_SmallAirway - Control_Trachea	-0.842549	0.201134	0.329504
Ankrd34c	Control_SmallAirway - Control_Trachea	-0.96798	0.072559	0.187832
Ankrd35	Control_SmallAirway - Control_Trachea	-0.812423	0.00152802	0.0150364
Ankrd36	Control_SmallAirway - Control_Trachea	-0.366647	0.341998	0.462971
Ankrd37	Control_SmallAirway - Control_Trachea	-0.120052	0.805118	0.855594
Ankrd39	Control_SmallAirway - Control_Trachea	0.075026	0.826144	0.871551
Ankrd40	Control_SmallAirway - Control_Trachea	1.41869	0.0639593	0.174875
Ankrd42	Control_SmallAirway - Control_Trachea	1.36463	0.0972475	0.219576
Ankrd44	Control_SmallAirway - Control_Trachea	0.901214	4.28605e-05	0.00147294
Ankrd45	Control_SmallAirway - Control_Trachea	0.669609	0.0148866	0.0705403
Ankrd46	Control_SmallAirway - Control_Trachea	0.523986	0.0946965	0.216501
Ankrd49	Control_SmallAirway - Control_Trachea	-0.6481	0.171032	0.299984
Ankrd50	Control_SmallAirway - Control_Trachea	0.0761458	0.712255	0.780688
Ankrd52	Control_SmallAirway - Control_Trachea	0.558576	0.0123323	0.0622476
Ankrd53	Control_SmallAirway - Control_Trachea	-0.603243	0.214426	0.342236
Ankrd54	Control_SmallAirway - Control_Trachea	0.45218	0.155918	0.285012
Ankrd55	Control_SmallAirway - Control_Trachea	-0.680268	0.034124	0.121703
Ankrd6	Control_SmallAirway - Control_Trachea	-0.193578	0.69009	0.764305
Ankrd60	Control_SmallAirway - Control_Trachea	-0.783299	0.107534	0.231877
Ankrd61	Control_SmallAirway - Control_Trachea	-0.637307	0.334852	0.456236
Ankrd63	Control_SmallAirway - Control_Trachea	-0.715757	0.0118319	0.0605204
Ankrd65	Control_SmallAirway - Control_Trachea	1.39661	0.0499019	0.151865
Ankrd66	Control_SmallAirway - Control_Trachea	0.247144	0.38391	0.50098
Ankrd7	Control_SmallAirway - Control_Trachea	-0.530669	0.0381999	0.130603
Ankrd9	Control_SmallAirway - Control_Trachea	-0.664573	0.018101	0.0802998
Anks1	Control_SmallAirway - Control_Trachea	0.0360958	0.937221	0.954275
Anks1b	Control_SmallAirway - Control_Trachea	-0.490657	0.0153668	0.0720039
Anks3	Control_SmallAirway - Control_Trachea	0.475318	0.170529	0.299393
Anks4b	Control_SmallAirway - Control_Trachea	-0.754953	0.171376	0.30023
Anks6	Control_SmallAirway - Control_Trachea	-1.07532	0.302886	0.42601
Ankub1	Control_SmallAirway - Control_Trachea	-0.388621	0.131026	0.258342
Ankzf1	Control_SmallAirway - Control_Trachea	0.674291	0.375116	0.49314
Anln	Control_SmallAirway - Control_Trachea	-0.479371	0.0184266	0.0812127
Ano1	Control_SmallAirway - Control_Trachea	-0.203228	0.597546	0.688216
Ano10	Control_SmallAirway - Control_Trachea	0.388951	0.0237381	0.0959967
Ano2	Control_SmallAirway - Control_Trachea	-0.291615	0.353401	0.473469
Ano3	Control_SmallAirway - Control_Trachea	-0.861512	0.0162318	0.0746248
Ano4	Control_SmallAirway - Control_Trachea	-0.954306	0.268439	0.393812
Ano5	Control_SmallAirway - Control_Trachea	-1.09116	0.0830263	0.201707
Ano6	Control_SmallAirway - Control_Trachea	0.67118	0.00134385	0.0138568
Ano7	Control_SmallAirway - Control_Trachea	-0.546652	0.435106	0.546743
Ano9	Control_SmallAirway - Control_Trachea	-0.654891	0.0630823	0.173677
Anp32a	Control_SmallAirway - Control_Trachea	1.78242	0.0166982	0.07622
Anp32b	Control_SmallAirway - Control_Trachea	0.619529	0.274861	0.399797
Anp32e	Control_SmallAirway - Control_Trachea	1.08724	2.77127e-06	0.000253525
Anpep	Control_SmallAirway - Control_Trachea	0.623859	0.00357273	0.0265863
Antxr1	Control_SmallAirway - Control_Trachea	0.251942	0.651259	0.732605
Antxr2	Control_SmallAirway - Control_Trachea	0.542866	0.0293816	0.110254
Antxrl	Control_SmallAirway - Control_Trachea	-0.97834	0.00690025	0.0417807
Anxa1	Control_SmallAirway - Control_Trachea	0.807671	0.580357	0.673829
Anxa10	Control_SmallAirway - Control_Trachea	-1.31095	0.115995	0.241579
Anxa11	Control_SmallAirway - Control_Trachea	2.29889	0.165461	0.294043
Anxa13	Control_SmallAirway - Control_Trachea	-1.12038	0.00401449	0.0286682
Anxa2	Control_SmallAirway - Control_Trachea	0.75544	0.470493	0.57747
Anxa3	Control_SmallAirway - Control_Trachea	0.23454	0.639889	0.723389
Anxa4	Control_SmallAirway - Control_Trachea	1.99286	0.134342	0.261997
Anxa5	Control_SmallAirway - Control_Trachea	0.423453	0.544521	0.643344
Anxa6	Control_SmallAirway - Control_Trachea	0.687666	0.114018	0.239537
Anxa7	Control_SmallAirway - Control_Trachea	0.828018	0.427533	0.539801
Anxa8	Control_SmallAirway - Control_Trachea	-0.491492	0.697472	0.769646
Anxa9	Control_SmallAirway - Control_Trachea	-0.784418	0.0176071	0.0789328
Aoah	Control_SmallAirway - Control_Trachea	-0.341396	0.419837	0.532554
Aoc1	Control_SmallAirway - Control_Trachea	-0.971188	0.184383	0.312794
Aoc2	Control_SmallAirway - Control_Trachea	-0.242339	0.605915	0.695301
Aoc3	Control_SmallAirway - Control_Trachea	-0.57465	0.157706	0.28652
Aopep	Control_SmallAirway - Control_Trachea	-1.01005	0.0793864	0.1969
Aox2	Control_SmallAirway - Control_Trachea	-0.178439	0.573116	0.667721
Aox3	Control_SmallAirway - Control_Trachea	1.26767	0.13373	0.261604
Aox4	Control_SmallAirway - Control_Trachea	-0.311399	0.353965	0.473969
Ap1ar	Control_SmallAirway - Control_Trachea	0.324153	0.0778956	0.195122
Ap1b1	Control_SmallAirway - Control_Trachea	0.811355	0.000473451	0.00700649
Ap1g1	Control_SmallAirway - Control_Trachea	0.763933	0.123491	0.250175
Ap1g2	Control_SmallAirway - Control_Trachea	0.838389	0.00018765	0.00376979
Ap1m1	Control_SmallAirway - Control_Trachea	0.152587	0.748989	0.810589
Ap1m2	Control_SmallAirway - Control_Trachea	0.402631	0.249306	0.37649
Ap1s1	Control_SmallAirway - Control_Trachea	0.44923	0.00996269	0.0537194
Ap1s2	Control_SmallAirway - Control_Trachea	-0.537146	0.14611	0.274531
Ap1s3	Control_SmallAirway - Control_Trachea	-0.273415	0.22445	0.35231
Ap2a1	Control_SmallAirway - Control_Trachea	1.23956	0.0540494	0.159
Ap2a2	Control_SmallAirway - Control_Trachea	0.801008	0.0509227	0.153378
Ap2b1	Control_SmallAirway - Control_Trachea	1.32475	0.108348	0.232897
Ap2m1	Control_SmallAirway - Control_Trachea	0.876273	0.102	0.225254
Ap2s1	Control_SmallAirway - Control_Trachea	0.810917	0.0105198	0.055872
Ap3b1	Control_SmallAirway - Control_Trachea	0.79152	0.181741	0.310036
Ap3b2	Control_SmallAirway - Control_Trachea	-0.819521	0.0553761	0.161008
Ap3d1	Control_SmallAirway - Control_Trachea	0.802375	0.00146518	0.0145755
Ap3m1	Control_SmallAirway - Control_Trachea	0.249623	0.18201	0.31031
Ap3m2	Control_SmallAirway - Control_Trachea	0.0255227	0.929163	0.947953
Ap3s1	Control_SmallAirway - Control_Trachea	0.21806	0.0887781	0.209155
Ap3s2	Control_SmallAirway - Control_Trachea	0.245271	0.446787	0.557029
Ap4b1	Control_SmallAirway - Control_Trachea	0.148586	0.627674	0.713729
Ap4e1	Control_SmallAirway - Control_Trachea	-0.308717	0.400879	0.516636
Ap4m1	Control_SmallAirway - Control_Trachea	-0.332636	0.49207	0.596468
Ap4s1	Control_SmallAirway - Control_Trachea	0.543115	0.131713	0.259143
Ap5b1	Control_SmallAirway - Control_Trachea	-1.13487	0.239838	0.36718
Ap5m1	Control_SmallAirway - Control_Trachea	-0.355661	0.229057	0.356758
Ap5s1	Control_SmallAirway - Control_Trachea	-0.0580527	0.84186	0.883891
Ap5z1	Control_SmallAirway - Control_Trachea	0.208249	0.427174	0.539537
Apaf1	Control_SmallAirway - Control_Trachea	-0.0253918	0.895575	0.923193
Apba1	Control_SmallAirway - Control_Trachea	-0.39825	0.235315	0.36264
Apba2	Control_SmallAirway - Control_Trachea	-0.656987	0.101536	0.224747
Apba3	Control_SmallAirway - Control_Trachea	0.370399	0.628412	0.714215
Apbb1	Control_SmallAirway - Control_Trachea	1.06259	0.0880549	0.208377
Apbb1ip	Control_SmallAirway - Control_Trachea	-0.412686	0.0595508	0.167838
Apbb2	Control_SmallAirway - Control_Trachea	-0.0391095	0.870887	0.904621
Apbb3	Control_SmallAirway - Control_Trachea	0.0234649	0.892258	0.920668
Apc	Control_SmallAirway - Control_Trachea	-0.207352	0.381478	0.498758
Apc2	Control_SmallAirway - Control_Trachea	-0.773939	0.403244	0.518635
Apcdd1	Control_SmallAirway - Control_Trachea	-1.15772	0.104101	0.227911
Apcs	Control_SmallAirway - Control_Trachea	-0.570114	0.135115	0.262674
Apeh	Control_SmallAirway - Control_Trachea	0.48289	0.0708451	0.185302
Apela	Control_SmallAirway - Control_Trachea	-0.665916	0.0281355	0.107183
Apex1	Control_SmallAirway - Control_Trachea	-0.240712	0.679609	0.755385
Apex2	Control_SmallAirway - Control_Trachea	-0.0371403	0.937123	0.954264
Aph1a	Control_SmallAirway - Control_Trachea	0.29256	0.336474	0.45773
Aph1b	Control_SmallAirway - Control_Trachea	-0.0582788	0.654686	0.735593
Api5	Control_SmallAirway - Control_Trachea	-0.0198452	0.941987	0.957308
Apip	Control_SmallAirway - Control_Trachea	-0.297301	0.656402	0.736786
Aplf	Control_SmallAirway - Control_Trachea	-0.179382	0.702733	0.773457
Apln	Control_SmallAirway - Control_Trachea	-0.0599781	0.916358	0.938645
Aplnr	Control_SmallAirway - Control_Trachea	-0.215436	0.545614	0.644238
Aplp1	Control_SmallAirway - Control_Trachea	-1.1958	0.0367255	0.127372
Aplp2	Control_SmallAirway - Control_Trachea	1.62683	0.101159	0.224154
Apmap	Control_SmallAirway - Control_Trachea	0.4299	0.0114773	0.059406
Apoa4	Control_SmallAirway - Control_Trachea	-0.839432	0.0263229	0.102379
Apob	Control_SmallAirway - Control_Trachea	-0.994909	0.00200767	0.018012
Apobec1	Control_SmallAirway - Control_Trachea	-0.692315	0.112537	0.237869
Apobec2	Control_SmallAirway - Control_Trachea	-0.737938	0.261731	0.387479
Apobec3	Control_SmallAirway - Control_Trachea	1.43266	0.00506828	0.0338003
Apobec4	Control_SmallAirway - Control_Trachea	-0.32029	0.436662	0.548299
Apobr	Control_SmallAirway - Control_Trachea	-0.521282	0.220102	0.347597
Apoc1	Control_SmallAirway - Control_Trachea	-0.247754	0.448147	0.558323
Apoc2	Control_SmallAirway - Control_Trachea	-0.682297	0.381199	0.498497
Apoc3	Control_SmallAirway - Control_Trachea	-1.14155	0.0256303	0.100606
Apoc4	Control_SmallAirway - Control_Trachea	-0.683414	0.00889231	0.0499327
Apod	Control_SmallAirway - Control_Trachea	-0.708786	0.018484	0.0813943
Apof	Control_SmallAirway - Control_Trachea	-0.783537	0.137977	0.265859
Apoh	Control_SmallAirway - Control_Trachea	-0.602409	0.212424	0.340648
Apol10a	Control_SmallAirway - Control_Trachea	-0.961874	0.0630734	0.173677
Apol10b	Control_SmallAirway - Control_Trachea	-0.781938	0.0568992	0.163748
Apol11a	Control_SmallAirway - Control_Trachea	-0.805912	0.345943	0.466726
Apol6	Control_SmallAirway - Control_Trachea	-1.42439	0.0637183	0.174541
Apol7a	Control_SmallAirway - Control_Trachea	-0.785963	0.0162464	0.0746353
Apol7b	Control_SmallAirway - Control_Trachea	-0.713062	0.233777	0.361315
Apol7c	Control_SmallAirway - Control_Trachea	-0.549288	0.138947	0.267001
Apol8	Control_SmallAirway - Control_Trachea	-0.725103	0.178435	0.307275
Apol9a	Control_SmallAirway - Control_Trachea	-0.262357	0.474554	0.580933
Apol9b	Control_SmallAirway - Control_Trachea	-1.45236	0.0690552	0.182594
Apold1	Control_SmallAirway - Control_Trachea	-0.361215	0.405697	0.520635
Apom	Control_SmallAirway - Control_Trachea	-0.14766	0.762687	0.821831
Apon	Control_SmallAirway - Control_Trachea	-1.06327	0.123978	0.250808
Apoo	Control_SmallAirway - Control_Trachea	0.754212	0.318687	0.441224
Apool	Control_SmallAirway - Control_Trachea	-0.615106	0.0105762	0.0560315
Coa8	Control_SmallAirway - Control_Trachea	0.499848	0.0633224	0.17398
App	Control_SmallAirway - Control_Trachea	2.06887	0.186042	0.313984
Appbp2	Control_SmallAirway - Control_Trachea	0.497604	0.0416312	0.137074
Appl1	Control_SmallAirway - Control_Trachea	0.362239	0.15445	0.283285
Appl2	Control_SmallAirway - Control_Trachea	1.72281	5.3551e-09	4.2483e-06
Aprt	Control_SmallAirway - Control_Trachea	-0.175758	0.593764	0.685012
Aptx	Control_SmallAirway - Control_Trachea	-0.0767809	0.694788	0.76757
Aqp1	Control_SmallAirway - Control_Trachea	-0.0992937	0.711349	0.78007
Aqp11	Control_SmallAirway - Control_Trachea	-0.335537	0.169702	0.298665
Aqp12	Control_SmallAirway - Control_Trachea	-0.672042	0.000329247	0.0055533
Aqp2	Control_SmallAirway - Control_Trachea	-0.411625	0.353483	0.47349
Aqp3	Control_SmallAirway - Control_Trachea	-2.42137	0.213962	0.341739
Aqp4	Control_SmallAirway - Control_Trachea	-1.542	1.26637e-07	3.45901e-05
Aqp5	Control_SmallAirway - Control_Trachea	-0.308546	0.70551	0.775443
Aqp6	Control_SmallAirway - Control_Trachea	-0.583643	0.0619633	0.17195
Aqp7	Control_SmallAirway - Control_Trachea	-0.616904	0.0357168	0.125316
Aqp8	Control_SmallAirway - Control_Trachea	-0.667661	0.272216	0.397131
Aqp9	Control_SmallAirway - Control_Trachea	-0.836431	0.00178303	0.0165895
Aqr	Control_SmallAirway - Control_Trachea	0.045257	0.910381	0.934275
Ar	Control_SmallAirway - Control_Trachea	-0.268396	0.591185	0.682782
Araf	Control_SmallAirway - Control_Trachea	0.896226	0.0646697	0.175798
Arap1	Control_SmallAirway - Control_Trachea	1.51074	0.00737004	0.0438715
Arap2	Control_SmallAirway - Control_Trachea	-0.357374	0.259776	0.385751
Arap3	Control_SmallAirway - Control_Trachea	0.234236	0.441486	0.552652
Arc	Control_SmallAirway - Control_Trachea	-0.769324	0.0161122	0.0743044
Arcn1	Control_SmallAirway - Control_Trachea	1.05495	0.146499	0.274925
Areg	Control_SmallAirway - Control_Trachea	-0.0330368	0.902947	0.928889
Arel1	Control_SmallAirway - Control_Trachea	-0.0335271	0.900833	0.927264
Arf1	Control_SmallAirway - Control_Trachea	1.51419	0.143571	0.271979
Arf2	Control_SmallAirway - Control_Trachea	-0.143517	0.452339	0.561825
Arf3	Control_SmallAirway - Control_Trachea	0.402252	0.415182	0.52883
Arf4	Control_SmallAirway - Control_Trachea	0.812478	0.257327	0.383244
Arf6	Control_SmallAirway - Control_Trachea	0.877739	0.119057	0.245114
Arfgap1	Control_SmallAirway - Control_Trachea	0.410152	0.0772911	0.194293
Arfgap2	Control_SmallAirway - Control_Trachea	0.555369	0.000345395	0.00571771
Arfgap3	Control_SmallAirway - Control_Trachea	0.0906334	0.69017	0.764305
Arfgef1	Control_SmallAirway - Control_Trachea	0.791691	0.000662125	0.00868897
Arfgef2	Control_SmallAirway - Control_Trachea	0.807566	1.76258e-05	0.000796701
Arfip1	Control_SmallAirway - Control_Trachea	0.718187	0.000654556	0.00861329
Arfip2	Control_SmallAirway - Control_Trachea	0.782799	0.0216171	0.0903431
Arfrp1	Control_SmallAirway - Control_Trachea	0.338787	0.187442	0.31561
Arg1	Control_SmallAirway - Control_Trachea	-0.761384	0.0165141	0.0755678
Arg2	Control_SmallAirway - Control_Trachea	-0.919778	0.00958099	0.0522798
Arglu1	Control_SmallAirway - Control_Trachea	1.27935	0.0434341	0.140637
Arhgap1	Control_SmallAirway - Control_Trachea	1.12501	0.213855	0.341658
Arhgap10	Control_SmallAirway - Control_Trachea	-0.601845	0.00881315	0.0495902
Arhgap11a	Control_SmallAirway - Control_Trachea	-0.360958	0.0693866	0.183191
Arhgap12	Control_SmallAirway - Control_Trachea	0.277088	0.21161	0.339714
Arhgap15	Control_SmallAirway - Control_Trachea	-0.695901	0.0220217	0.0914344
Arhgap17	Control_SmallAirway - Control_Trachea	0.287159	0.503965	0.607362
Arhgap18	Control_SmallAirway - Control_Trachea	1.01755	0.034106	0.121662
Arhgap19	Control_SmallAirway - Control_Trachea	-0.793573	0.146928	0.275446
Arhgap20	Control_SmallAirway - Control_Trachea	-0.692188	0.0332643	0.119704
Arhgap21	Control_SmallAirway - Control_Trachea	1.11006	0.119475	0.245578
Arhgap22	Control_SmallAirway - Control_Trachea	-1.04231	0.00623414	0.0390937
Arhgap23	Control_SmallAirway - Control_Trachea	0.380419	0.120872	0.246909
Arhgap24	Control_SmallAirway - Control_Trachea	0.178145	0.465902	0.573492
Arhgap25	Control_SmallAirway - Control_Trachea	-0.619941	0.0135416	0.0662867
Arhgap26	Control_SmallAirway - Control_Trachea	-0.90999	0.0686363	0.181863
Arhgap27	Control_SmallAirway - Control_Trachea	0.307936	0.377533	0.495364
Arhgap28	Control_SmallAirway - Control_Trachea	-0.698138	0.160593	0.289565
Arhgap29	Control_SmallAirway - Control_Trachea	0.168549	0.445377	0.555921
Arhgap30	Control_SmallAirway - Control_Trachea	-0.77379	0.0316452	0.115871
Arhgap31	Control_SmallAirway - Control_Trachea	0.972424	1.23138e-05	0.000641526
Arhgap32	Control_SmallAirway - Control_Trachea	0.311963	0.138052	0.265948
Arhgap33	Control_SmallAirway - Control_Trachea	-0.413077	0.215011	0.342825
Arhgap35	Control_SmallAirway - Control_Trachea	0.359046	0.28722	0.411483
Arhgap36	Control_SmallAirway - Control_Trachea	-0.42543	0.467437	0.574604
Arhgap39	Control_SmallAirway - Control_Trachea	1.06546	7.0157e-06	0.000443281
Arhgap4	Control_SmallAirway - Control_Trachea	-0.228608	0.461356	0.570025
Arhgap40	Control_SmallAirway - Control_Trachea	-0.744801	0.00109913	0.0121406
Arhgap42	Control_SmallAirway - Control_Trachea	-0.4407	0.20887	0.336617
Arhgap44	Control_SmallAirway - Control_Trachea	0.837397	0.0740829	0.190053
Arhgap45	Control_SmallAirway - Control_Trachea	-0.209236	0.504441	0.607669
Arhgap5	Control_SmallAirway - Control_Trachea	0.559069	0.288619	0.412651
Arhgap6	Control_SmallAirway - Control_Trachea	-0.175728	0.639589	0.723135
Arhgap8	Control_SmallAirway - Control_Trachea	0.0761898	0.792141	0.845422
Arhgap9	Control_SmallAirway - Control_Trachea	-0.756424	0.213078	0.341182
Arhgdia	Control_SmallAirway - Control_Trachea	1.19408	0.0904671	0.211381
Arhgdib	Control_SmallAirway - Control_Trachea	-0.550371	0.373964	0.492099
Arhgdig	Control_SmallAirway - Control_Trachea	1.97786	0.0477131	0.148121
Arhgef1	Control_SmallAirway - Control_Trachea	0.736855	0.0848098	0.204138
Arhgef10	Control_SmallAirway - Control_Trachea	-0.58887	0.127916	0.255112
Arhgef10l	Control_SmallAirway - Control_Trachea	0.164689	0.352594	0.472597
Arhgef11	Control_SmallAirway - Control_Trachea	0.672811	0.263309	0.388792
Arhgef12	Control_SmallAirway - Control_Trachea	1.62887	0.0344248	0.122456
Arhgef15	Control_SmallAirway - Control_Trachea	-0.252629	0.566875	0.662347
Arhgef16	Control_SmallAirway - Control_Trachea	-0.216007	0.526921	0.628023
Arhgef17	Control_SmallAirway - Control_Trachea	0.875335	0.16208	0.290955
Arhgef18	Control_SmallAirway - Control_Trachea	0.0644834	0.694691	0.767508
Arhgef19	Control_SmallAirway - Control_Trachea	1.20695	0.0576814	0.165001
Arhgef2	Control_SmallAirway - Control_Trachea	2.05256	7.84941e-09	5.08369e-06
Arhgef25	Control_SmallAirway - Control_Trachea	-0.0362956	0.891994	0.920545
Arhgef26	Control_SmallAirway - Control_Trachea	0.306967	0.114017	0.239537
Arhgef28	Control_SmallAirway - Control_Trachea	0.789808	0.0420704	0.137856
Arhgef3	Control_SmallAirway - Control_Trachea	0.469745	0.00647626	0.0399337
Arhgef33	Control_SmallAirway - Control_Trachea	-0.2294	0.740428	0.803324
Arhgef37	Control_SmallAirway - Control_Trachea	-0.231662	0.681473	0.757099
Arhgef38	Control_SmallAirway - Control_Trachea	-0.0250919	0.956069	0.967658
Arhgef39	Control_SmallAirway - Control_Trachea	-0.27109	0.430312	0.542179
Arhgef4	Control_SmallAirway - Control_Trachea	-0.749054	0.0326749	0.118413
Arhgef40	Control_SmallAirway - Control_Trachea	-0.662362	0.025914	0.101345
Arhgef5	Control_SmallAirway - Control_Trachea	0.450645	0.225596	0.353528
Arhgef6	Control_SmallAirway - Control_Trachea	0.130519	0.756637	0.816601
Arhgef7	Control_SmallAirway - Control_Trachea	-0.65368	0.357938	0.47785
Arhgef9	Control_SmallAirway - Control_Trachea	-0.953344	0.147614	0.276293
Arid1a	Control_SmallAirway - Control_Trachea	1.24182	0.0393017	0.132601
Arid1b	Control_SmallAirway - Control_Trachea	0.2329	0.362542	0.481591
Arid2	Control_SmallAirway - Control_Trachea	1.2533	0.102299	0.225601
Arid3a	Control_SmallAirway - Control_Trachea	-0.798061	0.0270228	0.104232
Arid3b	Control_SmallAirway - Control_Trachea	-0.469976	0.427597	0.539823
Arid3c	Control_SmallAirway - Control_Trachea	-0.978161	0.00447751	0.0308386
Arid4a	Control_SmallAirway - Control_Trachea	-0.212256	0.555007	0.652668
Arid4b	Control_SmallAirway - Control_Trachea	0.383998	0.612443	0.700354
Arid5a	Control_SmallAirway - Control_Trachea	-0.516709	0.46775	0.574804
Arid5b	Control_SmallAirway - Control_Trachea	1.28338	0.0628868	0.173456
Arih1	Control_SmallAirway - Control_Trachea	1.36226	0.00689301	0.04176
Arih2	Control_SmallAirway - Control_Trachea	0.846041	0.000338078	0.00563923
Arl1	Control_SmallAirway - Control_Trachea	0.893006	0.203534	0.331536
Arl10	Control_SmallAirway - Control_Trachea	0.0364093	0.870116	0.904118
Arl11	Control_SmallAirway - Control_Trachea	-0.793837	0.0176549	0.0790913
Arl13a	Control_SmallAirway - Control_Trachea	-1.26605	0.000915582	0.0107862
Arl13b	Control_SmallAirway - Control_Trachea	0.0748541	0.809806	0.859144
Arl14	Control_SmallAirway - Control_Trachea	-0.692663	0.326209	0.448126
Arl14ep	Control_SmallAirway - Control_Trachea	-0.148716	0.631804	0.717004
Arl14epl	Control_SmallAirway - Control_Trachea	-0.650995	0.253723	0.380216
Arl15	Control_SmallAirway - Control_Trachea	0.504184	0.484734	0.589949
Arl16	Control_SmallAirway - Control_Trachea	-0.0704185	0.826132	0.871551
Arl2	Control_SmallAirway - Control_Trachea	0.840933	0.236982	0.364441
Arl2bp	Control_SmallAirway - Control_Trachea	0.719124	0.0890764	0.209463
Arl3	Control_SmallAirway - Control_Trachea	1.43934	0.0610087	0.170357
Arl4a	Control_SmallAirway - Control_Trachea	-0.512204	0.048948	0.150416
Arl4c	Control_SmallAirway - Control_Trachea	1.04685	0.118743	0.244757
Arl4d	Control_SmallAirway - Control_Trachea	-0.2545	0.640373	0.723722
Arl5a	Control_SmallAirway - Control_Trachea	0.73348	0.00172021	0.0161703
Arl5b	Control_SmallAirway - Control_Trachea	0.0508265	0.787931	0.842199
Arl5c	Control_SmallAirway - Control_Trachea	-1.02265	0.119458	0.245569
Arl6	Control_SmallAirway - Control_Trachea	0.446206	0.0695267	0.183359
Arl6ip1	Control_SmallAirway - Control_Trachea	1.39259	0.111847	0.237111
Arl6ip4	Control_SmallAirway - Control_Trachea	-0.0252608	0.930008	0.948562
Arl6ip5	Control_SmallAirway - Control_Trachea	0.540883	0.520055	0.621582
Arl6ip6	Control_SmallAirway - Control_Trachea	0.587056	0.0152633	0.0717215
Arl8a	Control_SmallAirway - Control_Trachea	0.840585	0.138081	0.265948
Arl8b	Control_SmallAirway - Control_Trachea	1.1108	0.0473579	0.147386
Arl9	Control_SmallAirway - Control_Trachea	-1.05977	0.118194	0.244252
Armc1	Control_SmallAirway - Control_Trachea	-0.00860724	0.978744	0.984148
Armc10	Control_SmallAirway - Control_Trachea	0.478628	0.118786	0.244772
Armc12	Control_SmallAirway - Control_Trachea	-0.909364	0.130445	0.257735
Armc2	Control_SmallAirway - Control_Trachea	0.91605	0.00209163	0.0185035
Armc3	Control_SmallAirway - Control_Trachea	0.667482	0.348822	0.468989
Odad2	Control_SmallAirway - Control_Trachea	0.39339	0.428772	0.540845
Armc5	Control_SmallAirway - Control_Trachea	-0.227007	0.480957	0.586735
Armc6	Control_SmallAirway - Control_Trachea	-0.444218	0.204593	0.332552
Armc7	Control_SmallAirway - Control_Trachea	-0.301605	0.320257	0.442883
Armc8	Control_SmallAirway - Control_Trachea	0.769772	0.000392091	0.0062214
Armc9	Control_SmallAirway - Control_Trachea	0.85009	0.000791493	0.00983963
Armcx1	Control_SmallAirway - Control_Trachea	-0.890744	0.00407571	0.0289577
Armcx2	Control_SmallAirway - Control_Trachea	-0.519752	0.0493899	0.151118
Armcx3	Control_SmallAirway - Control_Trachea	-0.0434563	0.878324	0.910311
Armcx4	Control_SmallAirway - Control_Trachea	-0.841129	0.10085	0.223926
Armcx5	Control_SmallAirway - Control_Trachea	-0.660193	0.197259	0.325793
Armcx6	Control_SmallAirway - Control_Trachea	-1.11929	0.0136132	0.0664913
Armh1	Control_SmallAirway - Control_Trachea	-0.103501	0.803127	0.854143
Armh2	Control_SmallAirway - Control_Trachea	-0.977202	0.0015443	0.0150802
Armh3	Control_SmallAirway - Control_Trachea	-0.236208	0.535942	0.635447
Armh4	Control_SmallAirway - Control_Trachea	-0.861439	0.0546703	0.159933
Armt1	Control_SmallAirway - Control_Trachea	0.223117	0.588452	0.680746
Arnt	Control_SmallAirway - Control_Trachea	0.903354	7.54644e-06	0.000463949
Arnt2	Control_SmallAirway - Control_Trachea	-1.19788	0.00421522	0.0295979
Arntl	Control_SmallAirway - Control_Trachea	-0.0303985	0.927389	0.946877
Arntl2	Control_SmallAirway - Control_Trachea	-0.492166	0.087988	0.208312
Arpc1a	Control_SmallAirway - Control_Trachea	1.60735	0.046228	0.145184
Arpc1b	Control_SmallAirway - Control_Trachea	1.03479	1.71319e-06	0.000185063
Arpc2	Control_SmallAirway - Control_Trachea	1.62226	0.048445	0.149446
Arpc3	Control_SmallAirway - Control_Trachea	1.43775	0.0781165	0.195372
Arpc4	Control_SmallAirway - Control_Trachea	0.986305	0.0649416	0.176058
Arpc5	Control_SmallAirway - Control_Trachea	0.371971	0.463443	0.571606
Arpc5l	Control_SmallAirway - Control_Trachea	0.713699	0.150895	0.279755
Arpin	Control_SmallAirway - Control_Trachea	0.512631	0.391645	0.508367
Arpp19	Control_SmallAirway - Control_Trachea	1.07958	0.0657037	0.177237
Arpp21	Control_SmallAirway - Control_Trachea	-1.02935	0.011225	0.0585216
Arr3	Control_SmallAirway - Control_Trachea	-0.395579	0.182802	0.311141
Arrb1	Control_SmallAirway - Control_Trachea	0.222106	0.501765	0.605398
Arrb2	Control_SmallAirway - Control_Trachea	0.07707	0.870668	0.904541
Arrdc1	Control_SmallAirway - Control_Trachea	1.49961	2.31563e-08	1.02312e-05
Arrdc2	Control_SmallAirway - Control_Trachea	-0.623938	0.0520098	0.155161
Arrdc3	Control_SmallAirway - Control_Trachea	0.900096	0.161331	0.290293
Arrdc4	Control_SmallAirway - Control_Trachea	0.82788	0.000319095	0.00545715
Arrdc5	Control_SmallAirway - Control_Trachea	-0.69033	0.203827	0.331759
Arsa	Control_SmallAirway - Control_Trachea	-0.190351	0.822933	0.869116
Arsb	Control_SmallAirway - Control_Trachea	-0.0908432	0.767989	0.826473
Arsg	Control_SmallAirway - Control_Trachea	-0.503454	0.0784593	0.19579
Arsi	Control_SmallAirway - Control_Trachea	-0.782964	0.0121176	0.0615893
Arsj	Control_SmallAirway - Control_Trachea	-1.48295	0.0574806	0.164616
Arsk	Control_SmallAirway - Control_Trachea	-0.291217	0.422722	0.535155
Art1	Control_SmallAirway - Control_Trachea	-1.14685	0.0349732	0.123714
Art3	Control_SmallAirway - Control_Trachea	-1.07871	0.218101	0.345722
Art4	Control_SmallAirway - Control_Trachea	-0.466843	0.371168	0.489742
Art5	Control_SmallAirway - Control_Trachea	-1.0434	0.0666906	0.178933
Artn	Control_SmallAirway - Control_Trachea	-0.988075	0.0887563	0.209147
Arv1	Control_SmallAirway - Control_Trachea	0.172295	0.712183	0.780653
Arvcf	Control_SmallAirway - Control_Trachea	0.829744	0.0156353	0.072825
Arx	Control_SmallAirway - Control_Trachea	-1.30262	0.000817111	0.0100277
Arxes1	Control_SmallAirway - Control_Trachea	-1.05445	0.00377568	0.0274909
As3mt	Control_SmallAirway - Control_Trachea	0.41438	0.452844	0.56216
Asah1	Control_SmallAirway - Control_Trachea	0.496723	0.340294	0.461547
Asah2	Control_SmallAirway - Control_Trachea	-0.821151	0.00302629	0.0239607
Asap1	Control_SmallAirway - Control_Trachea	0.011296	0.970049	0.977823
Asap3	Control_SmallAirway - Control_Trachea	-0.218387	0.375994	0.493958
Asb1	Control_SmallAirway - Control_Trachea	-0.0816463	0.705787	0.775688
Asb10	Control_SmallAirway - Control_Trachea	-0.783879	0.0109278	0.0573064
Asb11	Control_SmallAirway - Control_Trachea	-1.13688	0.193375	0.321872
Asb12	Control_SmallAirway - Control_Trachea	-0.809987	0.0507567	0.153022
Asb13	Control_SmallAirway - Control_Trachea	-0.731478	0.221207	0.348737
Asb14	Control_SmallAirway - Control_Trachea	-0.11179	0.606237	0.695586
Asb15	Control_SmallAirway - Control_Trachea	-1.33823	0.0748263	0.191088
Asb16	Control_SmallAirway - Control_Trachea	-1.14926	0.000553914	0.00775129
Asb17	Control_SmallAirway - Control_Trachea	-0.225185	0.61779	0.705076
Asb18	Control_SmallAirway - Control_Trachea	-0.946855	0.00264019	0.0216961
Asb2	Control_SmallAirway - Control_Trachea	-0.775998	0.285878	0.410157
Asb3	Control_SmallAirway - Control_Trachea	-0.173091	0.456153	0.564983
Asb5	Control_SmallAirway - Control_Trachea	-1.20543	0.00159597	0.0154079
Asb6	Control_SmallAirway - Control_Trachea	0.111707	0.828634	0.873352
Asb7	Control_SmallAirway - Control_Trachea	-0.274492	0.607277	0.696445
Asb8	Control_SmallAirway - Control_Trachea	-0.262079	0.385897	0.502646
Asb9	Control_SmallAirway - Control_Trachea	-0.431284	0.175322	0.303885
Ascc1	Control_SmallAirway - Control_Trachea	-0.312451	0.399082	0.515083
Ascc2	Control_SmallAirway - Control_Trachea	2.72578	0.0212514	0.0893614
Ascc3	Control_SmallAirway - Control_Trachea	-0.0869858	0.847873	0.887542
Ascl3	Control_SmallAirway - Control_Trachea	-0.451049	0.0615591	0.171401
Ascl4	Control_SmallAirway - Control_Trachea	-0.973472	0.102409	0.225739
Ascl5	Control_SmallAirway - Control_Trachea	-0.927501	0.00575127	0.0368884
Asf1a	Control_SmallAirway - Control_Trachea	0.493605	0.21119	0.339209
Asf1b	Control_SmallAirway - Control_Trachea	-0.83784	0.18778	0.316025
Asgr1	Control_SmallAirway - Control_Trachea	-1.04677	0.159202	0.287979
Asgr2	Control_SmallAirway - Control_Trachea	-0.455783	0.338182	0.459334
Ash1l	Control_SmallAirway - Control_Trachea	0.895909	0.163663	0.292497
Ash2l	Control_SmallAirway - Control_Trachea	0.554576	0.00643517	0.0398189
Asic1	Control_SmallAirway - Control_Trachea	-0.729995	0.00445197	0.0307854
Asic2	Control_SmallAirway - Control_Trachea	-1.13267	0.00109521	0.0121406
Asic3	Control_SmallAirway - Control_Trachea	-1.13398	0.0019245	0.0174818
Asic4	Control_SmallAirway - Control_Trachea	-0.273071	0.540169	0.63915
Asic5	Control_SmallAirway - Control_Trachea	-0.418869	0.574334	0.668611
Asl	Control_SmallAirway - Control_Trachea	-0.237206	0.501997	0.605525
Asmt	Control_SmallAirway - Control_Trachea	-0.725459	0.0138833	0.0673045
Get3	Control_SmallAirway - Control_Trachea	1.0311	0.12419	0.250968
Asns	Control_SmallAirway - Control_Trachea	0.162501	0.676435	0.752863
Asnsd1	Control_SmallAirway - Control_Trachea	0.330662	0.117245	0.243034
Aspa	Control_SmallAirway - Control_Trachea	-0.787571	0.108966	0.233696
Aspdh	Control_SmallAirway - Control_Trachea	-0.705944	0.425945	0.538308
Aspg	Control_SmallAirway - Control_Trachea	0.364772	0.362484	0.481591
Asph	Control_SmallAirway - Control_Trachea	-0.364512	0.416514	0.529822
Asphd1	Control_SmallAirway - Control_Trachea	-0.91016	0.000183834	0.00371555
Asphd2	Control_SmallAirway - Control_Trachea	-1.20199	0.170886	0.299783
Aspm	Control_SmallAirway - Control_Trachea	-1.31283	0.0702569	0.184344
Aspn	Control_SmallAirway - Control_Trachea	-0.11142	0.642411	0.725468
Asprv1	Control_SmallAirway - Control_Trachea	-0.484514	0.097655	0.220055
Aspscr1	Control_SmallAirway - Control_Trachea	0.933234	0.192847	0.321401
Asrgl1	Control_SmallAirway - Control_Trachea	-0.411363	0.125407	0.252212
Ass1	Control_SmallAirway - Control_Trachea	0.761045	0.0491905	0.150865
Aste1	Control_SmallAirway - Control_Trachea	-0.904416	0.10411	0.227911
Astl	Control_SmallAirway - Control_Trachea	-1.12393	0.000629899	0.00843066
Astn2	Control_SmallAirway - Control_Trachea	-0.215185	0.287679	0.411955
Asxl1	Control_SmallAirway - Control_Trachea	0.680062	0.122233	0.248776
Asxl2	Control_SmallAirway - Control_Trachea	0.881703	0.130239	0.257488
Asxl3	Control_SmallAirway - Control_Trachea	-0.82776	0.10207	0.225303
Asz1	Control_SmallAirway - Control_Trachea	-1.13458	0.080926	0.198764
Atad1	Control_SmallAirway - Control_Trachea	0.563713	0.0359784	0.125783
Atad2	Control_SmallAirway - Control_Trachea	-0.453808	0.0547703	0.160012
Atad2b	Control_SmallAirway - Control_Trachea	-0.360139	0.225226	0.353151
Atad3a	Control_SmallAirway - Control_Trachea	-0.0718434	0.798563	0.850661
Atad5	Control_SmallAirway - Control_Trachea	-0.777908	0.0781017	0.195372
Atat1	Control_SmallAirway - Control_Trachea	-0.26362	0.0572764	0.164285
Ate1	Control_SmallAirway - Control_Trachea	0.265559	0.141435	0.26948
Atf1	Control_SmallAirway - Control_Trachea	0.239432	0.152026	0.280953
Atf2	Control_SmallAirway - Control_Trachea	0.158647	0.674156	0.751158
Atf3	Control_SmallAirway - Control_Trachea	0.284197	0.670997	0.74851
Atf4	Control_SmallAirway - Control_Trachea	0.460594	0.0527167	0.156454
Atf5	Control_SmallAirway - Control_Trachea	1.22387	0.0103638	0.0552118
Atf6	Control_SmallAirway - Control_Trachea	0.740357	0.00183344	0.0169321
Atf6b	Control_SmallAirway - Control_Trachea	-0.0278916	0.901798	0.927899
Atf7	Control_SmallAirway - Control_Trachea	0.939575	0.213226	0.341219
Atf7ip	Control_SmallAirway - Control_Trachea	0.946591	0.0618996	0.171839
Atf7ip2	Control_SmallAirway - Control_Trachea	-0.604218	0.111697	0.237005
Atg10	Control_SmallAirway - Control_Trachea	-0.376867	0.15495	0.283941
Atg101	Control_SmallAirway - Control_Trachea	0.115404	0.697401	0.769613
Atg13	Control_SmallAirway - Control_Trachea	0.988707	0.061367	0.17109
Atg14	Control_SmallAirway - Control_Trachea	0.677068	4.29095e-05	0.00147294
Atg16l1	Control_SmallAirway - Control_Trachea	-0.274217	0.142276	0.270566
Atg16l2	Control_SmallAirway - Control_Trachea	-0.420277	0.469807	0.576924
Atg2a	Control_SmallAirway - Control_Trachea	0.0746124	0.844928	0.885818
Atg2b	Control_SmallAirway - Control_Trachea	0.295457	0.269678	0.394661
Atg3	Control_SmallAirway - Control_Trachea	1.01462	0.0888889	0.209222
Atg4a	Control_SmallAirway - Control_Trachea	0.208063	0.476072	0.582298
Atg4b	Control_SmallAirway - Control_Trachea	0.0110279	0.964104	0.973472
Atg4c	Control_SmallAirway - Control_Trachea	-0.350293	0.245815	0.372748
Atg4d	Control_SmallAirway - Control_Trachea	0.770082	0.00202739	0.0181138
Atg7	Control_SmallAirway - Control_Trachea	0.140229	0.806938	0.856957
Atg9a	Control_SmallAirway - Control_Trachea	0.54689	0.278535	0.403301
Atg9b	Control_SmallAirway - Control_Trachea	-0.746163	0.00163416	0.0156304
Atic	Control_SmallAirway - Control_Trachea	0.0779908	0.722885	0.789172
Atl1	Control_SmallAirway - Control_Trachea	-0.991166	0.203173	0.33121
Atl2	Control_SmallAirway - Control_Trachea	0.419538	0.0251354	0.099319
Atl3	Control_SmallAirway - Control_Trachea	0.82505	0.0861101	0.205811
Atm	Control_SmallAirway - Control_Trachea	-0.533097	0.552812	0.650567
Atmin	Control_SmallAirway - Control_Trachea	0.397835	0.036955	0.127888
Atn1	Control_SmallAirway - Control_Trachea	0.220319	0.743233	0.80591
Atoh1	Control_SmallAirway - Control_Trachea	-0.954002	0.022993	0.0939575
Atoh8	Control_SmallAirway - Control_Trachea	-0.668381	0.00428153	0.0299316
Atox1	Control_SmallAirway - Control_Trachea	0.290955	0.664058	0.743154
Atp10a	Control_SmallAirway - Control_Trachea	-0.0690531	0.738969	0.802197
Atp10b	Control_SmallAirway - Control_Trachea	-1.21958	0.0016006	0.0154329
Atp10d	Control_SmallAirway - Control_Trachea	0.130807	0.848493	0.888066
Atp11a	Control_SmallAirway - Control_Trachea	2.79501	0.0122466	0.0619949
Atp11b	Control_SmallAirway - Control_Trachea	0.975113	0.000847114	0.0102641
Atp11c	Control_SmallAirway - Control_Trachea	-0.465372	0.153292	0.282067
Atp13a1	Control_SmallAirway - Control_Trachea	0.237948	0.174869	0.303404
Atp13a2	Control_SmallAirway - Control_Trachea	-0.233519	0.312556	0.435383
Atp13a3	Control_SmallAirway - Control_Trachea	1.63588	0.131565	0.258962
Atp13a4	Control_SmallAirway - Control_Trachea	-0.124227	0.642487	0.725511
Atp13a5	Control_SmallAirway - Control_Trachea	-1.73225	0.0885255	0.208912
Atp1a1	Control_SmallAirway - Control_Trachea	1.74681	0.181533	0.30982
Atp1a2	Control_SmallAirway - Control_Trachea	0.239785	0.630388	0.715568
Atp1a3	Control_SmallAirway - Control_Trachea	-1.40599	6.99836e-06	0.000443281
Atp1a4	Control_SmallAirway - Control_Trachea	-0.561845	0.204043	0.331985
Atp1b1	Control_SmallAirway - Control_Trachea	1.66752	0.216867	0.344393
Atp1b2	Control_SmallAirway - Control_Trachea	-1.47119	0.123704	0.250393
Atp1b3	Control_SmallAirway - Control_Trachea	0.510013	0.194474	0.322998
Atp1b4	Control_SmallAirway - Control_Trachea	-1.60989	0.0643157	0.175348
Atp23	Control_SmallAirway - Control_Trachea	-0.292998	0.340743	0.461811
Atp2a1	Control_SmallAirway - Control_Trachea	-0.590349	0.109251	0.234024
Atp2a2	Control_SmallAirway - Control_Trachea	1.26381	0.134088	0.261903
Atp2a3	Control_SmallAirway - Control_Trachea	0.162084	0.313378	0.436159
Atp2b1	Control_SmallAirway - Control_Trachea	1.37369	7.0145e-06	0.000443281
Atp2b2	Control_SmallAirway - Control_Trachea	1.13772	0.000181741	0.0036887
Atp2b3	Control_SmallAirway - Control_Trachea	-0.933621	0.0352257	0.124219
Atp2b4	Control_SmallAirway - Control_Trachea	-0.115549	0.641293	0.724463
Atp2c1	Control_SmallAirway - Control_Trachea	0.292197	0.505841	0.608742
Atp2c2	Control_SmallAirway - Control_Trachea	0.824253	0.291137	0.414714
Atp4a	Control_SmallAirway - Control_Trachea	-0.844743	0.010333	0.0550937
Atp4b	Control_SmallAirway - Control_Trachea	-1.06995	0.153077	0.281996
Atp5a1	Control_SmallAirway - Control_Trachea	0.763863	0.264658	0.390151
Atp5d	Control_SmallAirway - Control_Trachea	1.47976	0.182808	0.311141
Atp5e	Control_SmallAirway - Control_Trachea	1.1971	0.231318	0.358906
Atp5g3	Control_SmallAirway - Control_Trachea	1.01744	0.191548	0.319943
Atp5j2	Control_SmallAirway - Control_Trachea	0.771729	0.33066	0.452266
Atp5k	Control_SmallAirway - Control_Trachea	0.861892	0.339588	0.460878
Atp5l	Control_SmallAirway - Control_Trachea	0.731403	0.158157	0.286972
Atp5mpl	Control_SmallAirway - Control_Trachea	1.56859	0.2189	0.346442
Atp5pb	Control_SmallAirway - Control_Trachea	1.89532	0.136657	0.264461
Atp6ap1l	Control_SmallAirway - Control_Trachea	-0.944636	0.137274	0.26505
Atp6ap2	Control_SmallAirway - Control_Trachea	0.443837	0.396408	0.512636
Atp6v0a1	Control_SmallAirway - Control_Trachea	0.347331	0.161992	0.2909
Atp6v0a2	Control_SmallAirway - Control_Trachea	0.60462	0.321188	0.44369
Atp6v0a4	Control_SmallAirway - Control_Trachea	-1.02521	0.000855633	0.0103151
Atp6v0b	Control_SmallAirway - Control_Trachea	0.76656	0.0548179	0.160067
Atp6v0c	Control_SmallAirway - Control_Trachea	1.08498	0.207938	0.335832
Atp6v0d1	Control_SmallAirway - Control_Trachea	0.899509	0.0802282	0.197956
Atp6v0d2	Control_SmallAirway - Control_Trachea	-0.772713	0.00977173	0.0529579
Atp6v0e	Control_SmallAirway - Control_Trachea	0.987903	0.130135	0.257442
Atp6v0e2	Control_SmallAirway - Control_Trachea	0.0210136	0.938106	0.954734
Atp6v1a	Control_SmallAirway - Control_Trachea	0.814804	0.134422	0.26206
Atp6v1b1	Control_SmallAirway - Control_Trachea	-1.14546	0.128971	0.256307
Atp6v1b2	Control_SmallAirway - Control_Trachea	0.752212	0.154822	0.283733
Atp6v1c1	Control_SmallAirway - Control_Trachea	0.336356	0.307069	0.430473
Atp6v1c2	Control_SmallAirway - Control_Trachea	1.29829	0.103116	0.226748
Atp6v1d	Control_SmallAirway - Control_Trachea	1.08113	5.29572e-05	0.00170462
Atp6v1e1	Control_SmallAirway - Control_Trachea	1.32103	6.62225e-06	0.000430671
Atp6v1e2	Control_SmallAirway - Control_Trachea	-0.749472	0.0426733	0.139139
Atp6v1g1	Control_SmallAirway - Control_Trachea	0.729734	0.150588	0.27932
Atp6v1g2	Control_SmallAirway - Control_Trachea	0.384885	0.549492	0.647457
Atp6v1g3	Control_SmallAirway - Control_Trachea	-0.98306	0.00373071	0.0272673
Atp6v1h	Control_SmallAirway - Control_Trachea	0.48722	0.0830588	0.201713
Atp7a	Control_SmallAirway - Control_Trachea	-0.0297174	0.903245	0.929108
Atp7b	Control_SmallAirway - Control_Trachea	1.34912	0.12207	0.248613
Atp8a1	Control_SmallAirway - Control_Trachea	2.22254	0.00504647	0.0337019
Atp8a2	Control_SmallAirway - Control_Trachea	-0.37106	0.141319	0.26934
Atp8b1	Control_SmallAirway - Control_Trachea	0.127073	0.746288	0.808398
Atp8b2	Control_SmallAirway - Control_Trachea	0.325224	0.336511	0.457732
Atp8b3	Control_SmallAirway - Control_Trachea	-1.61724	0.000699011	0.00900613
Atp8b4	Control_SmallAirway - Control_Trachea	-0.834966	0.0132268	0.0652692
Atp8b5	Control_SmallAirway - Control_Trachea	-0.694935	0.0095673	0.0522419
Atp9a	Control_SmallAirway - Control_Trachea	0.248139	0.135756	0.263445
Atp9b	Control_SmallAirway - Control_Trachea	0.430387	0.275012	0.399926
Atpaf1	Control_SmallAirway - Control_Trachea	0.207092	0.398634	0.514714
Atpaf2	Control_SmallAirway - Control_Trachea	-0.511011	0.0164712	0.0753959
Atpsckmt	Control_SmallAirway - Control_Trachea	0.232475	0.505372	0.608444
Atr	Control_SmallAirway - Control_Trachea	0.597294	0.24026	0.367561
Atrip	Control_SmallAirway - Control_Trachea	-0.538228	0.471709	0.578517
Atrn	Control_SmallAirway - Control_Trachea	-0.775973	0.198976	0.32785
Atrnl1	Control_SmallAirway - Control_Trachea	1.01332	9.56675e-05	0.00246851
Atrx	Control_SmallAirway - Control_Trachea	0.392282	0.35601	0.475975
Atxn1	Control_SmallAirway - Control_Trachea	1.43191	0.277072	0.401943
Atxn10	Control_SmallAirway - Control_Trachea	1.42416	0.133334	0.261123
Atxn1l	Control_SmallAirway - Control_Trachea	0.542845	0.0747461	0.191037
Atxn2	Control_SmallAirway - Control_Trachea	1.13097	0.00738277	0.0439249
Atxn2l	Control_SmallAirway - Control_Trachea	1.95682	0.0262062	0.102115
Atxn3	Control_SmallAirway - Control_Trachea	0.0513672	0.912244	0.935635
Atxn7	Control_SmallAirway - Control_Trachea	1.14469	0.0581236	0.165604
Atxn7l1	Control_SmallAirway - Control_Trachea	0.616631	0.00868527	0.0490873
Atxn7l2	Control_SmallAirway - Control_Trachea	-0.269642	0.254182	0.380636
Atxn7l3	Control_SmallAirway - Control_Trachea	0.73257	0.0134405	0.0659196
AU015836	Control_SmallAirway - Control_Trachea	-0.973506	0.212863	0.341064
AU018091	Control_SmallAirway - Control_Trachea	-0.98212	0.104643	0.228398
AU021092	Control_SmallAirway - Control_Trachea	1.34082	0.131487	0.258911
AU022252	Control_SmallAirway - Control_Trachea	-1.07242	0.199141	0.327929
Ezhip	Control_SmallAirway - Control_Trachea	-1.44948	0.0543867	0.15951
AU040320	Control_SmallAirway - Control_Trachea	-0.327348	0.51423	0.616463
Auh	Control_SmallAirway - Control_Trachea	0.533229	0.140067	0.268184
Aunip	Control_SmallAirway - Control_Trachea	-0.492393	0.0550816	0.1604
Aup1	Control_SmallAirway - Control_Trachea	1.09052	0.0156427	0.0728418
Aurka	Control_SmallAirway - Control_Trachea	-0.777001	0.251486	0.378168
Aurkaip1	Control_SmallAirway - Control_Trachea	0.927686	0.121997	0.248524
Aurkb	Control_SmallAirway - Control_Trachea	-0.433848	0.376866	0.494739
Aurkc	Control_SmallAirway - Control_Trachea	-1.25746	0.00237247	0.0201513
Auts2	Control_SmallAirway - Control_Trachea	0.171142	0.769173	0.827328
AV320801	Control_SmallAirway - Control_Trachea	-0.457778	0.543261	0.642173
Aven	Control_SmallAirway - Control_Trachea	-0.18919	0.472735	0.579404
Avil	Control_SmallAirway - Control_Trachea	-0.743438	0.231127	0.358749
Avl9	Control_SmallAirway - Control_Trachea	0.72459	0.0108361	0.0569974
Avp	Control_SmallAirway - Control_Trachea	-0.674338	0.0361562	0.12619
Avpi1	Control_SmallAirway - Control_Trachea	0.0876032	0.822259	0.86867
Avpr1a	Control_SmallAirway - Control_Trachea	-1.72635	0.000123758	0.00289857
Avpr2	Control_SmallAirway - Control_Trachea	-0.942684	0.000949237	0.0110617
AW209491	Control_SmallAirway - Control_Trachea	0.199883	0.522234	0.62368
AW549877	Control_SmallAirway - Control_Trachea	0.582364	0.00291578	0.0233358
AW551984	Control_SmallAirway - Control_Trachea	-0.995614	0.00236885	0.0201377
AW554918	Control_SmallAirway - Control_Trachea	-0.0157563	0.926324	0.946168
Awat1	Control_SmallAirway - Control_Trachea	-0.706027	0.052812	0.156504
Awat2	Control_SmallAirway - Control_Trachea	-0.897439	0.00140768	0.0142138
Axdnd1	Control_SmallAirway - Control_Trachea	-0.609655	0.0898353	0.210502
Axin1	Control_SmallAirway - Control_Trachea	0.163154	0.506933	0.60948
Axin2	Control_SmallAirway - Control_Trachea	-0.831683	0.089355	0.209834
Axl	Control_SmallAirway - Control_Trachea	-0.257057	0.222094	0.34953
AY074887	Control_SmallAirway - Control_Trachea	-0.61679	0.359351	0.479001
AY761185	Control_SmallAirway - Control_Trachea	-0.249209	0.48149	0.587273
Aym1	Control_SmallAirway - Control_Trachea	-0.910357	0.186589	0.314713
Azgp1	Control_SmallAirway - Control_Trachea	0.373834	0.488619	0.593356
Azi2	Control_SmallAirway - Control_Trachea	0.724815	0.23299	0.360623
Azin1	Control_SmallAirway - Control_Trachea	0.633902	0.1637	0.292497
Azin2	Control_SmallAirway - Control_Trachea	0.79093	0.0860168	0.205709
Pramel17	Control_SmallAirway - Control_Trachea	-0.591065	0.234295	0.361735
Iftap	Control_SmallAirway - Control_Trachea	0.772699	0.221535	0.349138
B230217C12Rik	Control_SmallAirway - Control_Trachea	-0.682365	0.363603	0.48265
B230219D22Rik	Control_SmallAirway - Control_Trachea	0.40838	0.518744	0.620325
B230307C23Rik	Control_SmallAirway - Control_Trachea	0.164739	0.587819	0.680374
B2m	Control_SmallAirway - Control_Trachea	0.945041	0.383952	0.501
B3galnt1	Control_SmallAirway - Control_Trachea	-0.630892	0.0993257	0.221863
B3galnt2	Control_SmallAirway - Control_Trachea	0.180882	0.252134	0.378726
B3galt1	Control_SmallAirway - Control_Trachea	-0.571165	0.048634	0.14981
B3galt2	Control_SmallAirway - Control_Trachea	-1.59988	0.0314867	0.115574
B3galt4	Control_SmallAirway - Control_Trachea	-0.448395	0.377116	0.494891
B3galt5	Control_SmallAirway - Control_Trachea	-0.708371	0.259143	0.385109
B3galt6	Control_SmallAirway - Control_Trachea	-0.403128	0.0945297	0.216301
B3gat1	Control_SmallAirway - Control_Trachea	-1.05129	0.0572615	0.164267
B3gat2	Control_SmallAirway - Control_Trachea	-1.02141	0.0344204	0.122456
B3gat3	Control_SmallAirway - Control_Trachea	1.15585	0.0182513	0.0807043
B3glct	Control_SmallAirway - Control_Trachea	-0.349048	0.251106	0.377895
B3gnt2	Control_SmallAirway - Control_Trachea	0.0749143	0.764591	0.823465
B3gnt3	Control_SmallAirway - Control_Trachea	-1.47231	0.0195287	0.0844665
B3gnt4	Control_SmallAirway - Control_Trachea	1.1398	0.0519458	0.155018
B3gnt5	Control_SmallAirway - Control_Trachea	-1.25063	4.0918e-05	0.00143551
B3gnt6	Control_SmallAirway - Control_Trachea	-1.01728	0.00679906	0.0413743
B3gnt7	Control_SmallAirway - Control_Trachea	-0.889981	0.213482	0.341354
B3gnt8	Control_SmallAirway - Control_Trachea	-1.1198	0.194607	0.323137
B3gnt9	Control_SmallAirway - Control_Trachea	-0.73208	0.07895	0.196272
B3gntl1	Control_SmallAirway - Control_Trachea	-0.546749	0.0387709	0.131676
B430306N03Rik	Control_SmallAirway - Control_Trachea	-0.590553	0.0326222	0.118356
B4galnt1	Control_SmallAirway - Control_Trachea	0.776712	0.0964386	0.218568
B4galnt2	Control_SmallAirway - Control_Trachea	-0.30691	0.728285	0.793301
B4galnt3	Control_SmallAirway - Control_Trachea	-0.0332631	0.921106	0.94225
B4galnt4	Control_SmallAirway - Control_Trachea	-1.29537	0.000532959	0.00756451
B4galt1	Control_SmallAirway - Control_Trachea	0.496017	0.00229511	0.0197048
B4galt2	Control_SmallAirway - Control_Trachea	0.10214	0.710653	0.779468
B4galt3	Control_SmallAirway - Control_Trachea	0.490772	0.0365835	0.12713
B4galt4	Control_SmallAirway - Control_Trachea	0.515624	0.087117	0.207002
B4galt5	Control_SmallAirway - Control_Trachea	1.68648	0.0394003	0.132769
B4galt6	Control_SmallAirway - Control_Trachea	-0.382094	0.254229	0.380677
B4galt7	Control_SmallAirway - Control_Trachea	-0.68572	0.000484123	0.00713681
B4gat1	Control_SmallAirway - Control_Trachea	0.369234	0.117869	0.243926
B630019K06Rik	Control_SmallAirway - Control_Trachea	-0.851506	0.00612333	0.0386524
B830017H08Rik	Control_SmallAirway - Control_Trachea	-0.706737	0.101745	0.224905
B9d1	Control_SmallAirway - Control_Trachea	0.929239	0.135573	0.263191
B9d2	Control_SmallAirway - Control_Trachea	0.295266	0.196888	0.325311
Baat	Control_SmallAirway - Control_Trachea	-1.35921	0.0385554	0.131196
Babam1	Control_SmallAirway - Control_Trachea	0.335356	0.371783	0.490147
Babam2	Control_SmallAirway - Control_Trachea	0.736531	0.0927593	0.214203
Bace1	Control_SmallAirway - Control_Trachea	-0.32951	0.395074	0.511366
Bace2	Control_SmallAirway - Control_Trachea	-0.889658	0.286193	0.410473
Bach1	Control_SmallAirway - Control_Trachea	0.803632	0.000611359	0.00826676
Bach2	Control_SmallAirway - Control_Trachea	-1.27337	0.000949389	0.0110617
Bad	Control_SmallAirway - Control_Trachea	0.309414	0.207505	0.335573
Bag1	Control_SmallAirway - Control_Trachea	1.04945	4.65474e-06	0.000352554
Bag2	Control_SmallAirway - Control_Trachea	-0.0183128	0.943557	0.958425
Bag3	Control_SmallAirway - Control_Trachea	-0.0434154	0.881641	0.912742
Bag4	Control_SmallAirway - Control_Trachea	0.19911	0.584501	0.677559
Bag5	Control_SmallAirway - Control_Trachea	0.0161091	0.940914	0.956675
Bag6	Control_SmallAirway - Control_Trachea	1.21204	0.078029	0.19529
Bahcc1	Control_SmallAirway - Control_Trachea	-0.124058	0.761923	0.821193
Bahd1	Control_SmallAirway - Control_Trachea	-0.0168631	0.966428	0.97509
Baiap2	Control_SmallAirway - Control_Trachea	1.03817	7.75229e-06	0.000467583
Baiap2l1	Control_SmallAirway - Control_Trachea	1.18501	0.132305	0.259938
Baiap2l2	Control_SmallAirway - Control_Trachea	-0.128188	0.848155	0.88776
Baiap3	Control_SmallAirway - Control_Trachea	-1.02761	3.68555e-06	0.000296329
Bak1	Control_SmallAirway - Control_Trachea	0.0696639	0.789784	0.84366
Bambi	Control_SmallAirway - Control_Trachea	0.490769	0.285023	0.409471
Banf1	Control_SmallAirway - Control_Trachea	0.570342	3.85914e-05	0.00138437
Banf2	Control_SmallAirway - Control_Trachea	-1.02539	0.118089	0.244119
Bank1	Control_SmallAirway - Control_Trachea	-0.226605	0.324521	0.446584
Banp	Control_SmallAirway - Control_Trachea	-0.615658	0.18525	0.313433
Bap1	Control_SmallAirway - Control_Trachea	0.133759	0.719913	0.786807
Bard1	Control_SmallAirway - Control_Trachea	-0.843915	0.152085	0.280981
Barhl1	Control_SmallAirway - Control_Trachea	-1.23433	0.156795	0.285735
Barhl2	Control_SmallAirway - Control_Trachea	-0.673997	0.00990801	0.0534993
Barx1	Control_SmallAirway - Control_Trachea	-0.95996	0.279535	0.40435
Barx2	Control_SmallAirway - Control_Trachea	-0.377819	0.447714	0.557929
Basp1	Control_SmallAirway - Control_Trachea	-3.31454	0.0156998	0.0730365
Batf	Control_SmallAirway - Control_Trachea	-1.17507	0.103802	0.227628
Batf2	Control_SmallAirway - Control_Trachea	-0.464487	0.146629	0.275046
Batf3	Control_SmallAirway - Control_Trachea	-0.747856	0.263197	0.388686
Bax	Control_SmallAirway - Control_Trachea	-0.117965	0.817476	0.864977
Baz1a	Control_SmallAirway - Control_Trachea	-0.126162	0.578696	0.672665
Baz1b	Control_SmallAirway - Control_Trachea	0.680731	0.000260507	0.00476185
Baz2a	Control_SmallAirway - Control_Trachea	1.33861	0.0392081	0.132424
Baz2b	Control_SmallAirway - Control_Trachea	0.723696	0.00771344	0.0453015
BB014433	Control_SmallAirway - Control_Trachea	-1.00668	0.000268056	0.00481242
Eif1ad2	Control_SmallAirway - Control_Trachea	-0.825451	0.000938701	0.0109773
Bbc3	Control_SmallAirway - Control_Trachea	-0.409509	0.184364	0.312794
Bbip1	Control_SmallAirway - Control_Trachea	0.938198	0.0238389	0.0963024
Bbof1	Control_SmallAirway - Control_Trachea	1.27487	0.159534	0.288361
Bbox1	Control_SmallAirway - Control_Trachea	-0.653089	0.21614	0.343868
Bbs1	Control_SmallAirway - Control_Trachea	0.460531	0.242921	0.370076
Bbs10	Control_SmallAirway - Control_Trachea	-0.0653131	0.862089	0.898117
Bbs12	Control_SmallAirway - Control_Trachea	-0.676095	0.0063624	0.0395736
Bbs2	Control_SmallAirway - Control_Trachea	0.396297	0.127529	0.254757
Bbs4	Control_SmallAirway - Control_Trachea	-0.0101057	0.965952	0.974875
Bbs5	Control_SmallAirway - Control_Trachea	-0.700098	0.237113	0.364496
Bbs7	Control_SmallAirway - Control_Trachea	0.776108	0.00254677	0.0211071
Bbs9	Control_SmallAirway - Control_Trachea	0.988236	5.78327e-05	0.00179798
Bbx	Control_SmallAirway - Control_Trachea	-0.303066	0.100023	0.22278
BC003965	Control_SmallAirway - Control_Trachea	-0.511728	0.0535627	0.158123
BC004004	Control_SmallAirway - Control_Trachea	0.722307	0.231723	0.35941
BC005537	Control_SmallAirway - Control_Trachea	2.19532	0.0247398	0.0982816
BC005624	Control_SmallAirway - Control_Trachea	0.980255	3.66084e-05	0.00132875
BC016579	Control_SmallAirway - Control_Trachea	-1.04064	0.00316955	0.0247248
Rusf1	Control_SmallAirway - Control_Trachea	0.208011	0.51675	0.618831
BC024139	Control_SmallAirway - Control_Trachea	-0.835744	0.0180129	0.0800014
BC024978	Control_SmallAirway - Control_Trachea	-0.138074	0.467005	0.574443
BC028528	Control_SmallAirway - Control_Trachea	0.315037	0.350958	0.471163
BC029722	Control_SmallAirway - Control_Trachea	0.515736	0.0528023	0.1565
BC030500	Control_SmallAirway - Control_Trachea	-1.19711	0.00117544	0.0127189
BC034090	Control_SmallAirway - Control_Trachea	-0.72548	0.061654	0.171615
BC035044	Control_SmallAirway - Control_Trachea	-0.55567	0.18948	0.317638
BC048403	Control_SmallAirway - Control_Trachea	-0.296352	0.310695	0.433739
BC048562	Control_SmallAirway - Control_Trachea	-0.28494	0.476515	0.58258
BC048671	Control_SmallAirway - Control_Trachea	-1.06684	0.00768789	0.0452703
BC048679	Control_SmallAirway - Control_Trachea	-0.65561	0.0366915	0.127298
BC049352	Control_SmallAirway - Control_Trachea	-1.23379	0.00905117	0.050469
BC049715	Control_SmallAirway - Control_Trachea	-0.17927	0.693537	0.766778
BC049762	Control_SmallAirway - Control_Trachea	-1.02853	0.0150428	0.0709901
BC051019	Control_SmallAirway - Control_Trachea	0.971281	9.32182e-05	0.00243821
BC051665	Control_SmallAirway - Control_Trachea	-0.145543	0.690906	0.764961
Cdin1	Control_SmallAirway - Control_Trachea	0.473223	0.420682	0.533367
BC053393	Control_SmallAirway - Control_Trachea	-0.966152	0.242511	0.369762
BC055324	Control_SmallAirway - Control_Trachea	-0.718556	0.119798	0.245897
Cspg4b	Control_SmallAirway - Control_Trachea	-0.0641234	0.672643	0.749865
BC107364	Control_SmallAirway - Control_Trachea	-1.05348	0.0437084	0.141045
Bcam	Control_SmallAirway - Control_Trachea	0.311032	0.678615	0.754499
Bcan	Control_SmallAirway - Control_Trachea	-1.16845	0.00120134	0.0128825
Bcap29	Control_SmallAirway - Control_Trachea	0.0556553	0.698189	0.770216
Bcar1	Control_SmallAirway - Control_Trachea	-0.0365281	0.846697	0.88672
Bcar3	Control_SmallAirway - Control_Trachea	-0.403535	0.199487	0.328219
Bcas1	Control_SmallAirway - Control_Trachea	-0.593149	0.335565	0.45685
Bcas2	Control_SmallAirway - Control_Trachea	-0.199604	0.589463	0.681452
Bcas3	Control_SmallAirway - Control_Trachea	0.0863934	0.610775	0.699073
Bcat1	Control_SmallAirway - Control_Trachea	-0.6624	0.0627001	0.173166
Bcat2	Control_SmallAirway - Control_Trachea	0.130096	0.728062	0.793103
Bccip	Control_SmallAirway - Control_Trachea	0.533637	0.30057	0.423812
Bcdin3d	Control_SmallAirway - Control_Trachea	-0.156626	0.69412	0.767054
Bche	Control_SmallAirway - Control_Trachea	-1.40944	0.00370152	0.0271576
Bckdha	Control_SmallAirway - Control_Trachea	0.655767	0.311716	0.434499
Bckdk	Control_SmallAirway - Control_Trachea	0.378539	0.0242087	0.0972152
Bcl10	Control_SmallAirway - Control_Trachea	0.296266	0.258534	0.384495
Bcl11a	Control_SmallAirway - Control_Trachea	-0.877363	0.0133563	0.0656825
Bcl11b	Control_SmallAirway - Control_Trachea	-0.927927	0.0179121	0.079739
Bcl2	Control_SmallAirway - Control_Trachea	0.0847309	0.744358	0.806855
Bcl2a1c	Control_SmallAirway - Control_Trachea	-0.691839	0.29719	0.420597
Bcl2l1	Control_SmallAirway - Control_Trachea	1.75369	0.101072	0.224084
Bcl2l10	Control_SmallAirway - Control_Trachea	-1.19836	0.0506966	0.152938
Bcl2l11	Control_SmallAirway - Control_Trachea	0.238809	0.397792	0.513969
Bcl2l12	Control_SmallAirway - Control_Trachea	-0.25648	0.609179	0.697826
Bcl2l13	Control_SmallAirway - Control_Trachea	0.32004	0.270654	0.395514
Bcl2l14	Control_SmallAirway - Control_Trachea	0.236126	0.673015	0.750192
Bcl2l15	Control_SmallAirway - Control_Trachea	-0.504402	0.0970272	0.219286
Bcl2l2	Control_SmallAirway - Control_Trachea	0.545545	0.0232497	0.0944813
Bcl3	Control_SmallAirway - Control_Trachea	-0.165772	0.307139	0.430473
Bcl6	Control_SmallAirway - Control_Trachea	1.18527	7.64096e-06	0.000467189
Bcl6b	Control_SmallAirway - Control_Trachea	-0.273741	0.592347	0.683871
Bcl7a	Control_SmallAirway - Control_Trachea	1.07231	0.000311453	0.00536968
Bcl7b	Control_SmallAirway - Control_Trachea	0.883954	0.0198659	0.0853564
Bcl7c	Control_SmallAirway - Control_Trachea	-0.335741	0.0949112	0.216703
Bcl9	Control_SmallAirway - Control_Trachea	0.662554	0.00326778	0.0250819
Bcl9l	Control_SmallAirway - Control_Trachea	1.19745	0.0198456	0.0853215
Bclaf1	Control_SmallAirway - Control_Trachea	1.10236	3.08628e-06	0.000269286
Bclaf3	Control_SmallAirway - Control_Trachea	-0.0796773	0.806774	0.85683
Bco1	Control_SmallAirway - Control_Trachea	-0.929182	0.0373186	0.12882
Bco2	Control_SmallAirway - Control_Trachea	-0.409758	0.193528	0.322059
Bcor	Control_SmallAirway - Control_Trachea	0.456731	0.0998097	0.222591
Bcorl1	Control_SmallAirway - Control_Trachea	1.00972	0.332736	0.454265
Bcr	Control_SmallAirway - Control_Trachea	0.478326	0.00335344	0.0255347
Bcs1l	Control_SmallAirway - Control_Trachea	-0.348163	0.15164	0.280537
Bdh1	Control_SmallAirway - Control_Trachea	-0.331289	0.232911	0.360529
Bdh2	Control_SmallAirway - Control_Trachea	-0.425462	0.433667	0.545293
Bdkrb1	Control_SmallAirway - Control_Trachea	-0.217985	0.601166	0.691202
Bdkrb2	Control_SmallAirway - Control_Trachea	-0.596298	0.414012	0.528043
Bdnf	Control_SmallAirway - Control_Trachea	-0.72219	0.0444658	0.142338
Bdp1	Control_SmallAirway - Control_Trachea	-0.372066	0.251379	0.378067
Bean1	Control_SmallAirway - Control_Trachea	-0.543551	0.386668	0.503582
Becn1	Control_SmallAirway - Control_Trachea	0.26163	0.414982	0.528757
Becn2	Control_SmallAirway - Control_Trachea	-1.15191	0.000127469	0.00293285
Begain	Control_SmallAirway - Control_Trachea	-0.659285	0.0926417	0.214159
Bend3	Control_SmallAirway - Control_Trachea	-0.512357	0.335059	0.456357
Bend4	Control_SmallAirway - Control_Trachea	-0.880476	0.0038163	0.0276812
Bend5	Control_SmallAirway - Control_Trachea	-0.734627	0.0191822	0.0834692
Bend7	Control_SmallAirway - Control_Trachea	-0.0711754	0.689787	0.764077
Best1	Control_SmallAirway - Control_Trachea	-0.515737	0.152082	0.280981
Best2	Control_SmallAirway - Control_Trachea	-0.949677	0.00232898	0.0199247
Best3	Control_SmallAirway - Control_Trachea	-0.679929	0.163335	0.292276
Bet1	Control_SmallAirway - Control_Trachea	0.676627	0.0265975	0.103132
Bet1l	Control_SmallAirway - Control_Trachea	0.16445	0.647788	0.730013
Bex1	Control_SmallAirway - Control_Trachea	-0.767799	0.157213	0.286176
Bex2	Control_SmallAirway - Control_Trachea	-0.460851	0.184812	0.313179
Bex4	Control_SmallAirway - Control_Trachea	-0.17368	0.62085	0.707639
Bex6	Control_SmallAirway - Control_Trachea	-0.390381	0.372364	0.490635
Bfar	Control_SmallAirway - Control_Trachea	0.404808	0.169026	0.297893
Bfsp1	Control_SmallAirway - Control_Trachea	-1.15129	0.152341	0.28129
Bfsp2	Control_SmallAirway - Control_Trachea	-0.587321	0.00166011	0.0157995
Bglap	Control_SmallAirway - Control_Trachea	-0.605909	0.272125	0.397068
Bgn	Control_SmallAirway - Control_Trachea	1.28426	0.0847584	0.204138
Bhlha15	Control_SmallAirway - Control_Trachea	-0.646653	0.0781517	0.195379
Bhlhb9	Control_SmallAirway - Control_Trachea	-0.310318	0.485794	0.590883
Bhlhe23	Control_SmallAirway - Control_Trachea	-1.04091	0.047092	0.146932
Bhlhe40	Control_SmallAirway - Control_Trachea	-0.132126	0.892916	0.921198
Bhlhe41	Control_SmallAirway - Control_Trachea	0.674671	0.339819	0.461086
Bhmt	Control_SmallAirway - Control_Trachea	-0.656323	0.0138247	0.067208
Bhmt2	Control_SmallAirway - Control_Trachea	-0.996234	0.0602192	0.16897
Bicc1	Control_SmallAirway - Control_Trachea	-0.173422	0.421712	0.534372
Bicd1	Control_SmallAirway - Control_Trachea	-0.187673	0.476296	0.582461
Bicd2	Control_SmallAirway - Control_Trachea	0.0744036	0.703767	0.77418
Bicdl1	Control_SmallAirway - Control_Trachea	-0.260957	0.39549	0.51176
Bicdl2	Control_SmallAirway - Control_Trachea	0.473736	0.583002	0.676068
Bicra	Control_SmallAirway - Control_Trachea	-0.366405	0.325668	0.447583
Bicral	Control_SmallAirway - Control_Trachea	0.318612	0.0910099	0.212097
Bid	Control_SmallAirway - Control_Trachea	-0.380736	0.0763486	0.193219
Bik	Control_SmallAirway - Control_Trachea	-0.262172	0.666014	0.744741
Bin1	Control_SmallAirway - Control_Trachea	-0.513427	0.0523508	0.155807
Bin2	Control_SmallAirway - Control_Trachea	-0.469994	0.0892406	0.209694
Bin3	Control_SmallAirway - Control_Trachea	0.302788	0.254699	0.381052
Birc2	Control_SmallAirway - Control_Trachea	0.312745	0.521123	0.622554
Birc3	Control_SmallAirway - Control_Trachea	0.0466427	0.779096	0.835089
Birc5	Control_SmallAirway - Control_Trachea	-0.67426	0.100566	0.223532
Birc6	Control_SmallAirway - Control_Trachea	0.975541	0.121151	0.247348
Birc7	Control_SmallAirway - Control_Trachea	-1.12443	0.000788955	0.00982724
Bivm	Control_SmallAirway - Control_Trachea	-0.317766	0.131759	0.259149
Blcap	Control_SmallAirway - Control_Trachea	0.37634	0.277785	0.402733
Blk	Control_SmallAirway - Control_Trachea	-1.01777	0.158367	0.287093
Blm	Control_SmallAirway - Control_Trachea	-0.647981	0.0316599	0.115898
Blmh	Control_SmallAirway - Control_Trachea	0.133779	0.432382	0.544177
Blnk	Control_SmallAirway - Control_Trachea	-0.484038	0.0409711	0.135883
Bloc1s2	Control_SmallAirway - Control_Trachea	-0.0266846	0.878312	0.910311
Bloc1s3	Control_SmallAirway - Control_Trachea	-0.378288	0.196684	0.325058
Bloc1s4	Control_SmallAirway - Control_Trachea	-0.223011	0.278725	0.403485
Bloc1s5	Control_SmallAirway - Control_Trachea	-0.547627	0.077433	0.194447
Bloc1s6	Control_SmallAirway - Control_Trachea	-0.151607	0.77055	0.828204
Blvra	Control_SmallAirway - Control_Trachea	0.251716	0.354858	0.474933
Blvrb	Control_SmallAirway - Control_Trachea	-0.00493129	0.994358	0.995923
Blzf1	Control_SmallAirway - Control_Trachea	0.374635	0.021592	0.0902974
Bmf	Control_SmallAirway - Control_Trachea	-0.037396	0.88589	0.915627
Bmi1	Control_SmallAirway - Control_Trachea	0.463608	0.474362	0.580801
Bmp1	Control_SmallAirway - Control_Trachea	0.321279	0.400644	0.516402
Bmp10	Control_SmallAirway - Control_Trachea	-0.788107	0.177324	0.306245
Bmp15	Control_SmallAirway - Control_Trachea	-1.65195	0.000752315	0.00952676
Bmp2	Control_SmallAirway - Control_Trachea	-1.16007	0.000124366	0.00289985
Bmp2k	Control_SmallAirway - Control_Trachea	0.417776	0.0285155	0.108114
Bmp3	Control_SmallAirway - Control_Trachea	0.746208	0.00182057	0.0168537
Bmp4	Control_SmallAirway - Control_Trachea	1.26717	0.142302	0.270566
Bmp5	Control_SmallAirway - Control_Trachea	0.79614	0.000508702	0.00734066
Bmp6	Control_SmallAirway - Control_Trachea	-0.0904432	0.80836	0.858134
Bmp7	Control_SmallAirway - Control_Trachea	-0.650489	0.000579238	0.00797912
Bmp8b	Control_SmallAirway - Control_Trachea	-1.03409	0.00639847	0.0396566
Bmper	Control_SmallAirway - Control_Trachea	-0.477837	0.515493	0.617635
Bmpr1a	Control_SmallAirway - Control_Trachea	0.266303	0.532711	0.632959
Bmpr1b	Control_SmallAirway - Control_Trachea	0.883866	0.0162634	0.0746771
Bmpr2	Control_SmallAirway - Control_Trachea	1.20922	0.0694801	0.183322
Bms1	Control_SmallAirway - Control_Trachea	-0.668002	0.0673572	0.179661
Bmt2	Control_SmallAirway - Control_Trachea	0.126757	0.482342	0.588087
Bmx	Control_SmallAirway - Control_Trachea	0.813455	0.232198	0.359834
Bmyc	Control_SmallAirway - Control_Trachea	0.0911051	0.681682	0.757236
Bnc1	Control_SmallAirway - Control_Trachea	-0.816805	0.0669592	0.179283
Bnc2	Control_SmallAirway - Control_Trachea	-0.287093	0.44044	0.551669
Bnip1	Control_SmallAirway - Control_Trachea	-0.364039	0.307814	0.43107
Bnip2	Control_SmallAirway - Control_Trachea	0.723299	0.000333211	0.00559854
Bnip3	Control_SmallAirway - Control_Trachea	0.493781	0.159073	0.287855
Bnip3l	Control_SmallAirway - Control_Trachea	0.303781	0.0538725	0.158663
Bnip5	Control_SmallAirway - Control_Trachea	-0.685051	0.023195	0.0943806
Bnipl	Control_SmallAirway - Control_Trachea	-0.0195363	0.973216	0.980239
Boc	Control_SmallAirway - Control_Trachea	-0.190471	0.393006	0.50969
Bod1	Control_SmallAirway - Control_Trachea	-0.0159072	0.91521	0.937671
Bod1l	Control_SmallAirway - Control_Trachea	0.288989	0.399573	0.515543
Bok	Control_SmallAirway - Control_Trachea	0.36413	0.276486	0.401307
Bola1	Control_SmallAirway - Control_Trachea	-0.582864	0.368086	0.486675
Bola2	Control_SmallAirway - Control_Trachea	0.219056	0.646307	0.728858
Bola3	Control_SmallAirway - Control_Trachea	0.103308	0.838532	0.881258
Boll	Control_SmallAirway - Control_Trachea	-0.930894	0.0017329	0.0162541
Bop1	Control_SmallAirway - Control_Trachea	-0.16481	0.443112	0.554014
Bora	Control_SmallAirway - Control_Trachea	-0.721498	0.188021	0.316179
Borcs5	Control_SmallAirway - Control_Trachea	-0.0312373	0.870867	0.904621
Borcs6	Control_SmallAirway - Control_Trachea	-0.170652	0.637925	0.721837
Borcs7	Control_SmallAirway - Control_Trachea	-0.261918	0.634282	0.718988
Borcs8	Control_SmallAirway - Control_Trachea	0.584668	0.134991	0.262619
Bpgm	Control_SmallAirway - Control_Trachea	-0.149983	0.532975	0.633146
Bphl	Control_SmallAirway - Control_Trachea	2.01244	0.0649629	0.176058
Bpi	Control_SmallAirway - Control_Trachea	-0.765503	0.0148976	0.0705403
Bpifa1	Control_SmallAirway - Control_Trachea	-8.08669	0.112774	0.238183
Bpifa2	Control_SmallAirway - Control_Trachea	-0.61595	0.0734544	0.189202
Bpifa3	Control_SmallAirway - Control_Trachea	-0.812523	0.0764166	0.193219
Bpifa5	Control_SmallAirway - Control_Trachea	-0.888966	6.47429e-06	0.000428334
Bpifa6	Control_SmallAirway - Control_Trachea	-0.932318	0.140553	0.268619
Bpifb1	Control_SmallAirway - Control_Trachea	-1.79601	0.136285	0.26405
Bpifb2	Control_SmallAirway - Control_Trachea	-0.365713	0.351731	0.47177
Bpifb3	Control_SmallAirway - Control_Trachea	-1.2266	0.129822	0.25717
Bpifb4	Control_SmallAirway - Control_Trachea	-0.725903	0.0276306	0.105871
Bpifb5	Control_SmallAirway - Control_Trachea	-0.538343	0.410804	0.525245
Bpifb9a	Control_SmallAirway - Control_Trachea	-1.06982	0.00295979	0.0235874
Bpifc	Control_SmallAirway - Control_Trachea	-0.315767	0.296534	0.420135
Bpnt1	Control_SmallAirway - Control_Trachea	0.736482	0.00512621	0.0340678
Bptf	Control_SmallAirway - Control_Trachea	0.773215	0.022112	0.0916241
Braf	Control_SmallAirway - Control_Trachea	0.673563	0.147415	0.27606
Brap	Control_SmallAirway - Control_Trachea	0.395295	0.218939	0.346475
[truncated: 17,122 more rows]

## Sheet: B. DA vs Trachea (Rff)
Source data table 1B: Differentially expressed genes between Rbpjk flox/flox (Rf/f) distal airway (DA) and Rbpjk flox/flox trachea
Gene	Contrast	Estimate	Pr(>|t|)	FDR
0610009B22Rik	FOXJ1CRERBPJK_SmallAirway - FOXJ1CRERBPJK_Trachea	-0.216554	0.270972	0.814102
0610010K14Rik	FOXJ1CRERBPJK_SmallAirway - FOXJ1CRERBPJK_Trachea	0.463777	0.00318378	0.0729903
0610012G03Rik	FOXJ1CRERBPJK_SmallAirway - FOXJ1CRERBPJK_Trachea	0.00505398	0.98132	0.995924
0610030E20Rik	FOXJ1CRERBPJK_SmallAirway - FOXJ1CRERBPJK_Trachea	-0.191011	0.250857	0.802125
0610040J01Rik	FOXJ1CRERBPJK_SmallAirway - FOXJ1CRERBPJK_Trachea	-0.105591	0.599118	0.910883
1110002E22Rik	FOXJ1CRERBPJK_SmallAirway - FOXJ1CRERBPJK_Trachea	-0.442433	0.559584	0.901901
1110004F10Rik	FOXJ1CRERBPJK_SmallAirway - FOXJ1CRERBPJK_Trachea	0.0455398	0.851145	0.973727
Bbln	FOXJ1CRERBPJK_SmallAirway - FOXJ1CRERBPJK_Trachea	-0.484752	0.0999921	0.624175
Eola1	FOXJ1CRERBPJK_SmallAirway - FOXJ1CRERBPJK_Trachea	0.128707	0.842129	0.97114
1110017D15Rik	FOXJ1CRERBPJK_SmallAirway - FOXJ1CRERBPJK_Trachea	0.336587	0.26034	0.807967
1110025L11Rik	FOXJ1CRERBPJK_SmallAirway - FOXJ1CRERBPJK_Trachea	0.761954	0.373864	0.850044
1110032A03Rik	FOXJ1CRERBPJK_SmallAirway - FOXJ1CRERBPJK_Trachea	-0.00324224	0.992697	0.998772
1110032F04Rik	FOXJ1CRERBPJK_SmallAirway - FOXJ1CRERBPJK_Trachea	-0.213143	0.724615	0.943012
1110038F14Rik	FOXJ1CRERBPJK_SmallAirway - FOXJ1CRERBPJK_Trachea	0.0248276	0.946177	0.989646
1110051M20Rik	FOXJ1CRERBPJK_SmallAirway - FOXJ1CRERBPJK_Trachea	0.289642	0.495803	0.880522
1110059E24Rik	FOXJ1CRERBPJK_SmallAirway - FOXJ1CRERBPJK_Trachea	0.514138	0.361052	0.847215
1110059G10Rik	FOXJ1CRERBPJK_SmallAirway - FOXJ1CRERBPJK_Trachea	0.259838	0.45519	0.872778
1110065P20Rik	FOXJ1CRERBPJK_SmallAirway - FOXJ1CRERBPJK_Trachea	0.184202	0.482154	0.878859
1190007I07Rik	FOXJ1CRERBPJK_SmallAirway - FOXJ1CRERBPJK_Trachea	0.576417	0.190538	0.761038
1300017J02Rik	FOXJ1CRERBPJK_SmallAirway - FOXJ1CRERBPJK_Trachea	-0.186332	0.631549	0.921245
1500009C09Rik	FOXJ1CRERBPJK_SmallAirway - FOXJ1CRERBPJK_Trachea	0.0871964	0.830656	0.968673
1500009L16Rik	FOXJ1CRERBPJK_SmallAirway - FOXJ1CRERBPJK_Trachea	0.0482867	0.871846	0.977105
1520401A03Rik	FOXJ1CRERBPJK_SmallAirway - FOXJ1CRERBPJK_Trachea	0.666686	0.122829	0.670299
1600012H06Rik	FOXJ1CRERBPJK_SmallAirway - FOXJ1CRERBPJK_Trachea	0.100016	0.554151	0.900427
1600014C10Rik	FOXJ1CRERBPJK_SmallAirway - FOXJ1CRERBPJK_Trachea	0.154909	0.568557	0.905824
1600014C23Rik	FOXJ1CRERBPJK_SmallAirway - FOXJ1CRERBPJK_Trachea	-0.281887	0.427573	0.864419
1700001C19Rik	FOXJ1CRERBPJK_SmallAirway - FOXJ1CRERBPJK_Trachea	-0.0470634	0.894156	0.98072
1700001K19Rik	FOXJ1CRERBPJK_SmallAirway - FOXJ1CRERBPJK_Trachea	-0.203325	0.448921	0.87021
1700001L19Rik	FOXJ1CRERBPJK_SmallAirway - FOXJ1CRERBPJK_Trachea	0.356579	0.0112193	0.176699
1700001O22Rik	FOXJ1CRERBPJK_SmallAirway - FOXJ1CRERBPJK_Trachea	-0.678474	0.00599106	0.11364
1700001P01Rik	FOXJ1CRERBPJK_SmallAirway - FOXJ1CRERBPJK_Trachea	0.50018	0.408533	0.859217
1700003E16Rik	FOXJ1CRERBPJK_SmallAirway - FOXJ1CRERBPJK_Trachea	0.310032	0.357873	0.844928
1700003H04Rik	FOXJ1CRERBPJK_SmallAirway - FOXJ1CRERBPJK_Trachea	-0.188882	0.525708	0.890708
1700006A11Rik	FOXJ1CRERBPJK_SmallAirway - FOXJ1CRERBPJK_Trachea	-0.123671	0.583384	0.909572
1700007K13Rik	FOXJ1CRERBPJK_SmallAirway - FOXJ1CRERBPJK_Trachea	-0.103458	0.752572	0.949511
1700008O03Rik	FOXJ1CRERBPJK_SmallAirway - FOXJ1CRERBPJK_Trachea	-0.372833	0.0361786	0.367358
1700008P02Rik	FOXJ1CRERBPJK_SmallAirway - FOXJ1CRERBPJK_Trachea	-0.0558543	0.861658	0.976233
1700009N14Rik	FOXJ1CRERBPJK_SmallAirway - FOXJ1CRERBPJK_Trachea	-0.372833	0.0942921	0.604541
1700010B08Rik	FOXJ1CRERBPJK_SmallAirway - FOXJ1CRERBPJK_Trachea	0.20122	0.511676	0.886048
1700010I14Rik	FOXJ1CRERBPJK_SmallAirway - FOXJ1CRERBPJK_Trachea	-0.303881	0.376934	0.850058
1700011L22Rik	FOXJ1CRERBPJK_SmallAirway - FOXJ1CRERBPJK_Trachea	0.0501947	0.783225	0.958098
1700012A03Rik	FOXJ1CRERBPJK_SmallAirway - FOXJ1CRERBPJK_Trachea	-0.323213	0.492894	0.880188
1700012B07Rik	FOXJ1CRERBPJK_SmallAirway - FOXJ1CRERBPJK_Trachea	0.0088346	0.972093	0.994458
1700012B09Rik	FOXJ1CRERBPJK_SmallAirway - FOXJ1CRERBPJK_Trachea	2.15428	0.0505725	0.442944
1700012P22Rik	FOXJ1CRERBPJK_SmallAirway - FOXJ1CRERBPJK_Trachea	-0.297428	0.361193	0.847215
1700013D24Rik	FOXJ1CRERBPJK_SmallAirway - FOXJ1CRERBPJK_Trachea	0.121179	0.793077	0.960062
1700013F07Rik	FOXJ1CRERBPJK_SmallAirway - FOXJ1CRERBPJK_Trachea	0.225046	0.578516	0.908172
1700013G24Rik	FOXJ1CRERBPJK_SmallAirway - FOXJ1CRERBPJK_Trachea	-0.0631711	0.874577	0.977452
1700013H16Rik	FOXJ1CRERBPJK_SmallAirway - FOXJ1CRERBPJK_Trachea	-0.141268	0.710419	0.940145
Pttg1ip2	FOXJ1CRERBPJK_SmallAirway - FOXJ1CRERBPJK_Trachea	0.0464849	0.872153	0.977122
1700015G11Rik	FOXJ1CRERBPJK_SmallAirway - FOXJ1CRERBPJK_Trachea	-0.100298	0.7508	0.948955
1700016C15Rik	FOXJ1CRERBPJK_SmallAirway - FOXJ1CRERBPJK_Trachea	-0.728622	0.011633	0.180978
1700016D06Rik	FOXJ1CRERBPJK_SmallAirway - FOXJ1CRERBPJK_Trachea	0.040016	0.898311	0.980883
1700016H13Rik	FOXJ1CRERBPJK_SmallAirway - FOXJ1CRERBPJK_Trachea	0.256884	0.346588	0.84291
1700016K19Rik	FOXJ1CRERBPJK_SmallAirway - FOXJ1CRERBPJK_Trachea	0.133018	0.679568	0.93156
1700017B05Rik	FOXJ1CRERBPJK_SmallAirway - FOXJ1CRERBPJK_Trachea	0.0387033	0.854472	0.97465
1700017N19Rik	FOXJ1CRERBPJK_SmallAirway - FOXJ1CRERBPJK_Trachea	0.660446	0.0366227	0.37049
1700018B08Rik	FOXJ1CRERBPJK_SmallAirway - FOXJ1CRERBPJK_Trachea	0.123635	0.660612	0.926727
1700018F24Rik	FOXJ1CRERBPJK_SmallAirway - FOXJ1CRERBPJK_Trachea	-0.262693	0.564566	0.904366
1700018G05Rik	FOXJ1CRERBPJK_SmallAirway - FOXJ1CRERBPJK_Trachea	0.115259	0.781033	0.957864
1700019A02Rik	FOXJ1CRERBPJK_SmallAirway - FOXJ1CRERBPJK_Trachea	0.275916	0.29969	0.820835
1700019D03Rik	FOXJ1CRERBPJK_SmallAirway - FOXJ1CRERBPJK_Trachea	0.161853	0.417363	0.860981
1700019N19Rik	FOXJ1CRERBPJK_SmallAirway - FOXJ1CRERBPJK_Trachea	-0.411449	0.042353	0.397583
1700020A23Rik	FOXJ1CRERBPJK_SmallAirway - FOXJ1CRERBPJK_Trachea	0.365825	0.415284	0.860916
Nscme3l	FOXJ1CRERBPJK_SmallAirway - FOXJ1CRERBPJK_Trachea	0.110355	0.706844	0.939311
1700020L24Rik	FOXJ1CRERBPJK_SmallAirway - FOXJ1CRERBPJK_Trachea	0.985376	0.060569	0.488435
1700020N15Rik	FOXJ1CRERBPJK_SmallAirway - FOXJ1CRERBPJK_Trachea	0.189073	0.525495	0.890708
1700021F07Rik	FOXJ1CRERBPJK_SmallAirway - FOXJ1CRERBPJK_Trachea	0.625566	0.331907	0.838556
1700022I11Rik	FOXJ1CRERBPJK_SmallAirway - FOXJ1CRERBPJK_Trachea	0.120544	0.798581	0.961939
1700024G13Rik	FOXJ1CRERBPJK_SmallAirway - FOXJ1CRERBPJK_Trachea	0.100605	0.664288	0.927453
1700024J04Rik	FOXJ1CRERBPJK_SmallAirway - FOXJ1CRERBPJK_Trachea	0.149102	0.808364	0.963966
1700025C18Rik	FOXJ1CRERBPJK_SmallAirway - FOXJ1CRERBPJK_Trachea	0.16387	0.604078	0.912324
1700025G04Rik	FOXJ1CRERBPJK_SmallAirway - FOXJ1CRERBPJK_Trachea	0.108465	0.666044	0.927574
1700028J19Rik	FOXJ1CRERBPJK_SmallAirway - FOXJ1CRERBPJK_Trachea	0.0738296	0.714509	0.940393
1700028K03Rik	FOXJ1CRERBPJK_SmallAirway - FOXJ1CRERBPJK_Trachea	0.277922	0.572618	0.907643
1700028P14Rik	FOXJ1CRERBPJK_SmallAirway - FOXJ1CRERBPJK_Trachea	-0.236059	0.344921	0.842487
1700029F12Rik	FOXJ1CRERBPJK_SmallAirway - FOXJ1CRERBPJK_Trachea	-0.139666	0.844639	0.971633
1700029H14Rik	FOXJ1CRERBPJK_SmallAirway - FOXJ1CRERBPJK_Trachea	0.222454	0.506518	0.883804
1700029I15Rik	FOXJ1CRERBPJK_SmallAirway - FOXJ1CRERBPJK_Trachea	0.310561	0.660741	0.926727
1700029J07Rik	FOXJ1CRERBPJK_SmallAirway - FOXJ1CRERBPJK_Trachea	0.0178417	0.966312	0.994022
Ndufb11b	FOXJ1CRERBPJK_SmallAirway - FOXJ1CRERBPJK_Trachea	0.421807	0.626665	0.91991
1700030J22Rik	FOXJ1CRERBPJK_SmallAirway - FOXJ1CRERBPJK_Trachea	-0.202139	0.261088	0.807967
1700030K09Rik	FOXJ1CRERBPJK_SmallAirway - FOXJ1CRERBPJK_Trachea	-0.0333223	0.883825	0.980174
1700031F05Rik	FOXJ1CRERBPJK_SmallAirway - FOXJ1CRERBPJK_Trachea	-0.570456	0.0109658	0.174575
1700034E13Rik	FOXJ1CRERBPJK_SmallAirway - FOXJ1CRERBPJK_Trachea	-0.0588669	0.859133	0.975566
1700034J05Rik	FOXJ1CRERBPJK_SmallAirway - FOXJ1CRERBPJK_Trachea	0.197477	0.55168	0.899934
1700037C18Rik	FOXJ1CRERBPJK_SmallAirway - FOXJ1CRERBPJK_Trachea	-0.268951	0.119971	0.668372
1700037H04Rik	FOXJ1CRERBPJK_SmallAirway - FOXJ1CRERBPJK_Trachea	-0.00270984	0.987854	0.997822
P3r3urf	FOXJ1CRERBPJK_SmallAirway - FOXJ1CRERBPJK_Trachea	0.224388	0.552353	0.900033
1700057G04Rik	FOXJ1CRERBPJK_SmallAirway - FOXJ1CRERBPJK_Trachea	-0.420464	0.167062	0.735052
1700066B19Rik	FOXJ1CRERBPJK_SmallAirway - FOXJ1CRERBPJK_Trachea	0.0645034	0.835103	0.969509
1700066M21Rik	FOXJ1CRERBPJK_SmallAirway - FOXJ1CRERBPJK_Trachea	-0.315402	0.324222	0.833777
1700067K01Rik	FOXJ1CRERBPJK_SmallAirway - FOXJ1CRERBPJK_Trachea	-0.0859816	0.671572	0.92909
1700067P10Rik	FOXJ1CRERBPJK_SmallAirway - FOXJ1CRERBPJK_Trachea	-0.0824794	0.775459	0.957363
1700069L16Rik	FOXJ1CRERBPJK_SmallAirway - FOXJ1CRERBPJK_Trachea	0.157381	0.62991	0.920881
Prss59	FOXJ1CRERBPJK_SmallAirway - FOXJ1CRERBPJK_Trachea	-0.403925	0.306476	0.824688
1700088E04Rik	FOXJ1CRERBPJK_SmallAirway - FOXJ1CRERBPJK_Trachea	0.905027	0.353229	0.843954
1700092M07Rik	FOXJ1CRERBPJK_SmallAirway - FOXJ1CRERBPJK_Trachea	-0.0302624	0.936048	0.988907
1700093K21Rik	FOXJ1CRERBPJK_SmallAirway - FOXJ1CRERBPJK_Trachea	0.200975	0.39638	0.853892
1700094D03Rik	FOXJ1CRERBPJK_SmallAirway - FOXJ1CRERBPJK_Trachea	-0.0791299	0.808319	0.963966
1700102P08Rik	FOXJ1CRERBPJK_SmallAirway - FOXJ1CRERBPJK_Trachea	0.54522	0.461721	0.875116
1700109H08Rik	FOXJ1CRERBPJK_SmallAirway - FOXJ1CRERBPJK_Trachea	0.220143	0.231496	0.790248
1700113H08Rik	FOXJ1CRERBPJK_SmallAirway - FOXJ1CRERBPJK_Trachea	0.149808	0.768405	0.95464
1700122O11Rik	FOXJ1CRERBPJK_SmallAirway - FOXJ1CRERBPJK_Trachea	0.440603	0.350954	0.84291
1700123K08Rik	FOXJ1CRERBPJK_SmallAirway - FOXJ1CRERBPJK_Trachea	0.38323	0.153018	0.717964
1700123L14Rik	FOXJ1CRERBPJK_SmallAirway - FOXJ1CRERBPJK_Trachea	-0.454577	0.275648	0.814267
1700123O20Rik	FOXJ1CRERBPJK_SmallAirway - FOXJ1CRERBPJK_Trachea	0.200353	0.420715	0.863492
1700125H20Rik	FOXJ1CRERBPJK_SmallAirway - FOXJ1CRERBPJK_Trachea	0.0346982	0.918338	0.986458
1700129C05Rik	FOXJ1CRERBPJK_SmallAirway - FOXJ1CRERBPJK_Trachea	1.39749	0.189852	0.760054
1810009A15Rik	FOXJ1CRERBPJK_SmallAirway - FOXJ1CRERBPJK_Trachea	-0.185614	0.233667	0.792429
1810009J06Rik	FOXJ1CRERBPJK_SmallAirway - FOXJ1CRERBPJK_Trachea	0.366979	0.17283	0.741252
1810010H24Rik	FOXJ1CRERBPJK_SmallAirway - FOXJ1CRERBPJK_Trachea	0.164779	0.737984	0.9455
1810013L24Rik	FOXJ1CRERBPJK_SmallAirway - FOXJ1CRERBPJK_Trachea	-0.17257	0.657097	0.925919
1810024B03Rik	FOXJ1CRERBPJK_SmallAirway - FOXJ1CRERBPJK_Trachea	-0.33828	0.381615	0.851315
1810030O07Rik	FOXJ1CRERBPJK_SmallAirway - FOXJ1CRERBPJK_Trachea	0.228936	0.513806	0.886436
1810037I17Rik	FOXJ1CRERBPJK_SmallAirway - FOXJ1CRERBPJK_Trachea	-1.13764	0.0321925	0.343453
1810046K07Rik	FOXJ1CRERBPJK_SmallAirway - FOXJ1CRERBPJK_Trachea	-0.613866	0.0230014	0.276122
1810055G02Rik	FOXJ1CRERBPJK_SmallAirway - FOXJ1CRERBPJK_Trachea	0.0616744	0.711867	0.940393
1810062G17Rik	FOXJ1CRERBPJK_SmallAirway - FOXJ1CRERBPJK_Trachea	-0.309177	0.197978	0.764686
1810065E05Rik	FOXJ1CRERBPJK_SmallAirway - FOXJ1CRERBPJK_Trachea	-0.28348	0.591648	0.910883
2010003K11Rik	FOXJ1CRERBPJK_SmallAirway - FOXJ1CRERBPJK_Trachea	-0.0690041	0.840012	0.970501
2010106E10Rik	FOXJ1CRERBPJK_SmallAirway - FOXJ1CRERBPJK_Trachea	0.300927	0.487357	0.879496
2010109A12Rik	FOXJ1CRERBPJK_SmallAirway - FOXJ1CRERBPJK_Trachea	0.0309996	0.931835	0.988188
Cracdl	FOXJ1CRERBPJK_SmallAirway - FOXJ1CRERBPJK_Trachea	0.000518537	0.997947	0.999351
2200002D01Rik	FOXJ1CRERBPJK_SmallAirway - FOXJ1CRERBPJK_Trachea	-1.39853	0.0368497	0.371098
2200002J24Rik	FOXJ1CRERBPJK_SmallAirway - FOXJ1CRERBPJK_Trachea	-0.0381319	0.898679	0.980883
2210016F16Rik	FOXJ1CRERBPJK_SmallAirway - FOXJ1CRERBPJK_Trachea	-0.0150262	0.937098	0.989125
2210016L21Rik	FOXJ1CRERBPJK_SmallAirway - FOXJ1CRERBPJK_Trachea	-0.397288	0.281838	0.815252
Lypd8l	FOXJ1CRERBPJK_SmallAirway - FOXJ1CRERBPJK_Trachea	-0.55773	0.0490839	0.434685
2210408I21Rik	FOXJ1CRERBPJK_SmallAirway - FOXJ1CRERBPJK_Trachea	0.415817	0.248034	0.800124
2210418O10Rik	FOXJ1CRERBPJK_SmallAirway - FOXJ1CRERBPJK_Trachea	1.11969	0.042195	0.397031
2300002M23Rik	FOXJ1CRERBPJK_SmallAirway - FOXJ1CRERBPJK_Trachea	-0.144752	0.406497	0.8575
2300009A05Rik	FOXJ1CRERBPJK_SmallAirway - FOXJ1CRERBPJK_Trachea	-0.177206	0.610455	0.914718
2310002L09Rik	FOXJ1CRERBPJK_SmallAirway - FOXJ1CRERBPJK_Trachea	0.0212902	0.932735	0.988188
2310009B15Rik	FOXJ1CRERBPJK_SmallAirway - FOXJ1CRERBPJK_Trachea	0.0861507	0.735042	0.944934
2310011J03Rik	FOXJ1CRERBPJK_SmallAirway - FOXJ1CRERBPJK_Trachea	-0.256567	0.431806	0.864972
2310022A10Rik	FOXJ1CRERBPJK_SmallAirway - FOXJ1CRERBPJK_Trachea	0.656115	0.00266035	0.0643873
2310022B05Rik	FOXJ1CRERBPJK_SmallAirway - FOXJ1CRERBPJK_Trachea	-0.469097	0.378951	0.851013
2310030G06Rik	FOXJ1CRERBPJK_SmallAirway - FOXJ1CRERBPJK_Trachea	0.725895	0.123607	0.6715
2310033P09Rik	FOXJ1CRERBPJK_SmallAirway - FOXJ1CRERBPJK_Trachea	0.138391	0.64048	0.92346
2310034C09Rik	FOXJ1CRERBPJK_SmallAirway - FOXJ1CRERBPJK_Trachea	0.153927	0.533231	0.893547
2310034G01Rik	FOXJ1CRERBPJK_SmallAirway - FOXJ1CRERBPJK_Trachea	0.674727	0.000508642	0.0189207
2310034P14Rik	FOXJ1CRERBPJK_SmallAirway - FOXJ1CRERBPJK_Trachea	-0.0697813	0.817808	0.966322
2310039H08Rik	FOXJ1CRERBPJK_SmallAirway - FOXJ1CRERBPJK_Trachea	0.153516	0.399381	0.855513
2310050C09Rik	FOXJ1CRERBPJK_SmallAirway - FOXJ1CRERBPJK_Trachea	0.567	0.278201	0.814267
2310057M21Rik	FOXJ1CRERBPJK_SmallAirway - FOXJ1CRERBPJK_Trachea	-0.279931	0.629949	0.920881
2310057N15Rik	FOXJ1CRERBPJK_SmallAirway - FOXJ1CRERBPJK_Trachea	-0.227492	0.312352	0.828432
2310061I04Rik	FOXJ1CRERBPJK_SmallAirway - FOXJ1CRERBPJK_Trachea	0.444092	0.114057	0.654097
2310061N02Rik	FOXJ1CRERBPJK_SmallAirway - FOXJ1CRERBPJK_Trachea	0.206872	0.757798	0.951415
2310079G19Rik	FOXJ1CRERBPJK_SmallAirway - FOXJ1CRERBPJK_Trachea	0.360943	0.444075	0.869436
2410002F23Rik	FOXJ1CRERBPJK_SmallAirway - FOXJ1CRERBPJK_Trachea	0.310499	0.346624	0.84291
2410004B18Rik	FOXJ1CRERBPJK_SmallAirway - FOXJ1CRERBPJK_Trachea	-0.258855	0.351541	0.84291
2410004P03Rik	FOXJ1CRERBPJK_SmallAirway - FOXJ1CRERBPJK_Trachea	-0.114255	0.422639	0.864419
Spring1	FOXJ1CRERBPJK_SmallAirway - FOXJ1CRERBPJK_Trachea	-0.427213	0.533666	0.893746
2410137M14Rik	FOXJ1CRERBPJK_SmallAirway - FOXJ1CRERBPJK_Trachea	0.439838	0.441428	0.868323
2510002D24Rik	FOXJ1CRERBPJK_SmallAirway - FOXJ1CRERBPJK_Trachea	-0.281243	0.471135	0.876436
2510009E07Rik	FOXJ1CRERBPJK_SmallAirway - FOXJ1CRERBPJK_Trachea	0.689593	0.000497097	0.0186363
2510039O18Rik	FOXJ1CRERBPJK_SmallAirway - FOXJ1CRERBPJK_Trachea	-0.287031	0.51654	0.887555
2610001J05Rik	FOXJ1CRERBPJK_SmallAirway - FOXJ1CRERBPJK_Trachea	0.270837	0.0187829	0.245941
2610002M06Rik	FOXJ1CRERBPJK_SmallAirway - FOXJ1CRERBPJK_Trachea	-0.414389	0.0144629	0.209176
2610008E11Rik	FOXJ1CRERBPJK_SmallAirway - FOXJ1CRERBPJK_Trachea	0.378481	0.138127	0.696095
2610028H24Rik	FOXJ1CRERBPJK_SmallAirway - FOXJ1CRERBPJK_Trachea	1.59192	0.0948384	0.606059
2610301B20Rik	FOXJ1CRERBPJK_SmallAirway - FOXJ1CRERBPJK_Trachea	-0.0377601	0.917332	0.986458
2610318N02Rik	FOXJ1CRERBPJK_SmallAirway - FOXJ1CRERBPJK_Trachea	0.200134	0.454218	0.872778
2610507B11Rik	FOXJ1CRERBPJK_SmallAirway - FOXJ1CRERBPJK_Trachea	-0.253314	0.396399	0.853892
2610524H06Rik	FOXJ1CRERBPJK_SmallAirway - FOXJ1CRERBPJK_Trachea	0.275594	0.574415	0.907957
2610528A11Rik	FOXJ1CRERBPJK_SmallAirway - FOXJ1CRERBPJK_Trachea	0.316945	0.366142	0.848467
2610528J11Rik	FOXJ1CRERBPJK_SmallAirway - FOXJ1CRERBPJK_Trachea	0.225327	0.0403576	0.39011
2700049A03Rik	FOXJ1CRERBPJK_SmallAirway - FOXJ1CRERBPJK_Trachea	-0.19599	0.640756	0.92346
2700062C07Rik	FOXJ1CRERBPJK_SmallAirway - FOXJ1CRERBPJK_Trachea	0.551878	0.249518	0.800601
Zfta	FOXJ1CRERBPJK_SmallAirway - FOXJ1CRERBPJK_Trachea	-0.107703	0.642739	0.92387
2700097O09Rik	FOXJ1CRERBPJK_SmallAirway - FOXJ1CRERBPJK_Trachea	0.0972612	0.705934	0.939228
2810004N23Rik	FOXJ1CRERBPJK_SmallAirway - FOXJ1CRERBPJK_Trachea	-0.259298	0.230483	0.789613
Mtrfr	FOXJ1CRERBPJK_SmallAirway - FOXJ1CRERBPJK_Trachea	-0.193734	0.561032	0.90273
2810021J22Rik	FOXJ1CRERBPJK_SmallAirway - FOXJ1CRERBPJK_Trachea	0.49848	0.290126	0.816864
2810408A11Rik	FOXJ1CRERBPJK_SmallAirway - FOXJ1CRERBPJK_Trachea	-0.320327	0.208349	0.771724
2810459M11Rik	FOXJ1CRERBPJK_SmallAirway - FOXJ1CRERBPJK_Trachea	0.019014	0.968789	0.994148
2900026A02Rik	FOXJ1CRERBPJK_SmallAirway - FOXJ1CRERBPJK_Trachea	-0.29439	0.388196	0.851315
2900092C05Rik	FOXJ1CRERBPJK_SmallAirway - FOXJ1CRERBPJK_Trachea	0.248704	0.500065	0.881567
3110009E18Rik	FOXJ1CRERBPJK_SmallAirway - FOXJ1CRERBPJK_Trachea	0.230563	0.699956	0.937788
3110040M04Rik	FOXJ1CRERBPJK_SmallAirway - FOXJ1CRERBPJK_Trachea	0.306641	0.395529	0.853892
3110040N11Rik	FOXJ1CRERBPJK_SmallAirway - FOXJ1CRERBPJK_Trachea	-0.171705	0.25179	0.802751
3110067G11Rik	FOXJ1CRERBPJK_SmallAirway - FOXJ1CRERBPJK_Trachea	-0.47491	0.173461	0.742629
3110082I17Rik	FOXJ1CRERBPJK_SmallAirway - FOXJ1CRERBPJK_Trachea	0.025153	0.871179	0.977105
3110082J24Rik	FOXJ1CRERBPJK_SmallAirway - FOXJ1CRERBPJK_Trachea	0.400128	0.36907	0.848467
3830406C13Rik	FOXJ1CRERBPJK_SmallAirway - FOXJ1CRERBPJK_Trachea	0.291684	0.550505	0.899934
Magea9	FOXJ1CRERBPJK_SmallAirway - FOXJ1CRERBPJK_Trachea	-0.0856626	0.794794	0.960169
Spata6l	FOXJ1CRERBPJK_SmallAirway - FOXJ1CRERBPJK_Trachea	0.338528	0.344969	0.842487
4833420G17Rik	FOXJ1CRERBPJK_SmallAirway - FOXJ1CRERBPJK_Trachea	0.285912	0.232471	0.79076
Hoatz	FOXJ1CRERBPJK_SmallAirway - FOXJ1CRERBPJK_Trachea	-0.468613	0.492674	0.880188
4833439L19Rik	FOXJ1CRERBPJK_SmallAirway - FOXJ1CRERBPJK_Trachea	0.363604	0.231651	0.790248
4921504E06Rik	FOXJ1CRERBPJK_SmallAirway - FOXJ1CRERBPJK_Trachea	-0.33893	0.254884	0.804747
4921507P07Rik	FOXJ1CRERBPJK_SmallAirway - FOXJ1CRERBPJK_Trachea	0.246968	0.426604	0.864419
4921511C20Rik	FOXJ1CRERBPJK_SmallAirway - FOXJ1CRERBPJK_Trachea	-0.192595	0.662087	0.927204
4921517D22Rik	FOXJ1CRERBPJK_SmallAirway - FOXJ1CRERBPJK_Trachea	0.35684	0.64992	0.925002
4921524J17Rik	FOXJ1CRERBPJK_SmallAirway - FOXJ1CRERBPJK_Trachea	0.158653	0.605608	0.912831
4921524L21Rik	FOXJ1CRERBPJK_SmallAirway - FOXJ1CRERBPJK_Trachea	0.0884582	0.815409	0.965482
4921536K21Rik	FOXJ1CRERBPJK_SmallAirway - FOXJ1CRERBPJK_Trachea	-0.17818	0.65823	0.926095
4930402F06Rik	FOXJ1CRERBPJK_SmallAirway - FOXJ1CRERBPJK_Trachea	0.097267	0.828303	0.968154
Dnaaf9	FOXJ1CRERBPJK_SmallAirway - FOXJ1CRERBPJK_Trachea	-0.228894	0.293275	0.817082
4930402K13Rik	FOXJ1CRERBPJK_SmallAirway - FOXJ1CRERBPJK_Trachea	0.246731	0.490306	0.879886
4930404H24Rik	FOXJ1CRERBPJK_SmallAirway - FOXJ1CRERBPJK_Trachea	0.0417951	0.893493	0.98072
4930404N11Rik	FOXJ1CRERBPJK_SmallAirway - FOXJ1CRERBPJK_Trachea	0.424297	0.34154	0.841505
4930407I10Rik	FOXJ1CRERBPJK_SmallAirway - FOXJ1CRERBPJK_Trachea	-0.051992	0.926108	0.986862
4930412O13Rik	FOXJ1CRERBPJK_SmallAirway - FOXJ1CRERBPJK_Trachea	-0.153661	0.504557	0.883233
4930415L06Rik	FOXJ1CRERBPJK_SmallAirway - FOXJ1CRERBPJK_Trachea	-0.277084	0.69217	0.93525
Tex49	FOXJ1CRERBPJK_SmallAirway - FOXJ1CRERBPJK_Trachea	-0.162663	0.820551	0.966991
4930430F08Rik	FOXJ1CRERBPJK_SmallAirway - FOXJ1CRERBPJK_Trachea	0.428876	0.276185	0.814267
Brme1	FOXJ1CRERBPJK_SmallAirway - FOXJ1CRERBPJK_Trachea	0.248087	0.656208	0.925919
4930432M17Rik	FOXJ1CRERBPJK_SmallAirway - FOXJ1CRERBPJK_Trachea	0.456824	0.070833	0.530783
4930433I11Rik	FOXJ1CRERBPJK_SmallAirway - FOXJ1CRERBPJK_Trachea	-0.303936	0.322109	0.832974
4930438A08Rik	FOXJ1CRERBPJK_SmallAirway - FOXJ1CRERBPJK_Trachea	0.190535	0.62705	0.920264
4930444G20Rik	FOXJ1CRERBPJK_SmallAirway - FOXJ1CRERBPJK_Trachea	0.574827	0.0257253	0.294638
4930444P10Rik	FOXJ1CRERBPJK_SmallAirway - FOXJ1CRERBPJK_Trachea	-0.359668	0.285897	0.815644
4930445K14Rik	FOXJ1CRERBPJK_SmallAirway - FOXJ1CRERBPJK_Trachea	0.190953	0.467532	0.876436
4930447A16Rik	FOXJ1CRERBPJK_SmallAirway - FOXJ1CRERBPJK_Trachea	-0.00622786	0.989866	0.99818
4930447C04Rik	FOXJ1CRERBPJK_SmallAirway - FOXJ1CRERBPJK_Trachea	0.283738	0.553384	0.90033
4930449I24Rik	FOXJ1CRERBPJK_SmallAirway - FOXJ1CRERBPJK_Trachea	0.0284094	0.895763	0.980741
Dnaaf8	FOXJ1CRERBPJK_SmallAirway - FOXJ1CRERBPJK_Trachea	0.35871	0.113894	0.65395
4930451I11Rik	FOXJ1CRERBPJK_SmallAirway - FOXJ1CRERBPJK_Trachea	-0.0779691	0.800397	0.962122
Cfap20dc	FOXJ1CRERBPJK_SmallAirway - FOXJ1CRERBPJK_Trachea	-0.40825	0.259952	0.807967
4930453N24Rik	FOXJ1CRERBPJK_SmallAirway - FOXJ1CRERBPJK_Trachea	0.0413958	0.810798	0.963979
4930455H04Rik	FOXJ1CRERBPJK_SmallAirway - FOXJ1CRERBPJK_Trachea	-0.011551	0.953368	0.991025
4930467E23Rik	FOXJ1CRERBPJK_SmallAirway - FOXJ1CRERBPJK_Trachea	0.963273	0.262739	0.808557
4930470P17Rik	FOXJ1CRERBPJK_SmallAirway - FOXJ1CRERBPJK_Trachea	-0.00633863	0.983993	0.996391
4930474N05Rik	FOXJ1CRERBPJK_SmallAirway - FOXJ1CRERBPJK_Trachea	-0.2946	0.406443	0.8575
4930480E11Rik	FOXJ1CRERBPJK_SmallAirway - FOXJ1CRERBPJK_Trachea	-0.28576	0.284339	0.815252
4930486L24Rik	FOXJ1CRERBPJK_SmallAirway - FOXJ1CRERBPJK_Trachea	0.163519	0.575333	0.907957
4930503L19Rik	FOXJ1CRERBPJK_SmallAirway - FOXJ1CRERBPJK_Trachea	0.0806622	0.784562	0.958098
4930505A04Rik	FOXJ1CRERBPJK_SmallAirway - FOXJ1CRERBPJK_Trachea	-0.833137	0.3297	0.838028
4930512M02Rik	FOXJ1CRERBPJK_SmallAirway - FOXJ1CRERBPJK_Trachea	-0.147455	0.799391	0.961997
4930513O06Rik	FOXJ1CRERBPJK_SmallAirway - FOXJ1CRERBPJK_Trachea	0.261947	0.66962	0.928503
4930519G04Rik	FOXJ1CRERBPJK_SmallAirway - FOXJ1CRERBPJK_Trachea	-0.456879	0.102463	0.628532
4930522H14Rik	FOXJ1CRERBPJK_SmallAirway - FOXJ1CRERBPJK_Trachea	0.266378	0.681801	0.932231
4930523C07Rik	FOXJ1CRERBPJK_SmallAirway - FOXJ1CRERBPJK_Trachea	0.879054	1.67253e-06	0.000201124
4930524J08Rik	FOXJ1CRERBPJK_SmallAirway - FOXJ1CRERBPJK_Trachea	0.236555	0.398812	0.855361
4930544D05Rik	FOXJ1CRERBPJK_SmallAirway - FOXJ1CRERBPJK_Trachea	0.101484	0.85626	0.974854
4930544G11Rik	FOXJ1CRERBPJK_SmallAirway - FOXJ1CRERBPJK_Trachea	-0.171808	0.768008	0.954574
4930550C14Rik	FOXJ1CRERBPJK_SmallAirway - FOXJ1CRERBPJK_Trachea	0.0123849	0.94939	0.990523
Magea13	FOXJ1CRERBPJK_SmallAirway - FOXJ1CRERBPJK_Trachea	-0.260702	0.342769	0.841923
4930555G01Rik	FOXJ1CRERBPJK_SmallAirway - FOXJ1CRERBPJK_Trachea	1.65481	0.17625	0.744854
4930558C23Rik	FOXJ1CRERBPJK_SmallAirway - FOXJ1CRERBPJK_Trachea	0.0969289	0.839081	0.970459
4930558K02Rik	FOXJ1CRERBPJK_SmallAirway - FOXJ1CRERBPJK_Trachea	-0.158396	0.502545	0.882645
4930562C15Rik	FOXJ1CRERBPJK_SmallAirway - FOXJ1CRERBPJK_Trachea	0.126965	0.812537	0.964209
4930564D02Rik	FOXJ1CRERBPJK_SmallAirway - FOXJ1CRERBPJK_Trachea	0.280425	0.503849	0.883233
4930567H17Rik	FOXJ1CRERBPJK_SmallAirway - FOXJ1CRERBPJK_Trachea	0.0428522	0.945389	0.989646
4930568D16Rik	FOXJ1CRERBPJK_SmallAirway - FOXJ1CRERBPJK_Trachea	0.453552	0.0791829	0.560317
4930578G10Rik	FOXJ1CRERBPJK_SmallAirway - FOXJ1CRERBPJK_Trachea	-0.029037	0.896652	0.980744
4930578I06Rik	FOXJ1CRERBPJK_SmallAirway - FOXJ1CRERBPJK_Trachea	0.0202729	0.93481	0.988188
4930578L24Rik	FOXJ1CRERBPJK_SmallAirway - FOXJ1CRERBPJK_Trachea	0.382237	0.588499	0.910462
4930579G24Rik	FOXJ1CRERBPJK_SmallAirway - FOXJ1CRERBPJK_Trachea	0.309971	0.600073	0.911338
4930583I09Rik	FOXJ1CRERBPJK_SmallAirway - FOXJ1CRERBPJK_Trachea	0.40416	0.575634	0.907957
4930590J08Rik	FOXJ1CRERBPJK_SmallAirway - FOXJ1CRERBPJK_Trachea	0.41214	0.486645	0.879406
4930595D18Rik	FOXJ1CRERBPJK_SmallAirway - FOXJ1CRERBPJK_Trachea	-0.289733	0.449099	0.87021
4930595M18Rik	FOXJ1CRERBPJK_SmallAirway - FOXJ1CRERBPJK_Trachea	0.006814	0.977346	0.995266
4930596D02Rik	FOXJ1CRERBPJK_SmallAirway - FOXJ1CRERBPJK_Trachea	-0.514898	0.049388	0.435978
4931400O07Rik	FOXJ1CRERBPJK_SmallAirway - FOXJ1CRERBPJK_Trachea	-0.380727	0.0641255	0.503521
4931406B18Rik	FOXJ1CRERBPJK_SmallAirway - FOXJ1CRERBPJK_Trachea	0.146455	0.769791	0.95512
4931406C07Rik	FOXJ1CRERBPJK_SmallAirway - FOXJ1CRERBPJK_Trachea	0.30117	0.0902795	0.592819
Garre1	FOXJ1CRERBPJK_SmallAirway - FOXJ1CRERBPJK_Trachea	0.819319	0.000131039	0.00675326
4931408C20Rik	FOXJ1CRERBPJK_SmallAirway - FOXJ1CRERBPJK_Trachea	-0.0113093	0.96928	0.994148
4931414P19Rik	FOXJ1CRERBPJK_SmallAirway - FOXJ1CRERBPJK_Trachea	0.552168	0.3774	0.850058
4931417E11Rik	FOXJ1CRERBPJK_SmallAirway - FOXJ1CRERBPJK_Trachea	0.156315	0.799205	0.961997
4931422A03Rik	FOXJ1CRERBPJK_SmallAirway - FOXJ1CRERBPJK_Trachea	0.625943	0.0304187	0.330111
4931428F04Rik	FOXJ1CRERBPJK_SmallAirway - FOXJ1CRERBPJK_Trachea	0.0136886	0.939953	0.989377
4931428L18Rik	FOXJ1CRERBPJK_SmallAirway - FOXJ1CRERBPJK_Trachea	-0.247182	0.290258	0.816864
4931429L15Rik	FOXJ1CRERBPJK_SmallAirway - FOXJ1CRERBPJK_Trachea	0.29101	0.637087	0.921834
4932411N23Rik	FOXJ1CRERBPJK_SmallAirway - FOXJ1CRERBPJK_Trachea	-0.651164	0.0584493	0.480118
4932414N04Rik	FOXJ1CRERBPJK_SmallAirway - FOXJ1CRERBPJK_Trachea	0.354366	0.623586	0.918989
4932429P05Rik	FOXJ1CRERBPJK_SmallAirway - FOXJ1CRERBPJK_Trachea	-0.227528	0.55649	0.901399
4932438A13Rik	FOXJ1CRERBPJK_SmallAirway - FOXJ1CRERBPJK_Trachea	0.0520662	0.798013	0.961862
4932438H23Rik	FOXJ1CRERBPJK_SmallAirway - FOXJ1CRERBPJK_Trachea	-0.0150316	0.955074	0.991074
4933400A11Rik	FOXJ1CRERBPJK_SmallAirway - FOXJ1CRERBPJK_Trachea	0.0337442	0.952273	0.990691
4933402D24Rik	FOXJ1CRERBPJK_SmallAirway - FOXJ1CRERBPJK_Trachea	-0.30248	0.390344	0.851315
4933402J07Rik	FOXJ1CRERBPJK_SmallAirway - FOXJ1CRERBPJK_Trachea	0.0112993	0.968796	0.994148
4933402N03Rik	FOXJ1CRERBPJK_SmallAirway - FOXJ1CRERBPJK_Trachea	0.573153	0.385044	0.851315
4933403O08Rik	FOXJ1CRERBPJK_SmallAirway - FOXJ1CRERBPJK_Trachea	-0.0667687	0.806715	0.963448
4933405L10Rik	FOXJ1CRERBPJK_SmallAirway - FOXJ1CRERBPJK_Trachea	0.457579	0.503704	0.883157
4933405O20Rik	FOXJ1CRERBPJK_SmallAirway - FOXJ1CRERBPJK_Trachea	0.339565	0.183148	0.751325
4933407L21Rik	FOXJ1CRERBPJK_SmallAirway - FOXJ1CRERBPJK_Trachea	0.37996	0.531561	0.892785
4933407O12Rik	FOXJ1CRERBPJK_SmallAirway - FOXJ1CRERBPJK_Trachea	0.076895	0.816388	0.965745
4933409G03Rik	FOXJ1CRERBPJK_SmallAirway - FOXJ1CRERBPJK_Trachea	0.0834938	0.792457	0.960062
4933411K16Rik	FOXJ1CRERBPJK_SmallAirway - FOXJ1CRERBPJK_Trachea	0.217708	0.27926	0.81506
4933412E24Rik	FOXJ1CRERBPJK_SmallAirway - FOXJ1CRERBPJK_Trachea	0.243847	0.771978	0.956234
4933414I15Rik	FOXJ1CRERBPJK_SmallAirway - FOXJ1CRERBPJK_Trachea	0.309487	0.270281	0.812925
4933417A18Rik	FOXJ1CRERBPJK_SmallAirway - FOXJ1CRERBPJK_Trachea	0.424269	0.555072	0.900856
4933421I07Rik	FOXJ1CRERBPJK_SmallAirway - FOXJ1CRERBPJK_Trachea	-0.31537	0.34763	0.84291
4933424G06Rik	FOXJ1CRERBPJK_SmallAirway - FOXJ1CRERBPJK_Trachea	-0.458986	0.0780523	0.555539
4933427D14Rik	FOXJ1CRERBPJK_SmallAirway - FOXJ1CRERBPJK_Trachea	0.523522	0.000913466	0.0287734
4933427I04Rik	FOXJ1CRERBPJK_SmallAirway - FOXJ1CRERBPJK_Trachea	-0.082451	0.764802	0.953198
4933428G20Rik	FOXJ1CRERBPJK_SmallAirway - FOXJ1CRERBPJK_Trachea	0.909586	0.118606	0.664562
4933428M09Rik	FOXJ1CRERBPJK_SmallAirway - FOXJ1CRERBPJK_Trachea	-0.025165	0.942336	0.989377
4933430I17Rik	FOXJ1CRERBPJK_SmallAirway - FOXJ1CRERBPJK_Trachea	-0.223582	0.378917	0.851013
4933434E20Rik	FOXJ1CRERBPJK_SmallAirway - FOXJ1CRERBPJK_Trachea	0.519613	0.141591	0.703169
4933436I01Rik	FOXJ1CRERBPJK_SmallAirway - FOXJ1CRERBPJK_Trachea	-0.44641	0.477791	0.878655
4933440N22Rik	FOXJ1CRERBPJK_SmallAirway - FOXJ1CRERBPJK_Trachea	-0.573463	0.0197575	0.252854
5031439G07Rik	FOXJ1CRERBPJK_SmallAirway - FOXJ1CRERBPJK_Trachea	0.348173	0.02228	0.27212
Elapor1	FOXJ1CRERBPJK_SmallAirway - FOXJ1CRERBPJK_Trachea	0.621752	0.0708451	0.530783
5430401F13Rik	FOXJ1CRERBPJK_SmallAirway - FOXJ1CRERBPJK_Trachea	-0.211608	0.756873	0.950939
5430402E10Rik	FOXJ1CRERBPJK_SmallAirway - FOXJ1CRERBPJK_Trachea	0.0426202	0.892395	0.980719
Tasl	FOXJ1CRERBPJK_SmallAirway - FOXJ1CRERBPJK_Trachea	-0.0941678	0.876286	0.977856
5530400C23Rik	FOXJ1CRERBPJK_SmallAirway - FOXJ1CRERBPJK_Trachea	-0.0825721	0.892026	0.98065
5530401A14Rik	FOXJ1CRERBPJK_SmallAirway - FOXJ1CRERBPJK_Trachea	0.00318842	0.992764	0.998772
5730409E04Rik	FOXJ1CRERBPJK_SmallAirway - FOXJ1CRERBPJK_Trachea	-0.285579	0.468188	0.876436
5730455P16Rik	FOXJ1CRERBPJK_SmallAirway - FOXJ1CRERBPJK_Trachea	0.216862	0.504696	0.883233
5730480H06Rik	FOXJ1CRERBPJK_SmallAirway - FOXJ1CRERBPJK_Trachea	0.256196	0.60688	0.913833
5730522E02Rik	FOXJ1CRERBPJK_SmallAirway - FOXJ1CRERBPJK_Trachea	0.0451441	0.951595	0.990691
5730596B20Rik	FOXJ1CRERBPJK_SmallAirway - FOXJ1CRERBPJK_Trachea	-0.134172	0.403536	0.857406
Scart2	FOXJ1CRERBPJK_SmallAirway - FOXJ1CRERBPJK_Trachea	-0.446683	0.0718471	0.533329
6030458C11Rik	FOXJ1CRERBPJK_SmallAirway - FOXJ1CRERBPJK_Trachea	-0.0653544	0.875024	0.977537
6030468B19Rik	FOXJ1CRERBPJK_SmallAirway - FOXJ1CRERBPJK_Trachea	-0.237366	0.465574	0.876318
6030498E09Rik	FOXJ1CRERBPJK_SmallAirway - FOXJ1CRERBPJK_Trachea	0.0234875	0.924944	0.986534
6330403K07Rik	FOXJ1CRERBPJK_SmallAirway - FOXJ1CRERBPJK_Trachea	0.121834	0.839758	0.970501
6330409D20Rik	FOXJ1CRERBPJK_SmallAirway - FOXJ1CRERBPJK_Trachea	0.363379	0.488841	0.879822
6430548M08Rik	FOXJ1CRERBPJK_SmallAirway - FOXJ1CRERBPJK_Trachea	0.648834	0.46297	0.875229
6430550D23Rik	FOXJ1CRERBPJK_SmallAirway - FOXJ1CRERBPJK_Trachea	-0.396631	0.538392	0.894981
6430571L13Rik	FOXJ1CRERBPJK_SmallAirway - FOXJ1CRERBPJK_Trachea	0.168827	0.605329	0.912831
6820408C15Rik	FOXJ1CRERBPJK_SmallAirway - FOXJ1CRERBPJK_Trachea	-0.132644	0.639966	0.923066
7420426K07Rik	FOXJ1CRERBPJK_SmallAirway - FOXJ1CRERBPJK_Trachea	0.37683	0.0585348	0.480337
7530416G11Rik	FOXJ1CRERBPJK_SmallAirway - FOXJ1CRERBPJK_Trachea	0.460847	0.168711	0.736811
8030423J24Rik	FOXJ1CRERBPJK_SmallAirway - FOXJ1CRERBPJK_Trachea	0.143163	0.594557	0.910883
8030462N17Rik	FOXJ1CRERBPJK_SmallAirway - FOXJ1CRERBPJK_Trachea	-0.0826093	0.646715	0.924586
8030474K03Rik	FOXJ1CRERBPJK_SmallAirway - FOXJ1CRERBPJK_Trachea	0.106886	0.887001	0.980239
9030025P20Rik	FOXJ1CRERBPJK_SmallAirway - FOXJ1CRERBPJK_Trachea	0.665423	0.146379	0.709232
9030624G23Rik	FOXJ1CRERBPJK_SmallAirway - FOXJ1CRERBPJK_Trachea	-0.232731	0.52211	0.889661
9130008F23Rik	FOXJ1CRERBPJK_SmallAirway - FOXJ1CRERBPJK_Trachea	0.315807	0.676125	0.930454
9130019O22Rik	FOXJ1CRERBPJK_SmallAirway - FOXJ1CRERBPJK_Trachea	0.133816	0.66032	0.926727
9130023H24Rik	FOXJ1CRERBPJK_SmallAirway - FOXJ1CRERBPJK_Trachea	0.457951	0.391518	0.851761
9130213A22Rik	FOXJ1CRERBPJK_SmallAirway - FOXJ1CRERBPJK_Trachea	0.367891	0.330805	0.838116
9130230L23Rik	FOXJ1CRERBPJK_SmallAirway - FOXJ1CRERBPJK_Trachea	1.5055	0.0494856	0.436178
9130401M01Rik	FOXJ1CRERBPJK_SmallAirway - FOXJ1CRERBPJK_Trachea	-0.263932	0.200759	0.76801
9130409I23Rik	FOXJ1CRERBPJK_SmallAirway - FOXJ1CRERBPJK_Trachea	0.451849	0.424124	0.864419
9230102O04Rik	FOXJ1CRERBPJK_SmallAirway - FOXJ1CRERBPJK_Trachea	-0.185193	0.498669	0.880954
9230112D13Rik	FOXJ1CRERBPJK_SmallAirway - FOXJ1CRERBPJK_Trachea	-0.137005	0.822563	0.967012
Elapor2	FOXJ1CRERBPJK_SmallAirway - FOXJ1CRERBPJK_Trachea	0.434988	0.0371187	0.372551
9330182O14Rik	FOXJ1CRERBPJK_SmallAirway - FOXJ1CRERBPJK_Trachea	0.0679939	0.888218	0.980239
9430015G10Rik	FOXJ1CRERBPJK_SmallAirway - FOXJ1CRERBPJK_Trachea	-0.0432015	0.87059	0.977105
9430038I01Rik	FOXJ1CRERBPJK_SmallAirway - FOXJ1CRERBPJK_Trachea	0.753275	0.356423	0.844928
9430069I07Rik	FOXJ1CRERBPJK_SmallAirway - FOXJ1CRERBPJK_Trachea	0.0398119	0.84394	0.97153
9430097D07Rik	FOXJ1CRERBPJK_SmallAirway - FOXJ1CRERBPJK_Trachea	0.185755	0.635638	0.921632
9530002B09Rik	FOXJ1CRERBPJK_SmallAirway - FOXJ1CRERBPJK_Trachea	0.0524119	0.809861	0.963966
9530003J23Rik	FOXJ1CRERBPJK_SmallAirway - FOXJ1CRERBPJK_Trachea	0.116089	0.86635	0.977105
9530053A07Rik	FOXJ1CRERBPJK_SmallAirway - FOXJ1CRERBPJK_Trachea	-0.692698	0.211601	0.774467
9530068E07Rik	FOXJ1CRERBPJK_SmallAirway - FOXJ1CRERBPJK_Trachea	-0.55234	0.207122	0.769988
9530077C05Rik	FOXJ1CRERBPJK_SmallAirway - FOXJ1CRERBPJK_Trachea	-0.369448	0.115891	0.657713
9830107B12Rik	FOXJ1CRERBPJK_SmallAirway - FOXJ1CRERBPJK_Trachea	0.0196783	0.939075	0.989377
9930012K11Rik	FOXJ1CRERBPJK_SmallAirway - FOXJ1CRERBPJK_Trachea	-0.454313	0.125802	0.674336
9930021J03Rik	FOXJ1CRERBPJK_SmallAirway - FOXJ1CRERBPJK_Trachea	0.0377234	0.888222	0.980239
9930104L06Rik	FOXJ1CRERBPJK_SmallAirway - FOXJ1CRERBPJK_Trachea	0.189547	0.422006	0.86407
9930111J21Rik1	FOXJ1CRERBPJK_SmallAirway - FOXJ1CRERBPJK_Trachea	0.113247	0.643479	0.924059
A130010J15Rik	FOXJ1CRERBPJK_SmallAirway - FOXJ1CRERBPJK_Trachea	0.45608	0.431195	0.864972
A1bg	FOXJ1CRERBPJK_SmallAirway - FOXJ1CRERBPJK_Trachea	-0.00776367	0.971731	0.994423
A1cf	FOXJ1CRERBPJK_SmallAirway - FOXJ1CRERBPJK_Trachea	-0.392888	0.175691	0.744854
A230072I06Rik	FOXJ1CRERBPJK_SmallAirway - FOXJ1CRERBPJK_Trachea	-0.458315	0.45821	0.873906
A26c2	FOXJ1CRERBPJK_SmallAirway - FOXJ1CRERBPJK_Trachea	-0.288172	0.451996	0.871538
A26c3	FOXJ1CRERBPJK_SmallAirway - FOXJ1CRERBPJK_Trachea	-0.122357	0.777648	0.9575
A2m	FOXJ1CRERBPJK_SmallAirway - FOXJ1CRERBPJK_Trachea	-0.139714	0.782691	0.957948
A2ml1	FOXJ1CRERBPJK_SmallAirway - FOXJ1CRERBPJK_Trachea	-4.86767	0.0197042	0.252341
A330070K13Rik	FOXJ1CRERBPJK_SmallAirway - FOXJ1CRERBPJK_Trachea	-0.194418	0.499249	0.881327
A3galt2	FOXJ1CRERBPJK_SmallAirway - FOXJ1CRERBPJK_Trachea	0.380143	0.413498	0.859969
A430005L14Rik	FOXJ1CRERBPJK_SmallAirway - FOXJ1CRERBPJK_Trachea	0.0357713	0.831642	0.968736
A430033K04Rik	FOXJ1CRERBPJK_SmallAirway - FOXJ1CRERBPJK_Trachea	0.1481	0.430451	0.864701
A4galt	FOXJ1CRERBPJK_SmallAirway - FOXJ1CRERBPJK_Trachea	0.8023	0.298125	0.819444
A4gnt	FOXJ1CRERBPJK_SmallAirway - FOXJ1CRERBPJK_Trachea	0.320995	0.415137	0.860705
A530016L24Rik	FOXJ1CRERBPJK_SmallAirway - FOXJ1CRERBPJK_Trachea	-0.213936	0.590284	0.910883
A530032D15Rik	FOXJ1CRERBPJK_SmallAirway - FOXJ1CRERBPJK_Trachea	1.06529	0.175096	0.74477
A530064D06Rik	FOXJ1CRERBPJK_SmallAirway - FOXJ1CRERBPJK_Trachea	-0.394674	0.13717	0.695149
A630001G21Rik	FOXJ1CRERBPJK_SmallAirway - FOXJ1CRERBPJK_Trachea	0.187321	0.608043	0.913833
A630010A05Rik	FOXJ1CRERBPJK_SmallAirway - FOXJ1CRERBPJK_Trachea	0.050541	0.85144	0.973838
A630023A22Rik	FOXJ1CRERBPJK_SmallAirway - FOXJ1CRERBPJK_Trachea	-0.369384	0.02575	0.294638
A630073D07Rik	FOXJ1CRERBPJK_SmallAirway - FOXJ1CRERBPJK_Trachea	0.103566	0.575052	0.907957
A630076J17Rik	FOXJ1CRERBPJK_SmallAirway - FOXJ1CRERBPJK_Trachea	0.473101	0.101463	0.626893
A630095N17Rik	FOXJ1CRERBPJK_SmallAirway - FOXJ1CRERBPJK_Trachea	0.0807509	0.768986	0.954865
A730046J19Rik	FOXJ1CRERBPJK_SmallAirway - FOXJ1CRERBPJK_Trachea	-0.192571	0.488003	0.879537
A730049H05Rik	FOXJ1CRERBPJK_SmallAirway - FOXJ1CRERBPJK_Trachea	0.358029	0.583944	0.909572
A830005F24Rik	FOXJ1CRERBPJK_SmallAirway - FOXJ1CRERBPJK_Trachea	-0.736519	0.00456178	0.0943952
A830018L16Rik	FOXJ1CRERBPJK_SmallAirway - FOXJ1CRERBPJK_Trachea	0.270764	0.141748	0.703188
A830031A19Rik	FOXJ1CRERBPJK_SmallAirway - FOXJ1CRERBPJK_Trachea	-0.0985144	0.821245	0.966991
A930004D18Rik	FOXJ1CRERBPJK_SmallAirway - FOXJ1CRERBPJK_Trachea	0.0117848	0.955843	0.991074
A930009A15Rik	FOXJ1CRERBPJK_SmallAirway - FOXJ1CRERBPJK_Trachea	-0.522518	0.155555	0.719433
A930017K11Rik	FOXJ1CRERBPJK_SmallAirway - FOXJ1CRERBPJK_Trachea	-0.308103	0.156128	0.720239
A930018P22Rik	FOXJ1CRERBPJK_SmallAirway - FOXJ1CRERBPJK_Trachea	0.217258	0.42166	0.863881
A930033H14Rik	FOXJ1CRERBPJK_SmallAirway - FOXJ1CRERBPJK_Trachea	0.338157	0.493549	0.880188
AA467197	FOXJ1CRERBPJK_SmallAirway - FOXJ1CRERBPJK_Trachea	0.0605029	0.83667	0.969959
AA792892	FOXJ1CRERBPJK_SmallAirway - FOXJ1CRERBPJK_Trachea	0.197142	0.639862	0.922985
AA986860	FOXJ1CRERBPJK_SmallAirway - FOXJ1CRERBPJK_Trachea	0.554868	0.247168	0.799015
Aaas	FOXJ1CRERBPJK_SmallAirway - FOXJ1CRERBPJK_Trachea	0.000813996	0.997866	0.999351
Aacs	FOXJ1CRERBPJK_SmallAirway - FOXJ1CRERBPJK_Trachea	-0.187831	0.20292	0.768591
Aadac	FOXJ1CRERBPJK_SmallAirway - FOXJ1CRERBPJK_Trachea	0.247838	0.396713	0.854376
Aadacl2	FOXJ1CRERBPJK_SmallAirway - FOXJ1CRERBPJK_Trachea	-0.132184	0.692179	0.93525
Aadacl2fm1	FOXJ1CRERBPJK_SmallAirway - FOXJ1CRERBPJK_Trachea	0.344711	0.625701	0.919802
Aadacl2fm2	FOXJ1CRERBPJK_SmallAirway - FOXJ1CRERBPJK_Trachea	-0.264109	0.552929	0.900311
Aadacl2fm3	FOXJ1CRERBPJK_SmallAirway - FOXJ1CRERBPJK_Trachea	0.0771741	0.813245	0.96458
Aadacl3	FOXJ1CRERBPJK_SmallAirway - FOXJ1CRERBPJK_Trachea	0.3427	0.187073	0.756029
Aadacl4	FOXJ1CRERBPJK_SmallAirway - FOXJ1CRERBPJK_Trachea	0.589406	0.161001	0.727052
Aadacl4fm1	FOXJ1CRERBPJK_SmallAirway - FOXJ1CRERBPJK_Trachea	-0.0213693	0.885978	0.980239
Aadacl4fm2	FOXJ1CRERBPJK_SmallAirway - FOXJ1CRERBPJK_Trachea	0.122274	0.79998	0.961997
AAdacl4fm3	FOXJ1CRERBPJK_SmallAirway - FOXJ1CRERBPJK_Trachea	-0.268929	0.296946	0.818454
Aadacl4fm4	FOXJ1CRERBPJK_SmallAirway - FOXJ1CRERBPJK_Trachea	-0.342824	0.276517	0.814267
Aadacl4fm5	FOXJ1CRERBPJK_SmallAirway - FOXJ1CRERBPJK_Trachea	0.00543188	0.988329	0.998017
Aadat	FOXJ1CRERBPJK_SmallAirway - FOXJ1CRERBPJK_Trachea	-0.291929	0.344447	0.842487
Aagab	FOXJ1CRERBPJK_SmallAirway - FOXJ1CRERBPJK_Trachea	0.104118	0.691812	0.93525
Aamdc	FOXJ1CRERBPJK_SmallAirway - FOXJ1CRERBPJK_Trachea	0.440958	0.340957	0.841505
Aamp	FOXJ1CRERBPJK_SmallAirway - FOXJ1CRERBPJK_Trachea	-0.0496432	0.867877	0.977105
Aanat	FOXJ1CRERBPJK_SmallAirway - FOXJ1CRERBPJK_Trachea	0.411674	0.147851	0.711532
Aar2	FOXJ1CRERBPJK_SmallAirway - FOXJ1CRERBPJK_Trachea	-0.0843081	0.638088	0.922203
Aard	FOXJ1CRERBPJK_SmallAirway - FOXJ1CRERBPJK_Trachea	-0.103865	0.687324	0.934218
Aars	FOXJ1CRERBPJK_SmallAirway - FOXJ1CRERBPJK_Trachea	0.0320895	0.9446	0.989513
Aars2	FOXJ1CRERBPJK_SmallAirway - FOXJ1CRERBPJK_Trachea	0.235326	0.532701	0.893129
Aarsd1	FOXJ1CRERBPJK_SmallAirway - FOXJ1CRERBPJK_Trachea	0.561515	0.246541	0.798482
Aasdh	FOXJ1CRERBPJK_SmallAirway - FOXJ1CRERBPJK_Trachea	-0.126322	0.769606	0.95512
Aasdhppt	FOXJ1CRERBPJK_SmallAirway - FOXJ1CRERBPJK_Trachea	0.553759	0.149656	0.714138
Aass	FOXJ1CRERBPJK_SmallAirway - FOXJ1CRERBPJK_Trachea	0.0549388	0.924867	0.986534
Aatf	FOXJ1CRERBPJK_SmallAirway - FOXJ1CRERBPJK_Trachea	0.515321	0.379701	0.851308
Aatk	FOXJ1CRERBPJK_SmallAirway - FOXJ1CRERBPJK_Trachea	0.111158	0.464344	0.875522
AB124611	FOXJ1CRERBPJK_SmallAirway - FOXJ1CRERBPJK_Trachea	0.300407	0.326634	0.835657
Abat	FOXJ1CRERBPJK_SmallAirway - FOXJ1CRERBPJK_Trachea	0.708528	0.0082929	0.143884
Abca1	FOXJ1CRERBPJK_SmallAirway - FOXJ1CRERBPJK_Trachea	0.575651	0.000737107	0.0244255
Abca12	FOXJ1CRERBPJK_SmallAirway - FOXJ1CRERBPJK_Trachea	-0.157955	0.563484	0.903913
Abca13	FOXJ1CRERBPJK_SmallAirway - FOXJ1CRERBPJK_Trachea	-0.63266	0.0225827	0.273452
Abca14	FOXJ1CRERBPJK_SmallAirway - FOXJ1CRERBPJK_Trachea	0.0325841	0.919287	0.986534
Abca15	FOXJ1CRERBPJK_SmallAirway - FOXJ1CRERBPJK_Trachea	0.14559	0.77779	0.9575
Abca16	FOXJ1CRERBPJK_SmallAirway - FOXJ1CRERBPJK_Trachea	-0.0767244	0.761642	0.952652
Abca17	FOXJ1CRERBPJK_SmallAirway - FOXJ1CRERBPJK_Trachea	0.137044	0.819088	0.966727
Abca2	FOXJ1CRERBPJK_SmallAirway - FOXJ1CRERBPJK_Trachea	0.370983	0.2295	0.78936
Abca3	FOXJ1CRERBPJK_SmallAirway - FOXJ1CRERBPJK_Trachea	0.889855	0.0964554	0.611684
Abca4	FOXJ1CRERBPJK_SmallAirway - FOXJ1CRERBPJK_Trachea	-0.415312	0.619491	0.917408
Abca5	FOXJ1CRERBPJK_SmallAirway - FOXJ1CRERBPJK_Trachea	-0.229383	0.634095	0.921632
Abca6	FOXJ1CRERBPJK_SmallAirway - FOXJ1CRERBPJK_Trachea	0.139083	0.521851	0.889661
Abca7	FOXJ1CRERBPJK_SmallAirway - FOXJ1CRERBPJK_Trachea	0.0183172	0.951644	0.990691
Abca8a	FOXJ1CRERBPJK_SmallAirway - FOXJ1CRERBPJK_Trachea	0.210158	0.0777435	0.554683
Abca8b	FOXJ1CRERBPJK_SmallAirway - FOXJ1CRERBPJK_Trachea	0.610985	0.322635	0.832974
Abca9	FOXJ1CRERBPJK_SmallAirway - FOXJ1CRERBPJK_Trachea	0.684795	0.0292442	0.320981
Abcb10	FOXJ1CRERBPJK_SmallAirway - FOXJ1CRERBPJK_Trachea	0.49604	0.462357	0.875229
Abcb11	FOXJ1CRERBPJK_SmallAirway - FOXJ1CRERBPJK_Trachea	0.977856	0.180444	0.747744
Abcb1a	FOXJ1CRERBPJK_SmallAirway - FOXJ1CRERBPJK_Trachea	0.401731	0.490978	0.880029
Abcb1b	FOXJ1CRERBPJK_SmallAirway - FOXJ1CRERBPJK_Trachea	0.0533703	0.884313	0.980238
Abcb4	FOXJ1CRERBPJK_SmallAirway - FOXJ1CRERBPJK_Trachea	0.0392095	0.910549	0.984151
Abcb5	FOXJ1CRERBPJK_SmallAirway - FOXJ1CRERBPJK_Trachea	0.188227	0.734349	0.944934
Abcb6	FOXJ1CRERBPJK_SmallAirway - FOXJ1CRERBPJK_Trachea	0.154536	0.656914	0.925919
Abcb7	FOXJ1CRERBPJK_SmallAirway - FOXJ1CRERBPJK_Trachea	0.281904	0.29019	0.816864
Abcb8	FOXJ1CRERBPJK_SmallAirway - FOXJ1CRERBPJK_Trachea	0.332548	0.0924891	0.597224
Abcb9	FOXJ1CRERBPJK_SmallAirway - FOXJ1CRERBPJK_Trachea	0.0261293	0.921261	0.986534
Abcc1	FOXJ1CRERBPJK_SmallAirway - FOXJ1CRERBPJK_Trachea	-0.888071	0.0918768	0.595688
Abcc10	FOXJ1CRERBPJK_SmallAirway - FOXJ1CRERBPJK_Trachea	0.240648	0.647344	0.924586
Abcc12	FOXJ1CRERBPJK_SmallAirway - FOXJ1CRERBPJK_Trachea	0.417569	0.3736	0.849917
Abcc2	FOXJ1CRERBPJK_SmallAirway - FOXJ1CRERBPJK_Trachea	0.931859	0.284048	0.815252
Abcc3	FOXJ1CRERBPJK_SmallAirway - FOXJ1CRERBPJK_Trachea	1.36887	2.76197e-09	1.38971e-06
Abcc4	FOXJ1CRERBPJK_SmallAirway - FOXJ1CRERBPJK_Trachea	-1.13852	0.0426376	0.399819
Abcc5	FOXJ1CRERBPJK_SmallAirway - FOXJ1CRERBPJK_Trachea	0.533867	0.0185401	0.244306
Abcc6	FOXJ1CRERBPJK_SmallAirway - FOXJ1CRERBPJK_Trachea	0.0276699	0.927581	0.986997
Abcc8	FOXJ1CRERBPJK_SmallAirway - FOXJ1CRERBPJK_Trachea	-0.111078	0.636429	0.921632
Abcc9	FOXJ1CRERBPJK_SmallAirway - FOXJ1CRERBPJK_Trachea	-0.0795743	0.85589	0.974664
Abcd1	FOXJ1CRERBPJK_SmallAirway - FOXJ1CRERBPJK_Trachea	0.750861	1.18535e-05	0.000956279
Abcd2	FOXJ1CRERBPJK_SmallAirway - FOXJ1CRERBPJK_Trachea	0.92489	0.241498	0.795426
Abcd3	FOXJ1CRERBPJK_SmallAirway - FOXJ1CRERBPJK_Trachea	0.0983619	0.504705	0.883233
Abcd4	FOXJ1CRERBPJK_SmallAirway - FOXJ1CRERBPJK_Trachea	-0.196384	0.736742	0.945153
Abce1	FOXJ1CRERBPJK_SmallAirway - FOXJ1CRERBPJK_Trachea	-0.12677	0.601408	0.911792
Abcf1	FOXJ1CRERBPJK_SmallAirway - FOXJ1CRERBPJK_Trachea	-0.185817	0.379046	0.851013
Abcf2	FOXJ1CRERBPJK_SmallAirway - FOXJ1CRERBPJK_Trachea	-0.047821	0.892041	0.98065
Abcf3	FOXJ1CRERBPJK_SmallAirway - FOXJ1CRERBPJK_Trachea	0.149855	0.323282	0.833488
Abcg1	FOXJ1CRERBPJK_SmallAirway - FOXJ1CRERBPJK_Trachea	0.370001	0.439052	0.867667
Abcg2	FOXJ1CRERBPJK_SmallAirway - FOXJ1CRERBPJK_Trachea	-0.254203	0.275525	0.814267
Abcg3	FOXJ1CRERBPJK_SmallAirway - FOXJ1CRERBPJK_Trachea	-0.281152	0.724171	0.943005
Abcg4	FOXJ1CRERBPJK_SmallAirway - FOXJ1CRERBPJK_Trachea	0.225397	0.591863	0.910883
Abcg5	FOXJ1CRERBPJK_SmallAirway - FOXJ1CRERBPJK_Trachea	0.258038	0.223552	0.78543
Abcg8	FOXJ1CRERBPJK_SmallAirway - FOXJ1CRERBPJK_Trachea	-0.22191	0.620588	0.917408
Abhd1	FOXJ1CRERBPJK_SmallAirway - FOXJ1CRERBPJK_Trachea	0.519579	0.212623	0.775373
Abhd10	FOXJ1CRERBPJK_SmallAirway - FOXJ1CRERBPJK_Trachea	0.239326	0.645428	0.924586
Abhd11	FOXJ1CRERBPJK_SmallAirway - FOXJ1CRERBPJK_Trachea	0.0711774	0.796651	0.961068
Abhd12	FOXJ1CRERBPJK_SmallAirway - FOXJ1CRERBPJK_Trachea	0.354688	0.0154286	0.217923
Abhd12b	FOXJ1CRERBPJK_SmallAirway - FOXJ1CRERBPJK_Trachea	0.217389	0.280231	0.815252
Abhd13	FOXJ1CRERBPJK_SmallAirway - FOXJ1CRERBPJK_Trachea	0.393747	0.0422383	0.397053
Abhd14a	FOXJ1CRERBPJK_SmallAirway - FOXJ1CRERBPJK_Trachea	0.277985	0.0539565	0.45851
Abhd14b	FOXJ1CRERBPJK_SmallAirway - FOXJ1CRERBPJK_Trachea	-0.00364803	0.979181	0.995477
Abhd15	FOXJ1CRERBPJK_SmallAirway - FOXJ1CRERBPJK_Trachea	-0.0287354	0.964106	0.993193
Abhd16a	FOXJ1CRERBPJK_SmallAirway - FOXJ1CRERBPJK_Trachea	0.226031	0.46665	0.876436
Abhd17a	FOXJ1CRERBPJK_SmallAirway - FOXJ1CRERBPJK_Trachea	0.214413	0.202263	0.768442
Abhd17b	FOXJ1CRERBPJK_SmallAirway - FOXJ1CRERBPJK_Trachea	0.701098	2.8063e-06	0.000304866
Abhd17c	FOXJ1CRERBPJK_SmallAirway - FOXJ1CRERBPJK_Trachea	-0.169761	0.624918	0.919535
Abhd18	FOXJ1CRERBPJK_SmallAirway - FOXJ1CRERBPJK_Trachea	0.0876536	0.686477	0.933553
Abhd2	FOXJ1CRERBPJK_SmallAirway - FOXJ1CRERBPJK_Trachea	0.285013	0.33012	0.838028
Abhd3	FOXJ1CRERBPJK_SmallAirway - FOXJ1CRERBPJK_Trachea	0.164659	0.507355	0.884021
Abhd4	FOXJ1CRERBPJK_SmallAirway - FOXJ1CRERBPJK_Trachea	0.114864	0.811047	0.963979
Abhd5	FOXJ1CRERBPJK_SmallAirway - FOXJ1CRERBPJK_Trachea	0.548871	0.00110852	0.0332207
Abhd6	FOXJ1CRERBPJK_SmallAirway - FOXJ1CRERBPJK_Trachea	-0.186545	0.281795	0.815252
Abhd8	FOXJ1CRERBPJK_SmallAirway - FOXJ1CRERBPJK_Trachea	0.0517992	0.78426	0.958098
Abi1	FOXJ1CRERBPJK_SmallAirway - FOXJ1CRERBPJK_Trachea	-0.355286	0.569189	0.905964
Abi2	FOXJ1CRERBPJK_SmallAirway - FOXJ1CRERBPJK_Trachea	0.732459	0.00313232	0.0721566
Abi3	FOXJ1CRERBPJK_SmallAirway - FOXJ1CRERBPJK_Trachea	-0.160927	0.736733	0.945153
Abi3bp	FOXJ1CRERBPJK_SmallAirway - FOXJ1CRERBPJK_Trachea	-1.72386	0.0578252	0.478002
Abitram	FOXJ1CRERBPJK_SmallAirway - FOXJ1CRERBPJK_Trachea	-0.0763008	0.735694	0.944934
Abl1	FOXJ1CRERBPJK_SmallAirway - FOXJ1CRERBPJK_Trachea	0.566706	3.41299e-05	0.0022897
Abl2	FOXJ1CRERBPJK_SmallAirway - FOXJ1CRERBPJK_Trachea	0.0790115	0.582206	0.909343
Ablim1	FOXJ1CRERBPJK_SmallAirway - FOXJ1CRERBPJK_Trachea	0.240194	0.122499	0.670299
Ablim2	FOXJ1CRERBPJK_SmallAirway - FOXJ1CRERBPJK_Trachea	0.278771	0.58256	0.909343
Ablim3	FOXJ1CRERBPJK_SmallAirway - FOXJ1CRERBPJK_Trachea	0.411431	0.0131734	0.196317
Abo	FOXJ1CRERBPJK_SmallAirway - FOXJ1CRERBPJK_Trachea	-0.649866	0.0162847	0.225107
Abr	FOXJ1CRERBPJK_SmallAirway - FOXJ1CRERBPJK_Trachea	0.719239	4.87062e-08	1.16408e-05
Abra	FOXJ1CRERBPJK_SmallAirway - FOXJ1CRERBPJK_Trachea	0.582346	0.464859	0.875674
Abracl	FOXJ1CRERBPJK_SmallAirway - FOXJ1CRERBPJK_Trachea	-0.621869	0.294226	0.817082
Abraxas1	FOXJ1CRERBPJK_SmallAirway - FOXJ1CRERBPJK_Trachea	-0.201466	0.404296	0.8575
Abraxas2	FOXJ1CRERBPJK_SmallAirway - FOXJ1CRERBPJK_Trachea	0.539284	0.366499	0.848467
Abt1	FOXJ1CRERBPJK_SmallAirway - FOXJ1CRERBPJK_Trachea	-0.460662	0.0401948	0.39011
Abtb1	FOXJ1CRERBPJK_SmallAirway - FOXJ1CRERBPJK_Trachea	0.287955	0.0894333	0.590318
Abtb2	FOXJ1CRERBPJK_SmallAirway - FOXJ1CRERBPJK_Trachea	-0.539853	0.0214361	0.265969
Acaa1a	FOXJ1CRERBPJK_SmallAirway - FOXJ1CRERBPJK_Trachea	-0.403043	0.211379	0.774467
Acaa2	FOXJ1CRERBPJK_SmallAirway - FOXJ1CRERBPJK_Trachea	0.493481	0.340899	0.841505
Acaca	FOXJ1CRERBPJK_SmallAirway - FOXJ1CRERBPJK_Trachea	0.669569	0.00697217	0.127081
Acacb	FOXJ1CRERBPJK_SmallAirway - FOXJ1CRERBPJK_Trachea	0.129989	0.755361	0.950488
Acad10	FOXJ1CRERBPJK_SmallAirway - FOXJ1CRERBPJK_Trachea	0.455185	0.406161	0.8575
Acad11	FOXJ1CRERBPJK_SmallAirway - FOXJ1CRERBPJK_Trachea	-0.145737	0.642205	0.923808
Acad12	FOXJ1CRERBPJK_SmallAirway - FOXJ1CRERBPJK_Trachea	-0.115699	0.612813	0.915952
Acad8	FOXJ1CRERBPJK_SmallAirway - FOXJ1CRERBPJK_Trachea	0.0647781	0.732142	0.944625
Acad9	FOXJ1CRERBPJK_SmallAirway - FOXJ1CRERBPJK_Trachea	0.264174	0.616779	0.917091
Acadl	FOXJ1CRERBPJK_SmallAirway - FOXJ1CRERBPJK_Trachea	0.0458636	0.710192	0.940105
Acadm	FOXJ1CRERBPJK_SmallAirway - FOXJ1CRERBPJK_Trachea	-1.16737	3.72187e-09	1.77315e-06
Acads	FOXJ1CRERBPJK_SmallAirway - FOXJ1CRERBPJK_Trachea	-0.0301246	0.908501	0.983857
Acadsb	FOXJ1CRERBPJK_SmallAirway - FOXJ1CRERBPJK_Trachea	0.262111	0.485272	0.879176
Acadvl	FOXJ1CRERBPJK_SmallAirway - FOXJ1CRERBPJK_Trachea	-0.258418	0.155234	0.718927
Acan	FOXJ1CRERBPJK_SmallAirway - FOXJ1CRERBPJK_Trachea	-0.479862	0.341277	0.841505
Acap1	FOXJ1CRERBPJK_SmallAirway - FOXJ1CRERBPJK_Trachea	-0.0476462	0.838737	0.970435
Acap2	FOXJ1CRERBPJK_SmallAirway - FOXJ1CRERBPJK_Trachea	-0.196836	0.159111	0.72327
Acap3	FOXJ1CRERBPJK_SmallAirway - FOXJ1CRERBPJK_Trachea	-0.121876	0.668148	0.92778
Acat1	FOXJ1CRERBPJK_SmallAirway - FOXJ1CRERBPJK_Trachea	1.18449	0.0488434	0.433157
Acat2	FOXJ1CRERBPJK_SmallAirway - FOXJ1CRERBPJK_Trachea	0.54207	0.416172	0.860981
Acat3	FOXJ1CRERBPJK_SmallAirway - FOXJ1CRERBPJK_Trachea	0.216892	0.395697	0.853892
Acbd3	FOXJ1CRERBPJK_SmallAirway - FOXJ1CRERBPJK_Trachea	0.143846	0.631696	0.921245
Acbd4	FOXJ1CRERBPJK_SmallAirway - FOXJ1CRERBPJK_Trachea	0.430248	0.477512	0.878309
Acbd5	FOXJ1CRERBPJK_SmallAirway - FOXJ1CRERBPJK_Trachea	0.106424	0.49287	0.880188
Acbd6	FOXJ1CRERBPJK_SmallAirway - FOXJ1CRERBPJK_Trachea	0.299196	0.539645	0.895661
Acbd7	FOXJ1CRERBPJK_SmallAirway - FOXJ1CRERBPJK_Trachea	0.395225	0.0723117	0.535269
Accs	FOXJ1CRERBPJK_SmallAirway - FOXJ1CRERBPJK_Trachea	0.171808	0.517433	0.888074
Accsl	FOXJ1CRERBPJK_SmallAirway - FOXJ1CRERBPJK_Trachea	0.0393294	0.95145	0.990691
Acd	FOXJ1CRERBPJK_SmallAirway - FOXJ1CRERBPJK_Trachea	-0.24089	0.158956	0.72327
Ace	FOXJ1CRERBPJK_SmallAirway - FOXJ1CRERBPJK_Trachea	2.31104	1.52484e-10	1.12134e-07
Ace2	FOXJ1CRERBPJK_SmallAirway - FOXJ1CRERBPJK_Trachea	1.20494	0.132665	0.686337
Ace3	FOXJ1CRERBPJK_SmallAirway - FOXJ1CRERBPJK_Trachea	-0.0322799	0.925647	0.986856
Acer1	FOXJ1CRERBPJK_SmallAirway - FOXJ1CRERBPJK_Trachea	-0.0771304	0.781584	0.957874
Acer2	FOXJ1CRERBPJK_SmallAirway - FOXJ1CRERBPJK_Trachea	1.59938	0.137186	0.695149
Acer3	FOXJ1CRERBPJK_SmallAirway - FOXJ1CRERBPJK_Trachea	0.317803	0.295517	0.817082
Ache	FOXJ1CRERBPJK_SmallAirway - FOXJ1CRERBPJK_Trachea	0.46572	0.292314	0.817082
Acin1	FOXJ1CRERBPJK_SmallAirway - FOXJ1CRERBPJK_Trachea	0.796301	1.10379e-06	0.000148623
Ackr1	FOXJ1CRERBPJK_SmallAirway - FOXJ1CRERBPJK_Trachea	-0.320697	0.430435	0.864701
Ackr2	FOXJ1CRERBPJK_SmallAirway - FOXJ1CRERBPJK_Trachea	0.306275	0.422595	0.864419
Ackr3	FOXJ1CRERBPJK_SmallAirway - FOXJ1CRERBPJK_Trachea	-0.0715643	0.749365	0.948933
Ackr4	FOXJ1CRERBPJK_SmallAirway - FOXJ1CRERBPJK_Trachea	-0.711195	0.01932	0.249257
Acly	FOXJ1CRERBPJK_SmallAirway - FOXJ1CRERBPJK_Trachea	0.615323	0.0756234	0.54832
Acmsd	FOXJ1CRERBPJK_SmallAirway - FOXJ1CRERBPJK_Trachea	-0.116739	0.689263	0.934793
Acnat1	FOXJ1CRERBPJK_SmallAirway - FOXJ1CRERBPJK_Trachea	-0.376022	0.171333	0.739813
Acnat2	FOXJ1CRERBPJK_SmallAirway - FOXJ1CRERBPJK_Trachea	-0.0700022	0.749188	0.948933
Aco1	FOXJ1CRERBPJK_SmallAirway - FOXJ1CRERBPJK_Trachea	0.754931	2.8402e-08	8.35308e-06
Aco2	FOXJ1CRERBPJK_SmallAirway - FOXJ1CRERBPJK_Trachea	-0.238689	0.557345	0.901474
Acod1	FOXJ1CRERBPJK_SmallAirway - FOXJ1CRERBPJK_Trachea	-0.0778317	0.719697	0.940884
Acot11	FOXJ1CRERBPJK_SmallAirway - FOXJ1CRERBPJK_Trachea	-0.0805231	0.696572	0.93701
Acot12	FOXJ1CRERBPJK_SmallAirway - FOXJ1CRERBPJK_Trachea	-0.175354	0.681059	0.932231
Acot13	FOXJ1CRERBPJK_SmallAirway - FOXJ1CRERBPJK_Trachea	0.745958	0.00025319	0.011206
Acot3	FOXJ1CRERBPJK_SmallAirway - FOXJ1CRERBPJK_Trachea	0.453191	0.504297	0.883233
Acot4	FOXJ1CRERBPJK_SmallAirway - FOXJ1CRERBPJK_Trachea	-0.365257	0.289947	0.816864
Acot7	FOXJ1CRERBPJK_SmallAirway - FOXJ1CRERBPJK_Trachea	0.498264	5.97569e-05	0.00362715
Acot8	FOXJ1CRERBPJK_SmallAirway - FOXJ1CRERBPJK_Trachea	0.229179	0.266714	0.810757
Acox1	FOXJ1CRERBPJK_SmallAirway - FOXJ1CRERBPJK_Trachea	0.710754	0.0896501	0.590953
Acox2	FOXJ1CRERBPJK_SmallAirway - FOXJ1CRERBPJK_Trachea	0.0886618	0.65701	0.925919
Acox3	FOXJ1CRERBPJK_SmallAirway - FOXJ1CRERBPJK_Trachea	0.0491958	0.795502	0.960507
Acoxl	FOXJ1CRERBPJK_SmallAirway - FOXJ1CRERBPJK_Trachea	0.502828	0.0707807	0.530717
Acp1	FOXJ1CRERBPJK_SmallAirway - FOXJ1CRERBPJK_Trachea	0.667045	1.24371e-05	0.000990824
Acp2	FOXJ1CRERBPJK_SmallAirway - FOXJ1CRERBPJK_Trachea	0.341063	0.104231	0.632009
Acp4	FOXJ1CRERBPJK_SmallAirway - FOXJ1CRERBPJK_Trachea	0.033703	0.916472	0.986208
Acp5	FOXJ1CRERBPJK_SmallAirway - FOXJ1CRERBPJK_Trachea	-0.255846	0.301615	0.821815
Acp6	FOXJ1CRERBPJK_SmallAirway - FOXJ1CRERBPJK_Trachea	0.477938	0.219379	0.780628
Acp7	FOXJ1CRERBPJK_SmallAirway - FOXJ1CRERBPJK_Trachea	-0.879163	0.162339	0.72969
Acpp	FOXJ1CRERBPJK_SmallAirway - FOXJ1CRERBPJK_Trachea	-0.25346	0.0430808	0.402593
Acr	FOXJ1CRERBPJK_SmallAirway - FOXJ1CRERBPJK_Trachea	0.916198	0.291691	0.817082
Acrbp	FOXJ1CRERBPJK_SmallAirway - FOXJ1CRERBPJK_Trachea	0.0339783	0.860827	0.976167
Acrv1	FOXJ1CRERBPJK_SmallAirway - FOXJ1CRERBPJK_Trachea	-0.599729	0.254367	0.804238
Acsbg1	FOXJ1CRERBPJK_SmallAirway - FOXJ1CRERBPJK_Trachea	-0.169344	0.667382	0.92778
Acsbg2	FOXJ1CRERBPJK_SmallAirway - FOXJ1CRERBPJK_Trachea	-0.283564	0.204991	0.768818
Acsbg3	FOXJ1CRERBPJK_SmallAirway - FOXJ1CRERBPJK_Trachea	0.203185	0.705412	0.939131
Acsf2	FOXJ1CRERBPJK_SmallAirway - FOXJ1CRERBPJK_Trachea	0.656641	0.196329	0.763136
Acsf3	FOXJ1CRERBPJK_SmallAirway - FOXJ1CRERBPJK_Trachea	-0.0405832	0.851413	0.973838
Acsl1	FOXJ1CRERBPJK_SmallAirway - FOXJ1CRERBPJK_Trachea	0.107537	0.694778	0.935899
Acsl3	FOXJ1CRERBPJK_SmallAirway - FOXJ1CRERBPJK_Trachea	-0.225355	0.440953	0.868103
Acsl4	FOXJ1CRERBPJK_SmallAirway - FOXJ1CRERBPJK_Trachea	1.13136	0.0475931	0.426206
Acsl5	FOXJ1CRERBPJK_SmallAirway - FOXJ1CRERBPJK_Trachea	0.43983	0.28157	0.815252
Acsl6	FOXJ1CRERBPJK_SmallAirway - FOXJ1CRERBPJK_Trachea	0.50751	0.422955	0.864419
Acsm1	FOXJ1CRERBPJK_SmallAirway - FOXJ1CRERBPJK_Trachea	-1.21062	0.0439572	0.407397
Acsm2	FOXJ1CRERBPJK_SmallAirway - FOXJ1CRERBPJK_Trachea	-0.107837	0.766272	0.953781
Acsm3	FOXJ1CRERBPJK_SmallAirway - FOXJ1CRERBPJK_Trachea	0.0283011	0.926607	0.986862
Acsm4	FOXJ1CRERBPJK_SmallAirway - FOXJ1CRERBPJK_Trachea	-0.523163	0.440636	0.867992
Acsm5	FOXJ1CRERBPJK_SmallAirway - FOXJ1CRERBPJK_Trachea	-0.00426125	0.987669	0.997745
Acss1	FOXJ1CRERBPJK_SmallAirway - FOXJ1CRERBPJK_Trachea	0.80306	0.0736874	0.541262
Acss2	FOXJ1CRERBPJK_SmallAirway - FOXJ1CRERBPJK_Trachea	1.1429	0.0683705	0.521075
Acss3	FOXJ1CRERBPJK_SmallAirway - FOXJ1CRERBPJK_Trachea	0.311686	0.502043	0.882103
Actb	FOXJ1CRERBPJK_SmallAirway - FOXJ1CRERBPJK_Trachea	-0.812291	0.239052	0.793816
Actbl2	FOXJ1CRERBPJK_SmallAirway - FOXJ1CRERBPJK_Trachea	0.299691	0.56387	0.903913
Actc1	FOXJ1CRERBPJK_SmallAirway - FOXJ1CRERBPJK_Trachea	1.39331	0.390566	0.851315
Acte1	FOXJ1CRERBPJK_SmallAirway - FOXJ1CRERBPJK_Trachea	-0.0334719	0.90202	0.981706
Actg1	FOXJ1CRERBPJK_SmallAirway - FOXJ1CRERBPJK_Trachea	-0.55402	0.253132	0.803433
Actg2	FOXJ1CRERBPJK_SmallAirway - FOXJ1CRERBPJK_Trachea	0.630411	0.639006	0.922776
Actl10	FOXJ1CRERBPJK_SmallAirway - FOXJ1CRERBPJK_Trachea	0.0957537	0.76656	0.953863
Actl11	FOXJ1CRERBPJK_SmallAirway - FOXJ1CRERBPJK_Trachea	-0.766803	0.104255	0.632009
Actl6a	FOXJ1CRERBPJK_SmallAirway - FOXJ1CRERBPJK_Trachea	0.252148	0.149103	0.714117
Actl6b	FOXJ1CRERBPJK_SmallAirway - FOXJ1CRERBPJK_Trachea	0.230607	0.478261	0.878795
Actl7a	FOXJ1CRERBPJK_SmallAirway - FOXJ1CRERBPJK_Trachea	0.268107	0.286158	0.815644
Actl7b	FOXJ1CRERBPJK_SmallAirway - FOXJ1CRERBPJK_Trachea	-0.311586	0.51046	0.884887
Actl9	FOXJ1CRERBPJK_SmallAirway - FOXJ1CRERBPJK_Trachea	0.280908	0.672509	0.92909
Actn1	FOXJ1CRERBPJK_SmallAirway - FOXJ1CRERBPJK_Trachea	0.372799	0.365813	0.848373
Actn2	FOXJ1CRERBPJK_SmallAirway - FOXJ1CRERBPJK_Trachea	0.133711	0.601886	0.911792
Actn3	FOXJ1CRERBPJK_SmallAirway - FOXJ1CRERBPJK_Trachea	0.0126433	0.967788	0.994148
Actn4	FOXJ1CRERBPJK_SmallAirway - FOXJ1CRERBPJK_Trachea	-0.338367	0.397123	0.854683
Actr10	FOXJ1CRERBPJK_SmallAirway - FOXJ1CRERBPJK_Trachea	-0.199902	0.130034	0.683271
Actr1a	FOXJ1CRERBPJK_SmallAirway - FOXJ1CRERBPJK_Trachea	0.43201	0.00108757	0.0328503
Actr1b	FOXJ1CRERBPJK_SmallAirway - FOXJ1CRERBPJK_Trachea	-0.114784	0.718368	0.940437
Actr2	FOXJ1CRERBPJK_SmallAirway - FOXJ1CRERBPJK_Trachea	-0.372023	0.324665	0.834181
Actr3	FOXJ1CRERBPJK_SmallAirway - FOXJ1CRERBPJK_Trachea	-0.42406	0.397608	0.855109
Actr3b	FOXJ1CRERBPJK_SmallAirway - FOXJ1CRERBPJK_Trachea	-0.24942	0.2256	0.786955
Actr5	FOXJ1CRERBPJK_SmallAirway - FOXJ1CRERBPJK_Trachea	0.0366653	0.882706	0.979954
Actr6	FOXJ1CRERBPJK_SmallAirway - FOXJ1CRERBPJK_Trachea	0.0158054	0.950682	0.990691
Actr8	FOXJ1CRERBPJK_SmallAirway - FOXJ1CRERBPJK_Trachea	0.446115	0.00197929	0.0515591
Actrt1	FOXJ1CRERBPJK_SmallAirway - FOXJ1CRERBPJK_Trachea	0.0740563	0.838023	0.970267
Actrt2	FOXJ1CRERBPJK_SmallAirway - FOXJ1CRERBPJK_Trachea	-0.00417926	0.990595	0.99818
Actrt3	FOXJ1CRERBPJK_SmallAirway - FOXJ1CRERBPJK_Trachea	0.470626	0.0141137	0.20626
Acvr1	FOXJ1CRERBPJK_SmallAirway - FOXJ1CRERBPJK_Trachea	0.021291	0.951124	0.990691
Acvr1b	FOXJ1CRERBPJK_SmallAirway - FOXJ1CRERBPJK_Trachea	0.184787	0.158184	0.723127
Acvr1c	FOXJ1CRERBPJK_SmallAirway - FOXJ1CRERBPJK_Trachea	0.00769522	0.971636	0.994423
Acvr2a	FOXJ1CRERBPJK_SmallAirway - FOXJ1CRERBPJK_Trachea	0.441611	0.193291	0.762204
Acvr2b	FOXJ1CRERBPJK_SmallAirway - FOXJ1CRERBPJK_Trachea	0.324992	0.586279	0.910436
Acvrl1	FOXJ1CRERBPJK_SmallAirway - FOXJ1CRERBPJK_Trachea	1.87023	2.07371e-08	6.83609e-06
Acy1	FOXJ1CRERBPJK_SmallAirway - FOXJ1CRERBPJK_Trachea	-0.240851	0.309497	0.825877
Acy3	FOXJ1CRERBPJK_SmallAirway - FOXJ1CRERBPJK_Trachea	0.113494	0.420856	0.863492
Acyp1	FOXJ1CRERBPJK_SmallAirway - FOXJ1CRERBPJK_Trachea	0.470706	0.23191	0.790248
Acyp2	FOXJ1CRERBPJK_SmallAirway - FOXJ1CRERBPJK_Trachea	-0.348312	0.00538739	0.104682
Ada	FOXJ1CRERBPJK_SmallAirway - FOXJ1CRERBPJK_Trachea	-0.65081	0.250095	0.801175
Adad1	FOXJ1CRERBPJK_SmallAirway - FOXJ1CRERBPJK_Trachea	0.273772	0.590283	0.910883
Adad2	FOXJ1CRERBPJK_SmallAirway - FOXJ1CRERBPJK_Trachea	0.199851	0.415956	0.860981
Adal	FOXJ1CRERBPJK_SmallAirway - FOXJ1CRERBPJK_Trachea	0.0957503	0.590819	0.910883
Adam10	FOXJ1CRERBPJK_SmallAirway - FOXJ1CRERBPJK_Trachea	-0.0348765	0.775229	0.957363
Adam11	FOXJ1CRERBPJK_SmallAirway - FOXJ1CRERBPJK_Trachea	0.276813	0.566761	0.904698
Adam12	FOXJ1CRERBPJK_SmallAirway - FOXJ1CRERBPJK_Trachea	0.096591	0.862866	0.976854
Adam15	FOXJ1CRERBPJK_SmallAirway - FOXJ1CRERBPJK_Trachea	0.313673	0.337377	0.840915
Adam17	FOXJ1CRERBPJK_SmallAirway - FOXJ1CRERBPJK_Trachea	-0.195117	0.227905	0.788086
Adam18	FOXJ1CRERBPJK_SmallAirway - FOXJ1CRERBPJK_Trachea	0.274174	0.389191	0.851315
Adam19	FOXJ1CRERBPJK_SmallAirway - FOXJ1CRERBPJK_Trachea	0.304346	0.612948	0.915952
Adam1a	FOXJ1CRERBPJK_SmallAirway - FOXJ1CRERBPJK_Trachea	0.0628342	0.759374	0.951657
Adam1b	FOXJ1CRERBPJK_SmallAirway - FOXJ1CRERBPJK_Trachea	0.220661	0.413443	0.859969
Adam2	FOXJ1CRERBPJK_SmallAirway - FOXJ1CRERBPJK_Trachea	0.170868	0.484368	0.879176
Adam20	FOXJ1CRERBPJK_SmallAirway - FOXJ1CRERBPJK_Trachea	0.0595911	0.840613	0.970785
Adam21	FOXJ1CRERBPJK_SmallAirway - FOXJ1CRERBPJK_Trachea	0.0539673	0.839538	0.970501
Adam22	FOXJ1CRERBPJK_SmallAirway - FOXJ1CRERBPJK_Trachea	0.820207	0.170742	0.738093
Adam23	FOXJ1CRERBPJK_SmallAirway - FOXJ1CRERBPJK_Trachea	-0.257478	0.454961	0.872778
Adam24	FOXJ1CRERBPJK_SmallAirway - FOXJ1CRERBPJK_Trachea	0.111411	0.823059	0.967114
Adam25	FOXJ1CRERBPJK_SmallAirway - FOXJ1CRERBPJK_Trachea	-0.0841635	0.801753	0.962827
Adam26a	FOXJ1CRERBPJK_SmallAirway - FOXJ1CRERBPJK_Trachea	-0.46966	0.309426	0.825877
Adam26b	FOXJ1CRERBPJK_SmallAirway - FOXJ1CRERBPJK_Trachea	-0.486944	0.370234	0.848467
Adam28	FOXJ1CRERBPJK_SmallAirway - FOXJ1CRERBPJK_Trachea	0.0401117	0.70466	0.939131
Adam29	FOXJ1CRERBPJK_SmallAirway - FOXJ1CRERBPJK_Trachea	0.190853	0.546041	0.898547
Adam3	FOXJ1CRERBPJK_SmallAirway - FOXJ1CRERBPJK_Trachea	0.481741	0.0393676	0.385412
Adam30	FOXJ1CRERBPJK_SmallAirway - FOXJ1CRERBPJK_Trachea	0.0149314	0.963899	0.993185
Adam32	FOXJ1CRERBPJK_SmallAirway - FOXJ1CRERBPJK_Trachea	0.249328	0.556192	0.901143
Adam33	FOXJ1CRERBPJK_SmallAirway - FOXJ1CRERBPJK_Trachea	1.00644	0.0637048	0.502076
Adam34	FOXJ1CRERBPJK_SmallAirway - FOXJ1CRERBPJK_Trachea	-0.27478	0.644017	0.924167
Adam39	FOXJ1CRERBPJK_SmallAirway - FOXJ1CRERBPJK_Trachea	0.212585	0.619379	0.917408
Adam4	FOXJ1CRERBPJK_SmallAirway - FOXJ1CRERBPJK_Trachea	0.507597	0.339899	0.841344
Adam5	FOXJ1CRERBPJK_SmallAirway - FOXJ1CRERBPJK_Trachea	-0.236624	0.511227	0.885627
Adam6a	FOXJ1CRERBPJK_SmallAirway - FOXJ1CRERBPJK_Trachea	-0.113865	0.825001	0.967781
Adam6b	FOXJ1CRERBPJK_SmallAirway - FOXJ1CRERBPJK_Trachea	0.00601442	0.988367	0.998017
Adam7	FOXJ1CRERBPJK_SmallAirway - FOXJ1CRERBPJK_Trachea	-0.546536	0.0439013	0.407264
Adam8	FOXJ1CRERBPJK_SmallAirway - FOXJ1CRERBPJK_Trachea	-2.84155	0.0163138	0.225107
Adam9	FOXJ1CRERBPJK_SmallAirway - FOXJ1CRERBPJK_Trachea	-0.0998441	0.570947	0.906913
Adamdec1	FOXJ1CRERBPJK_SmallAirway - FOXJ1CRERBPJK_Trachea	0.243094	0.322395	0.832974
Adamts1	FOXJ1CRERBPJK_SmallAirway - FOXJ1CRERBPJK_Trachea	0.368154	0.0883654	0.588339
Adamts10	FOXJ1CRERBPJK_SmallAirway - FOXJ1CRERBPJK_Trachea	0.772412	1.44223e-06	0.000180231
Adamts12	FOXJ1CRERBPJK_SmallAirway - FOXJ1CRERBPJK_Trachea	0.166989	0.727482	0.94352
Adamts13	FOXJ1CRERBPJK_SmallAirway - FOXJ1CRERBPJK_Trachea	0.284549	0.626866	0.920135
Adamts14	FOXJ1CRERBPJK_SmallAirway - FOXJ1CRERBPJK_Trachea	-0.37089	0.149362	0.714117
Adamts15	FOXJ1CRERBPJK_SmallAirway - FOXJ1CRERBPJK_Trachea	0.214713	0.275797	0.814267
Adamts16	FOXJ1CRERBPJK_SmallAirway - FOXJ1CRERBPJK_Trachea	0.267502	0.284309	0.815252
Adamts17	FOXJ1CRERBPJK_SmallAirway - FOXJ1CRERBPJK_Trachea	0.457002	0.505617	0.883775
Adamts18	FOXJ1CRERBPJK_SmallAirway - FOXJ1CRERBPJK_Trachea	0.102903	0.869678	0.977105
Adamts19	FOXJ1CRERBPJK_SmallAirway - FOXJ1CRERBPJK_Trachea	0.0425991	0.888823	0.980239
Adamts2	FOXJ1CRERBPJK_SmallAirway - FOXJ1CRERBPJK_Trachea	-0.127524	0.761557	0.952652
Adamts20	FOXJ1CRERBPJK_SmallAirway - FOXJ1CRERBPJK_Trachea	0.114384	0.847734	0.972736
Adamts3	FOXJ1CRERBPJK_SmallAirway - FOXJ1CRERBPJK_Trachea	0.0526456	0.876934	0.978008
Adamts4	FOXJ1CRERBPJK_SmallAirway - FOXJ1CRERBPJK_Trachea	-0.203974	0.596932	0.910883
Adamts5	FOXJ1CRERBPJK_SmallAirway - FOXJ1CRERBPJK_Trachea	1.38881	5.34071e-05	0.00330084
Adamts6	FOXJ1CRERBPJK_SmallAirway - FOXJ1CRERBPJK_Trachea	0.792017	0.242309	0.796403
Adamts7	FOXJ1CRERBPJK_SmallAirway - FOXJ1CRERBPJK_Trachea	0.330275	0.577254	0.908044
Adamts8	FOXJ1CRERBPJK_SmallAirway - FOXJ1CRERBPJK_Trachea	0.498407	0.263357	0.808787
Adamts9	FOXJ1CRERBPJK_SmallAirway - FOXJ1CRERBPJK_Trachea	0.478376	0.0529476	0.453972
Adamtsl1	FOXJ1CRERBPJK_SmallAirway - FOXJ1CRERBPJK_Trachea	0.125233	0.575144	0.907957
Adamtsl2	FOXJ1CRERBPJK_SmallAirway - FOXJ1CRERBPJK_Trachea	0.899412	0.147365	0.711361
Adamtsl3	FOXJ1CRERBPJK_SmallAirway - FOXJ1CRERBPJK_Trachea	-0.116065	0.74901	0.948933
Adamtsl4	FOXJ1CRERBPJK_SmallAirway - FOXJ1CRERBPJK_Trachea	0.0780375	0.753104	0.949511
Adamtsl5	FOXJ1CRERBPJK_SmallAirway - FOXJ1CRERBPJK_Trachea	-0.390137	0.196066	0.763136
Adap1	FOXJ1CRERBPJK_SmallAirway - FOXJ1CRERBPJK_Trachea	-0.0527011	0.868852	0.977105
Adap2	FOXJ1CRERBPJK_SmallAirway - FOXJ1CRERBPJK_Trachea	0.393145	0.24884	0.800588
Adar	FOXJ1CRERBPJK_SmallAirway - FOXJ1CRERBPJK_Trachea	-0.103913	0.718312	0.940436
Adarb1	FOXJ1CRERBPJK_SmallAirway - FOXJ1CRERBPJK_Trachea	0.813064	0.130134	0.683353
Adarb2	FOXJ1CRERBPJK_SmallAirway - FOXJ1CRERBPJK_Trachea	0.579899	0.3935	0.85274
Adat1	FOXJ1CRERBPJK_SmallAirway - FOXJ1CRERBPJK_Trachea	0.665324	0.00289694	0.0681163
Adat2	FOXJ1CRERBPJK_SmallAirway - FOXJ1CRERBPJK_Trachea	0.484468	0.308349	0.825497
Adck1	FOXJ1CRERBPJK_SmallAirway - FOXJ1CRERBPJK_Trachea	-0.186979	0.510019	0.884797
Adck2	FOXJ1CRERBPJK_SmallAirway - FOXJ1CRERBPJK_Trachea	0.321451	0.298828	0.820093
Adck5	FOXJ1CRERBPJK_SmallAirway - FOXJ1CRERBPJK_Trachea	-0.319611	0.321396	0.832974
Adcy1	FOXJ1CRERBPJK_SmallAirway - FOXJ1CRERBPJK_Trachea	0.58107	0.000723512	0.0240583
Adcy10	FOXJ1CRERBPJK_SmallAirway - FOXJ1CRERBPJK_Trachea	0.227854	0.648869	0.924841
Adcy2	FOXJ1CRERBPJK_SmallAirway - FOXJ1CRERBPJK_Trachea	-0.436728	0.201154	0.768264
Adcy3	FOXJ1CRERBPJK_SmallAirway - FOXJ1CRERBPJK_Trachea	-0.366577	0.201973	0.768442
Adcy4	FOXJ1CRERBPJK_SmallAirway - FOXJ1CRERBPJK_Trachea	0.283452	0.644874	0.924426
Adcy5	FOXJ1CRERBPJK_SmallAirway - FOXJ1CRERBPJK_Trachea	0.182776	0.621356	0.917818
Adcy6	FOXJ1CRERBPJK_SmallAirway - FOXJ1CRERBPJK_Trachea	0.156032	0.111302	0.647017
Adcy7	FOXJ1CRERBPJK_SmallAirway - FOXJ1CRERBPJK_Trachea	0.457944	0.190553	0.761038
Adcy8	FOXJ1CRERBPJK_SmallAirway - FOXJ1CRERBPJK_Trachea	0.36527	0.372482	0.849506
Adcy9	FOXJ1CRERBPJK_SmallAirway - FOXJ1CRERBPJK_Trachea	0.819231	1.1164e-05	0.000916123
Adcyap1	FOXJ1CRERBPJK_SmallAirway - FOXJ1CRERBPJK_Trachea	-0.0567735	0.808444	0.963966
Adcyap1r1	FOXJ1CRERBPJK_SmallAirway - FOXJ1CRERBPJK_Trachea	0.264829	0.530134	0.892658
Add1	FOXJ1CRERBPJK_SmallAirway - FOXJ1CRERBPJK_Trachea	0.371715	0.31392	0.829877
Add2	FOXJ1CRERBPJK_SmallAirway - FOXJ1CRERBPJK_Trachea	-0.136596	0.565228	0.90459
Add3	FOXJ1CRERBPJK_SmallAirway - FOXJ1CRERBPJK_Trachea	-0.318369	0.00507309	0.100829
Adgb	FOXJ1CRERBPJK_SmallAirway - FOXJ1CRERBPJK_Trachea	-0.246612	0.553524	0.90033
Adgra2	FOXJ1CRERBPJK_SmallAirway - FOXJ1CRERBPJK_Trachea	-0.176488	0.492156	0.880188
Adgra3	FOXJ1CRERBPJK_SmallAirway - FOXJ1CRERBPJK_Trachea	0.532304	0.00228894	0.0578895
Adgrb1	FOXJ1CRERBPJK_SmallAirway - FOXJ1CRERBPJK_Trachea	0.00304453	0.996125	0.998993
Adgrb2	FOXJ1CRERBPJK_SmallAirway - FOXJ1CRERBPJK_Trachea	0.275	0.1171	0.660846
Adgrb3	FOXJ1CRERBPJK_SmallAirway - FOXJ1CRERBPJK_Trachea	0.234436	0.331126	0.838337
Adgrd1	FOXJ1CRERBPJK_SmallAirway - FOXJ1CRERBPJK_Trachea	0.099722	0.818153	0.966322
Adgre1	FOXJ1CRERBPJK_SmallAirway - FOXJ1CRERBPJK_Trachea	-0.205588	0.486232	0.879176
Adgre4	FOXJ1CRERBPJK_SmallAirway - FOXJ1CRERBPJK_Trachea	-0.228024	0.359359	0.846489
Adgre5	FOXJ1CRERBPJK_SmallAirway - FOXJ1CRERBPJK_Trachea	-0.350921	0.363827	0.847215
Adgrf1	FOXJ1CRERBPJK_SmallAirway - FOXJ1CRERBPJK_Trachea	0.0529419	0.903304	0.982471
Adgrf2	FOXJ1CRERBPJK_SmallAirway - FOXJ1CRERBPJK_Trachea	-0.209687	0.38641	0.851315
Adgrf3	FOXJ1CRERBPJK_SmallAirway - FOXJ1CRERBPJK_Trachea	0.351322	0.127343	0.676896
Adgrf4	FOXJ1CRERBPJK_SmallAirway - FOXJ1CRERBPJK_Trachea	0.314181	0.231688	0.790248
Adgrf5	FOXJ1CRERBPJK_SmallAirway - FOXJ1CRERBPJK_Trachea	2.3214	0.0408003	0.391618
Adgrg1	FOXJ1CRERBPJK_SmallAirway - FOXJ1CRERBPJK_Trachea	0.021379	0.966114	0.994022
Adgrg2	FOXJ1CRERBPJK_SmallAirway - FOXJ1CRERBPJK_Trachea	-0.948379	0.107836	0.639308
Adgrg3	FOXJ1CRERBPJK_SmallAirway - FOXJ1CRERBPJK_Trachea	0.329824	0.708908	0.939761
Adgrg4	FOXJ1CRERBPJK_SmallAirway - FOXJ1CRERBPJK_Trachea	0.240422	0.439621	0.867992
Adgrg5	FOXJ1CRERBPJK_SmallAirway - FOXJ1CRERBPJK_Trachea	-0.249909	0.236329	0.793524
Adgrg6	FOXJ1CRERBPJK_SmallAirway - FOXJ1CRERBPJK_Trachea	0.717288	0.0784161	0.556854
Adgrg7	FOXJ1CRERBPJK_SmallAirway - FOXJ1CRERBPJK_Trachea	-0.313138	0.191195	0.761038
Adgrl1	FOXJ1CRERBPJK_SmallAirway - FOXJ1CRERBPJK_Trachea	0.663381	0.000441195	0.0171521
Adgrl2	FOXJ1CRERBPJK_SmallAirway - FOXJ1CRERBPJK_Trachea	0.170914	0.66775	0.92778
Adgrl3	FOXJ1CRERBPJK_SmallAirway - FOXJ1CRERBPJK_Trachea	-0.00377157	0.98601	0.997013
Adgrl4	FOXJ1CRERBPJK_SmallAirway - FOXJ1CRERBPJK_Trachea	0.568942	0.0318974	0.341286
Adgrv1	FOXJ1CRERBPJK_SmallAirway - FOXJ1CRERBPJK_Trachea	0.342073	0.534656	0.893901
Adh1	FOXJ1CRERBPJK_SmallAirway - FOXJ1CRERBPJK_Trachea	0.308321	0.785944	0.958321
Adh4	FOXJ1CRERBPJK_SmallAirway - FOXJ1CRERBPJK_Trachea	-0.526991	0.128693	0.680107
Adh5	FOXJ1CRERBPJK_SmallAirway - FOXJ1CRERBPJK_Trachea	-0.453254	0.285026	0.815252
Adh6a	FOXJ1CRERBPJK_SmallAirway - FOXJ1CRERBPJK_Trachea	-0.466231	0.0227168	0.27459
Adh6b	FOXJ1CRERBPJK_SmallAirway - FOXJ1CRERBPJK_Trachea	0.202256	0.76382	0.953145
Adh7	FOXJ1CRERBPJK_SmallAirway - FOXJ1CRERBPJK_Trachea	-2.131	0.0420907	0.396636
Adhfe1	FOXJ1CRERBPJK_SmallAirway - FOXJ1CRERBPJK_Trachea	1.03072	0.167838	0.73535
Adi1	FOXJ1CRERBPJK_SmallAirway - FOXJ1CRERBPJK_Trachea	0.885394	0.0732093	0.539407
Adig	FOXJ1CRERBPJK_SmallAirway - FOXJ1CRERBPJK_Trachea	-0.0857764	0.813915	0.964915
Adipoq	FOXJ1CRERBPJK_SmallAirway - FOXJ1CRERBPJK_Trachea	-0.0650349	0.821413	0.966991
Adipor1	FOXJ1CRERBPJK_SmallAirway - FOXJ1CRERBPJK_Trachea	0.871734	0.195672	0.762644
Adipor2	FOXJ1CRERBPJK_SmallAirway - FOXJ1CRERBPJK_Trachea	0.156639	0.586682	0.910436
Adm	FOXJ1CRERBPJK_SmallAirway - FOXJ1CRERBPJK_Trachea	-0.646428	0.0206555	0.259995
Adm2	FOXJ1CRERBPJK_SmallAirway - FOXJ1CRERBPJK_Trachea	0.585736	0.433897	0.865907
Adnp	FOXJ1CRERBPJK_SmallAirway - FOXJ1CRERBPJK_Trachea	-0.412082	0.357979	0.844928
Adnp2	FOXJ1CRERBPJK_SmallAirway - FOXJ1CRERBPJK_Trachea	0.609806	0.00258172	0.0628822
Ado	FOXJ1CRERBPJK_SmallAirway - FOXJ1CRERBPJK_Trachea	-0.126331	0.665821	0.927574
Adora1	FOXJ1CRERBPJK_SmallAirway - FOXJ1CRERBPJK_Trachea	0.654275	0.214289	0.776433
Adora2a	FOXJ1CRERBPJK_SmallAirway - FOXJ1CRERBPJK_Trachea	0.0656592	0.884755	0.980239
Adora2b	FOXJ1CRERBPJK_SmallAirway - FOXJ1CRERBPJK_Trachea	0.0469526	0.938486	0.989377
Adpgk	FOXJ1CRERBPJK_SmallAirway - FOXJ1CRERBPJK_Trachea	-0.316428	0.464117	0.8754
Adprh	FOXJ1CRERBPJK_SmallAirway - FOXJ1CRERBPJK_Trachea	0.120771	0.564943	0.90459
Adprhl1	FOXJ1CRERBPJK_SmallAirway - FOXJ1CRERBPJK_Trachea	-0.0591159	0.804866	0.963286
Adprs	FOXJ1CRERBPJK_SmallAirway - FOXJ1CRERBPJK_Trachea	0.259524	0.260122	0.807967
Adprm	FOXJ1CRERBPJK_SmallAirway - FOXJ1CRERBPJK_Trachea	0.231775	0.475162	0.877025
Adra1a	FOXJ1CRERBPJK_SmallAirway - FOXJ1CRERBPJK_Trachea	0.256668	0.674728	0.929846
Adra1b	FOXJ1CRERBPJK_SmallAirway - FOXJ1CRERBPJK_Trachea	0.362611	0.582552	0.909343
Adra1d	FOXJ1CRERBPJK_SmallAirway - FOXJ1CRERBPJK_Trachea	-0.203865	0.717452	0.940393
Adra2a	FOXJ1CRERBPJK_SmallAirway - FOXJ1CRERBPJK_Trachea	0.711723	0.0127875	0.192366
Adra2b	FOXJ1CRERBPJK_SmallAirway - FOXJ1CRERBPJK_Trachea	-0.15268	0.584169	0.909572
Adra2c	FOXJ1CRERBPJK_SmallAirway - FOXJ1CRERBPJK_Trachea	0.034918	0.934802	0.988188
Adrb1	FOXJ1CRERBPJK_SmallAirway - FOXJ1CRERBPJK_Trachea	0.323062	0.197673	0.764124
Adrb2	FOXJ1CRERBPJK_SmallAirway - FOXJ1CRERBPJK_Trachea	0.835894	0.0808691	0.567003
Adrb3	FOXJ1CRERBPJK_SmallAirway - FOXJ1CRERBPJK_Trachea	0.139457	0.583209	0.909572
Adrm1	FOXJ1CRERBPJK_SmallAirway - FOXJ1CRERBPJK_Trachea	-0.248402	0.501351	0.882018
Adsl	FOXJ1CRERBPJK_SmallAirway - FOXJ1CRERBPJK_Trachea	0.544768	0.000173999	0.00838
Adss	FOXJ1CRERBPJK_SmallAirway - FOXJ1CRERBPJK_Trachea	-0.091611	0.349071	0.84291
Adssl1	FOXJ1CRERBPJK_SmallAirway - FOXJ1CRERBPJK_Trachea	1.11244	0.120067	0.668523
Adtrp	FOXJ1CRERBPJK_SmallAirway - FOXJ1CRERBPJK_Trachea	-0.334002	0.169088	0.737363
Aebp1	FOXJ1CRERBPJK_SmallAirway - FOXJ1CRERBPJK_Trachea	0.416978	0.337866	0.840927
Aebp2	FOXJ1CRERBPJK_SmallAirway - FOXJ1CRERBPJK_Trachea	0.314489	0.0247886	0.288832
Aen	FOXJ1CRERBPJK_SmallAirway - FOXJ1CRERBPJK_Trachea	-0.13725	0.331721	0.838556
AF067061	FOXJ1CRERBPJK_SmallAirway - FOXJ1CRERBPJK_Trachea	0.504706	0.119794	0.667946
AF366264	FOXJ1CRERBPJK_SmallAirway - FOXJ1CRERBPJK_Trachea	0.386988	0.679459	0.93156
Afap1	FOXJ1CRERBPJK_SmallAirway - FOXJ1CRERBPJK_Trachea	-0.511605	0.225395	0.786955
Afap1l1	FOXJ1CRERBPJK_SmallAirway - FOXJ1CRERBPJK_Trachea	1.61282	5.87622e-08	1.35365e-05
Afap1l2	FOXJ1CRERBPJK_SmallAirway - FOXJ1CRERBPJK_Trachea	-0.355386	0.0884662	0.588339
Afdn	FOXJ1CRERBPJK_SmallAirway - FOXJ1CRERBPJK_Trachea	0.942119	0.0492757	0.435577
Aff1	FOXJ1CRERBPJK_SmallAirway - FOXJ1CRERBPJK_Trachea	0.353766	0.537301	0.894707
Aff2	FOXJ1CRERBPJK_SmallAirway - FOXJ1CRERBPJK_Trachea	-0.273644	0.471471	0.876436
Aff3	FOXJ1CRERBPJK_SmallAirway - FOXJ1CRERBPJK_Trachea	0.829188	0.138286	0.696095
Aff4	FOXJ1CRERBPJK_SmallAirway - FOXJ1CRERBPJK_Trachea	0.32863	0.333219	0.839413
Afg1l	FOXJ1CRERBPJK_SmallAirway - FOXJ1CRERBPJK_Trachea	0.0695041	0.755351	0.950488
Afg3l1	FOXJ1CRERBPJK_SmallAirway - FOXJ1CRERBPJK_Trachea	0.142289	0.574811	0.907957
Afg3l2	FOXJ1CRERBPJK_SmallAirway - FOXJ1CRERBPJK_Trachea	0.47426	0.0272226	0.308327
Afm	FOXJ1CRERBPJK_SmallAirway - FOXJ1CRERBPJK_Trachea	0.110701	0.655548	0.925919
Afmid	FOXJ1CRERBPJK_SmallAirway - FOXJ1CRERBPJK_Trachea	0.177908	0.369179	0.848467
Afp	FOXJ1CRERBPJK_SmallAirway - FOXJ1CRERBPJK_Trachea	0.139464	0.524775	0.890708
Aftph	FOXJ1CRERBPJK_SmallAirway - FOXJ1CRERBPJK_Trachea	0.085129	0.395813	0.853892
Aga	FOXJ1CRERBPJK_SmallAirway - FOXJ1CRERBPJK_Trachea	-0.119109	0.702411	0.938315
Agap1	FOXJ1CRERBPJK_SmallAirway - FOXJ1CRERBPJK_Trachea	-0.549317	0.182497	0.750557
Agap2	FOXJ1CRERBPJK_SmallAirway - FOXJ1CRERBPJK_Trachea	0.158994	0.779601	0.957864
Agap3	FOXJ1CRERBPJK_SmallAirway - FOXJ1CRERBPJK_Trachea	0.505974	0.195963	0.763099
Agbl1	FOXJ1CRERBPJK_SmallAirway - FOXJ1CRERBPJK_Trachea	0.793371	0.30608	0.82442
Agbl2	FOXJ1CRERBPJK_SmallAirway - FOXJ1CRERBPJK_Trachea	0.402003	0.439953	0.867992
Agbl3	FOXJ1CRERBPJK_SmallAirway - FOXJ1CRERBPJK_Trachea	-0.858804	0.260071	0.807967
Agbl4	FOXJ1CRERBPJK_SmallAirway - FOXJ1CRERBPJK_Trachea	0.76904	0.254143	0.804114
Agbl5	FOXJ1CRERBPJK_SmallAirway - FOXJ1CRERBPJK_Trachea	-0.161199	0.646302	0.924586
Ager	FOXJ1CRERBPJK_SmallAirway - FOXJ1CRERBPJK_Trachea	2.6838	1.99528e-10	1.41295e-07
Agfg1	FOXJ1CRERBPJK_SmallAirway - FOXJ1CRERBPJK_Trachea	0.30634	0.411759	0.859853
Agfg2	FOXJ1CRERBPJK_SmallAirway - FOXJ1CRERBPJK_Trachea	0.146663	0.692114	0.93525
Aggf1	FOXJ1CRERBPJK_SmallAirway - FOXJ1CRERBPJK_Trachea	0.768071	0.143405	0.705222
Agk	FOXJ1CRERBPJK_SmallAirway - FOXJ1CRERBPJK_Trachea	0.171181	0.287775	0.816077
Agl	FOXJ1CRERBPJK_SmallAirway - FOXJ1CRERBPJK_Trachea	0.0831268	0.780519	0.957864
Agmat	FOXJ1CRERBPJK_SmallAirway - FOXJ1CRERBPJK_Trachea	-0.0231078	0.933975	0.988188
Agmo	FOXJ1CRERBPJK_SmallAirway - FOXJ1CRERBPJK_Trachea	0.485766	0.00358784	0.0799527
Ago1	FOXJ1CRERBPJK_SmallAirway - FOXJ1CRERBPJK_Trachea	0.114565	0.44681	0.870048
Ago2	FOXJ1CRERBPJK_SmallAirway - FOXJ1CRERBPJK_Trachea	0.513711	4.76892e-05	0.00301927
Ago3	FOXJ1CRERBPJK_SmallAirway - FOXJ1CRERBPJK_Trachea	0.505761	0.306725	0.824688
Ago4	FOXJ1CRERBPJK_SmallAirway - FOXJ1CRERBPJK_Trachea	0.172904	0.44995	0.870461
Agpat1	FOXJ1CRERBPJK_SmallAirway - FOXJ1CRERBPJK_Trachea	0.0944561	0.748997	0.948933
Agpat2	FOXJ1CRERBPJK_SmallAirway - FOXJ1CRERBPJK_Trachea	-0.80255	0.202411	0.768488
Agpat3	FOXJ1CRERBPJK_SmallAirway - FOXJ1CRERBPJK_Trachea	0.573396	0.00014265	0.00717752
Agpat4	FOXJ1CRERBPJK_SmallAirway - FOXJ1CRERBPJK_Trachea	0.674129	0.233534	0.792159
Agpat5	FOXJ1CRERBPJK_SmallAirway - FOXJ1CRERBPJK_Trachea	0.012277	0.94984	0.990691
Agps	FOXJ1CRERBPJK_SmallAirway - FOXJ1CRERBPJK_Trachea	-0.360499	0.306742	0.824688
Agr2	FOXJ1CRERBPJK_SmallAirway - FOXJ1CRERBPJK_Trachea	-3.20065	0.0290312	0.319562
Agr3	FOXJ1CRERBPJK_SmallAirway - FOXJ1CRERBPJK_Trachea	-0.601106	0.136607	0.694436
Agrn	FOXJ1CRERBPJK_SmallAirway - FOXJ1CRERBPJK_Trachea	0.259294	0.305033	0.823994
Agrp	FOXJ1CRERBPJK_SmallAirway - FOXJ1CRERBPJK_Trachea	0.809391	0.277261	0.814267
Agt	FOXJ1CRERBPJK_SmallAirway - FOXJ1CRERBPJK_Trachea	0.116679	0.746229	0.94854
Agtpbp1	FOXJ1CRERBPJK_SmallAirway - FOXJ1CRERBPJK_Trachea	0.386625	0.00998514	0.164303
Agtr1a	FOXJ1CRERBPJK_SmallAirway - FOXJ1CRERBPJK_Trachea	0.928777	0.0797203	0.562455
Agtr1b	FOXJ1CRERBPJK_SmallAirway - FOXJ1CRERBPJK_Trachea	-0.00746175	0.976437	0.995154
Agtrap	FOXJ1CRERBPJK_SmallAirway - FOXJ1CRERBPJK_Trachea	0.393408	0.0277524	0.31049
Agxt	FOXJ1CRERBPJK_SmallAirway - FOXJ1CRERBPJK_Trachea	0.15328	0.812188	0.964209
Agxt2	FOXJ1CRERBPJK_SmallAirway - FOXJ1CRERBPJK_Trachea	-0.104567	0.762984	0.953077
Ahctf1	FOXJ1CRERBPJK_SmallAirway - FOXJ1CRERBPJK_Trachea	0.192988	0.0944046	0.604696
Ahcy	FOXJ1CRERBPJK_SmallAirway - FOXJ1CRERBPJK_Trachea	0.216397	0.403428	0.857406
Ahcyl1	FOXJ1CRERBPJK_SmallAirway - FOXJ1CRERBPJK_Trachea	-0.0893044	0.718658	0.940695
Ahcyl2	FOXJ1CRERBPJK_SmallAirway - FOXJ1CRERBPJK_Trachea	-0.426165	0.217454	0.779458
Ahdc1	FOXJ1CRERBPJK_SmallAirway - FOXJ1CRERBPJK_Trachea	0.733973	0.170425	0.737759
Ahi1	FOXJ1CRERBPJK_SmallAirway - FOXJ1CRERBPJK_Trachea	0.375373	0.5769	0.908044
Ahnak	FOXJ1CRERBPJK_SmallAirway - FOXJ1CRERBPJK_Trachea	0.274968	0.40505	0.8575
Ahnak2	FOXJ1CRERBPJK_SmallAirway - FOXJ1CRERBPJK_Trachea	-0.0755785	0.825784	0.967997
Ahr	FOXJ1CRERBPJK_SmallAirway - FOXJ1CRERBPJK_Trachea	0.842833	0.0826737	0.571375
Ahrr	FOXJ1CRERBPJK_SmallAirway - FOXJ1CRERBPJK_Trachea	-0.49624	0.235685	0.7931
Ahsa1	FOXJ1CRERBPJK_SmallAirway - FOXJ1CRERBPJK_Trachea	-0.125349	0.64088	0.92346
Ahsa2	FOXJ1CRERBPJK_SmallAirway - FOXJ1CRERBPJK_Trachea	-0.0942543	0.7902	0.959705
Ahsg	FOXJ1CRERBPJK_SmallAirway - FOXJ1CRERBPJK_Trachea	0.151197	0.738151	0.945561
Ahsp	FOXJ1CRERBPJK_SmallAirway - FOXJ1CRERBPJK_Trachea	-0.0117499	0.984693	0.996391
AI182371	FOXJ1CRERBPJK_SmallAirway - FOXJ1CRERBPJK_Trachea	-0.0162937	0.973829	0.994662
AI413582	FOXJ1CRERBPJK_SmallAirway - FOXJ1CRERBPJK_Trachea	-0.33339	0.283868	0.815252
AI429214	FOXJ1CRERBPJK_SmallAirway - FOXJ1CRERBPJK_Trachea	0.448865	0.445813	0.869805
AI467606	FOXJ1CRERBPJK_SmallAirway - FOXJ1CRERBPJK_Trachea	-0.113377	0.797139	0.961414
AI593442	FOXJ1CRERBPJK_SmallAirway - FOXJ1CRERBPJK_Trachea	-0.183752	0.445392	0.869678
AI597479	FOXJ1CRERBPJK_SmallAirway - FOXJ1CRERBPJK_Trachea	0.530408	0.324444	0.834063
AI661453	FOXJ1CRERBPJK_SmallAirway - FOXJ1CRERBPJK_Trachea	0.17931	0.344392	0.842487
AI837181	FOXJ1CRERBPJK_SmallAirway - FOXJ1CRERBPJK_Trachea	0.0440312	0.909294	0.983857
AI854703	FOXJ1CRERBPJK_SmallAirway - FOXJ1CRERBPJK_Trachea	-0.168782	0.632737	0.921255
Aicda	FOXJ1CRERBPJK_SmallAirway - FOXJ1CRERBPJK_Trachea	0.420714	0.097875	0.616215
Aida	FOXJ1CRERBPJK_SmallAirway - FOXJ1CRERBPJK_Trachea	0.456769	0.152211	0.716704
Aif1	FOXJ1CRERBPJK_SmallAirway - FOXJ1CRERBPJK_Trachea	-0.0351453	0.930737	0.988101
Aif1l	FOXJ1CRERBPJK_SmallAirway - FOXJ1CRERBPJK_Trachea	-0.0532157	0.921164	0.986534
Aifm1	FOXJ1CRERBPJK_SmallAirway - FOXJ1CRERBPJK_Trachea	0.031753	0.873922	0.977233
Aifm2	FOXJ1CRERBPJK_SmallAirway - FOXJ1CRERBPJK_Trachea	0.156223	0.744626	0.947984
Aifm3	FOXJ1CRERBPJK_SmallAirway - FOXJ1CRERBPJK_Trachea	-0.121937	0.670148	0.928686
Aig1	FOXJ1CRERBPJK_SmallAirway - FOXJ1CRERBPJK_Trachea	-0.642112	0.234921	0.7931
Aimp1	FOXJ1CRERBPJK_SmallAirway - FOXJ1CRERBPJK_Trachea	0.151026	0.110198	0.646197
Aimp2	FOXJ1CRERBPJK_SmallAirway - FOXJ1CRERBPJK_Trachea	-0.265706	0.106139	0.637384
Aip	FOXJ1CRERBPJK_SmallAirway - FOXJ1CRERBPJK_Trachea	0.142628	0.356874	0.844928
Aipl1	FOXJ1CRERBPJK_SmallAirway - FOXJ1CRERBPJK_Trachea	0.0227818	0.920585	0.986534
Aire	FOXJ1CRERBPJK_SmallAirway - FOXJ1CRERBPJK_Trachea	-0.0503438	0.879488	0.978969
Ajm1	FOXJ1CRERBPJK_SmallAirway - FOXJ1CRERBPJK_Trachea	0.170621	0.56803	0.905632
Ajuba	FOXJ1CRERBPJK_SmallAirway - FOXJ1CRERBPJK_Trachea	-0.663579	5.41226e-05	0.00332741
Ak1	FOXJ1CRERBPJK_SmallAirway - FOXJ1CRERBPJK_Trachea	0.755405	0.116058	0.658305
Ak2	FOXJ1CRERBPJK_SmallAirway - FOXJ1CRERBPJK_Trachea	0.00501829	0.988569	0.998017
Ak3	FOXJ1CRERBPJK_SmallAirway - FOXJ1CRERBPJK_Trachea	-0.193926	0.525856	0.890708
Ak4	FOXJ1CRERBPJK_SmallAirway - FOXJ1CRERBPJK_Trachea	0.489724	0.409707	0.859796
Ak5	FOXJ1CRERBPJK_SmallAirway - FOXJ1CRERBPJK_Trachea	0.564458	0.373311	0.849917
Ak7	FOXJ1CRERBPJK_SmallAirway - FOXJ1CRERBPJK_Trachea	0.272154	0.512075	0.886048
Ak8	FOXJ1CRERBPJK_SmallAirway - FOXJ1CRERBPJK_Trachea	-0.339495	0.275923	0.814267
Ak9	FOXJ1CRERBPJK_SmallAirway - FOXJ1CRERBPJK_Trachea	0.319203	0.336636	0.840915
Akain1	FOXJ1CRERBPJK_SmallAirway - FOXJ1CRERBPJK_Trachea	0.0475077	0.781521	0.957864
Akap1	FOXJ1CRERBPJK_SmallAirway - FOXJ1CRERBPJK_Trachea	0.448369	0.387247	0.851315
Akap10	FOXJ1CRERBPJK_SmallAirway - FOXJ1CRERBPJK_Trachea	0.259196	0.409219	0.859665
Akap11	FOXJ1CRERBPJK_SmallAirway - FOXJ1CRERBPJK_Trachea	0.543712	0.0211724	0.264005
Akap12	FOXJ1CRERBPJK_SmallAirway - FOXJ1CRERBPJK_Trachea	0.390643	0.254893	0.804747
Akap13	FOXJ1CRERBPJK_SmallAirway - FOXJ1CRERBPJK_Trachea	0.456031	0.0778881	0.555058
Akap14	FOXJ1CRERBPJK_SmallAirway - FOXJ1CRERBPJK_Trachea	0.0194405	0.967264	0.994148
Akap17b	FOXJ1CRERBPJK_SmallAirway - FOXJ1CRERBPJK_Trachea	0.262174	0.648577	0.924826
Akap3	FOXJ1CRERBPJK_SmallAirway - FOXJ1CRERBPJK_Trachea	0.0380412	0.93969	0.989377
Akap4	FOXJ1CRERBPJK_SmallAirway - FOXJ1CRERBPJK_Trachea	-0.301357	0.308568	0.825497
Akap5	FOXJ1CRERBPJK_SmallAirway - FOXJ1CRERBPJK_Trachea	0.857562	0.196645	0.763136
Akap6	FOXJ1CRERBPJK_SmallAirway - FOXJ1CRERBPJK_Trachea	-0.192261	0.526881	0.890708
Akap7	FOXJ1CRERBPJK_SmallAirway - FOXJ1CRERBPJK_Trachea	0.405923	0.00571771	0.109762
Akap8	FOXJ1CRERBPJK_SmallAirway - FOXJ1CRERBPJK_Trachea	0.565501	7.80686e-06	0.000700785
Akap8l	FOXJ1CRERBPJK_SmallAirway - FOXJ1CRERBPJK_Trachea	0.533932	0.112201	0.648709
Akap9	FOXJ1CRERBPJK_SmallAirway - FOXJ1CRERBPJK_Trachea	0.103194	0.764375	0.953196
Akip1	FOXJ1CRERBPJK_SmallAirway - FOXJ1CRERBPJK_Trachea	0.0930182	0.756307	0.950792
Akirin1	FOXJ1CRERBPJK_SmallAirway - FOXJ1CRERBPJK_Trachea	-0.356003	0.324957	0.834181
Akirin2	FOXJ1CRERBPJK_SmallAirway - FOXJ1CRERBPJK_Trachea	0.238473	0.336651	0.840915
Akna	FOXJ1CRERBPJK_SmallAirway - FOXJ1CRERBPJK_Trachea	0.703897	0.150045	0.714138
Aknad1	FOXJ1CRERBPJK_SmallAirway - FOXJ1CRERBPJK_Trachea	0.289868	0.235485	0.7931
Akp3	FOXJ1CRERBPJK_SmallAirway - FOXJ1CRERBPJK_Trachea	-0.0140866	0.975954	0.995154
Akr1a1	FOXJ1CRERBPJK_SmallAirway - FOXJ1CRERBPJK_Trachea	-0.146654	0.310239	0.826498
Akr1b10	FOXJ1CRERBPJK_SmallAirway - FOXJ1CRERBPJK_Trachea	-0.678843	0.252783	0.803133
Akr1b3	FOXJ1CRERBPJK_SmallAirway - FOXJ1CRERBPJK_Trachea	0.0754657	0.844342	0.971633
Akr1b7	FOXJ1CRERBPJK_SmallAirway - FOXJ1CRERBPJK_Trachea	0.131064	0.884381	0.980239
Akr1b8	FOXJ1CRERBPJK_SmallAirway - FOXJ1CRERBPJK_Trachea	-0.868318	0.295131	0.817082
Akr1c12	FOXJ1CRERBPJK_SmallAirway - FOXJ1CRERBPJK_Trachea	-0.357806	0.622523	0.918413
Akr1c13	FOXJ1CRERBPJK_SmallAirway - FOXJ1CRERBPJK_Trachea	0.186965	0.706266	0.939228
Akr1c14	FOXJ1CRERBPJK_SmallAirway - FOXJ1CRERBPJK_Trachea	2.22211	0.081464	0.56961
Akr1c18	FOXJ1CRERBPJK_SmallAirway - FOXJ1CRERBPJK_Trachea	-2.50591	0.0328038	0.347783
Akr1c19	FOXJ1CRERBPJK_SmallAirway - FOXJ1CRERBPJK_Trachea	-0.386571	0.231992	0.790248
Akr1c20	FOXJ1CRERBPJK_SmallAirway - FOXJ1CRERBPJK_Trachea	-0.359803	0.5073	0.884021
Akr1c6	FOXJ1CRERBPJK_SmallAirway - FOXJ1CRERBPJK_Trachea	0.308038	0.678817	0.93146
Akr1cl	FOXJ1CRERBPJK_SmallAirway - FOXJ1CRERBPJK_Trachea	-0.31674	0.272571	0.814102
Akr1d1	FOXJ1CRERBPJK_SmallAirway - FOXJ1CRERBPJK_Trachea	-0.0718438	0.742338	0.94775
Akr1e1	FOXJ1CRERBPJK_SmallAirway - FOXJ1CRERBPJK_Trachea	-0.820288	9.01847e-06	0.000769791
Akr7a5	FOXJ1CRERBPJK_SmallAirway - FOXJ1CRERBPJK_Trachea	-0.0844214	0.481527	0.878859
Akt1	FOXJ1CRERBPJK_SmallAirway - FOXJ1CRERBPJK_Trachea	-0.129042	0.683876	0.932998
Akt1s1	FOXJ1CRERBPJK_SmallAirway - FOXJ1CRERBPJK_Trachea	0.16086	0.379837	0.851308
Akt2	FOXJ1CRERBPJK_SmallAirway - FOXJ1CRERBPJK_Trachea	0.611948	0.112284	0.648884
Akt3	FOXJ1CRERBPJK_SmallAirway - FOXJ1CRERBPJK_Trachea	0.389497	0.261998	0.807967
Aktip	FOXJ1CRERBPJK_SmallAirway - FOXJ1CRERBPJK_Trachea	0.301004	0.492272	0.880188
Alad	FOXJ1CRERBPJK_SmallAirway - FOXJ1CRERBPJK_Trachea	0.811488	0.0369575	0.371497
Alas1	FOXJ1CRERBPJK_SmallAirway - FOXJ1CRERBPJK_Trachea	1.2957	0.148506	0.712893
Alas2	FOXJ1CRERBPJK_SmallAirway - FOXJ1CRERBPJK_Trachea	-0.152131	0.617726	0.917276
Albfm1	FOXJ1CRERBPJK_SmallAirway - FOXJ1CRERBPJK_Trachea	-0.114209	0.73578	0.944934
Alcam	FOXJ1CRERBPJK_SmallAirway - FOXJ1CRERBPJK_Trachea	0.513269	0.252014	0.802816
Aldh16a1	FOXJ1CRERBPJK_SmallAirway - FOXJ1CRERBPJK_Trachea	0.233055	0.592159	0.910883
Aldh18a1	FOXJ1CRERBPJK_SmallAirway - FOXJ1CRERBPJK_Trachea	0.00330284	0.981241	0.995924
Aldh1a1	FOXJ1CRERBPJK_SmallAirway - FOXJ1CRERBPJK_Trachea	-0.229539	0.452677	0.872225
Aldh1a2	FOXJ1CRERBPJK_SmallAirway - FOXJ1CRERBPJK_Trachea	-0.011255	0.973702	0.994629
Aldh1a3	FOXJ1CRERBPJK_SmallAirway - FOXJ1CRERBPJK_Trachea	-0.142635	0.535381	0.894359
Aldh1a7	FOXJ1CRERBPJK_SmallAirway - FOXJ1CRERBPJK_Trachea	1.48566	0.0464961	0.420135
Aldh1b1	FOXJ1CRERBPJK_SmallAirway - FOXJ1CRERBPJK_Trachea	0.254185	0.336182	0.840915
Aldh1l1	FOXJ1CRERBPJK_SmallAirway - FOXJ1CRERBPJK_Trachea	0.720222	1.88323e-05	0.00139025
Aldh1l2	FOXJ1CRERBPJK_SmallAirway - FOXJ1CRERBPJK_Trachea	-0.109357	0.64307	0.924059
Aldh2	FOXJ1CRERBPJK_SmallAirway - FOXJ1CRERBPJK_Trachea	0.748872	0.0413098	0.393231
Aldh3a1	FOXJ1CRERBPJK_SmallAirway - FOXJ1CRERBPJK_Trachea	-1.7867	0.0451439	0.412202
Aldh3a2	FOXJ1CRERBPJK_SmallAirway - FOXJ1CRERBPJK_Trachea	-0.327285	0.445192	0.869678
Aldh3b1	FOXJ1CRERBPJK_SmallAirway - FOXJ1CRERBPJK_Trachea	0.264751	0.483223	0.878859
Aldh3b2	FOXJ1CRERBPJK_SmallAirway - FOXJ1CRERBPJK_Trachea	-0.584812	0.182083	0.750374
Aldh3b3	FOXJ1CRERBPJK_SmallAirway - FOXJ1CRERBPJK_Trachea	-0.120503	0.781447	0.957864
Aldh4a1	FOXJ1CRERBPJK_SmallAirway - FOXJ1CRERBPJK_Trachea	-0.0548764	0.821478	0.966991
Aldh5a1	FOXJ1CRERBPJK_SmallAirway - FOXJ1CRERBPJK_Trachea	0.0741503	0.810239	0.963966
Aldh6a1	FOXJ1CRERBPJK_SmallAirway - FOXJ1CRERBPJK_Trachea	0.789542	0.0935354	0.601142
Aldh7a1	FOXJ1CRERBPJK_SmallAirway - FOXJ1CRERBPJK_Trachea	0.794483	0.131837	0.685127
Aldh8a1	FOXJ1CRERBPJK_SmallAirway - FOXJ1CRERBPJK_Trachea	0.0541855	0.932982	0.988188
Aldh9a1	FOXJ1CRERBPJK_SmallAirway - FOXJ1CRERBPJK_Trachea	-0.0468174	0.781398	0.957864
Aldoart1	FOXJ1CRERBPJK_SmallAirway - FOXJ1CRERBPJK_Trachea	0.146877	0.781254	0.957864
Aldob	FOXJ1CRERBPJK_SmallAirway - FOXJ1CRERBPJK_Trachea	-0.284974	0.628677	0.920693
Aldoc	FOXJ1CRERBPJK_SmallAirway - FOXJ1CRERBPJK_Trachea	-0.0808073	0.932873	0.988188
Alg1	FOXJ1CRERBPJK_SmallAirway - FOXJ1CRERBPJK_Trachea	0.355403	0.294672	0.817082
Alg10b	FOXJ1CRERBPJK_SmallAirway - FOXJ1CRERBPJK_Trachea	0.128677	0.654931	0.925919
Alg11	FOXJ1CRERBPJK_SmallAirway - FOXJ1CRERBPJK_Trachea	0.37515	0.031189	0.335584
Alg12	FOXJ1CRERBPJK_SmallAirway - FOXJ1CRERBPJK_Trachea	0.14682	0.36332	0.847215
Alg13	FOXJ1CRERBPJK_SmallAirway - FOXJ1CRERBPJK_Trachea	-0.435054	0.106105	0.637384
Alg14	FOXJ1CRERBPJK_SmallAirway - FOXJ1CRERBPJK_Trachea	0.105569	0.579594	0.908172
Alg2	FOXJ1CRERBPJK_SmallAirway - FOXJ1CRERBPJK_Trachea	-0.299879	0.407073	0.857845
Alg3	FOXJ1CRERBPJK_SmallAirway - FOXJ1CRERBPJK_Trachea	0.591384	0.00710793	0.128941
Alg5	FOXJ1CRERBPJK_SmallAirway - FOXJ1CRERBPJK_Trachea	0.249284	0.139326	0.698207
Alg6	FOXJ1CRERBPJK_SmallAirway - FOXJ1CRERBPJK_Trachea	0.179375	0.691963	0.93525
Alg8	FOXJ1CRERBPJK_SmallAirway - FOXJ1CRERBPJK_Trachea	0.531242	0.0347817	0.359358
Alg9	FOXJ1CRERBPJK_SmallAirway - FOXJ1CRERBPJK_Trachea	-0.244451	0.545039	0.898547
Alk	FOXJ1CRERBPJK_SmallAirway - FOXJ1CRERBPJK_Trachea	0.0765788	0.881272	0.979701
Alkal1	FOXJ1CRERBPJK_SmallAirway - FOXJ1CRERBPJK_Trachea	0.0749587	0.810649	0.963966
Alkal2	FOXJ1CRERBPJK_SmallAirway - FOXJ1CRERBPJK_Trachea	0.112981	0.54229	0.897401
Alkbh1	FOXJ1CRERBPJK_SmallAirway - FOXJ1CRERBPJK_Trachea	0.384873	0.166498	0.734907
Alkbh2	FOXJ1CRERBPJK_SmallAirway - FOXJ1CRERBPJK_Trachea	-0.11223	0.783755	0.958098
Alkbh3	FOXJ1CRERBPJK_SmallAirway - FOXJ1CRERBPJK_Trachea	-0.00710284	0.967449	0.994148
Alkbh4	FOXJ1CRERBPJK_SmallAirway - FOXJ1CRERBPJK_Trachea	-0.25714	0.663816	0.927416
Alkbh5	FOXJ1CRERBPJK_SmallAirway - FOXJ1CRERBPJK_Trachea	-0.195629	0.571165	0.906958
Alkbh6	FOXJ1CRERBPJK_SmallAirway - FOXJ1CRERBPJK_Trachea	0.0933559	0.35393	0.844928
Alkbh7	FOXJ1CRERBPJK_SmallAirway - FOXJ1CRERBPJK_Trachea	0.163047	0.60636	0.913602
Alkbh8	FOXJ1CRERBPJK_SmallAirway - FOXJ1CRERBPJK_Trachea	-0.0794091	0.642713	0.92387
Allc	FOXJ1CRERBPJK_SmallAirway - FOXJ1CRERBPJK_Trachea	0.0849828	0.895473	0.980741
Alms1	FOXJ1CRERBPJK_SmallAirway - FOXJ1CRERBPJK_Trachea	0.383691	0.0862275	0.582493
Alox12	FOXJ1CRERBPJK_SmallAirway - FOXJ1CRERBPJK_Trachea	-0.504247	0.000183516	0.00875019
Alox12b	FOXJ1CRERBPJK_SmallAirway - FOXJ1CRERBPJK_Trachea	-0.206264	0.526195	0.890708
Alox12e	FOXJ1CRERBPJK_SmallAirway - FOXJ1CRERBPJK_Trachea	-2.28187	1.3022e-08	5.08124e-06
Alox15	FOXJ1CRERBPJK_SmallAirway - FOXJ1CRERBPJK_Trachea	-3.96839	0.0241585	0.284078
Alox5	FOXJ1CRERBPJK_SmallAirway - FOXJ1CRERBPJK_Trachea	-0.245273	0.289973	0.816864
Alox5ap	FOXJ1CRERBPJK_SmallAirway - FOXJ1CRERBPJK_Trachea	-0.348196	0.0561946	0.469276
Alox8	FOXJ1CRERBPJK_SmallAirway - FOXJ1CRERBPJK_Trachea	-0.394256	0.148379	0.712893
Aloxe3	FOXJ1CRERBPJK_SmallAirway - FOXJ1CRERBPJK_Trachea	-0.144128	0.686831	0.933946
Alpi	FOXJ1CRERBPJK_SmallAirway - FOXJ1CRERBPJK_Trachea	0.872089	0.239638	0.793862
Alpk1	FOXJ1CRERBPJK_SmallAirway - FOXJ1CRERBPJK_Trachea	-0.395872	0.295088	0.817082
Alpk2	FOXJ1CRERBPJK_SmallAirway - FOXJ1CRERBPJK_Trachea	0.253127	0.68449	0.932998
Alpk3	FOXJ1CRERBPJK_SmallAirway - FOXJ1CRERBPJK_Trachea	-0.254835	0.37999	0.851315
Alpl	FOXJ1CRERBPJK_SmallAirway - FOXJ1CRERBPJK_Trachea	0.210743	0.594041	0.910883
Alppl2	FOXJ1CRERBPJK_SmallAirway - FOXJ1CRERBPJK_Trachea	0.347898	0.44489	0.869678
Als2	FOXJ1CRERBPJK_SmallAirway - FOXJ1CRERBPJK_Trachea	-0.156881	0.394272	0.853638
Als2cl	FOXJ1CRERBPJK_SmallAirway - FOXJ1CRERBPJK_Trachea	-0.0773034	0.34134	0.841505
Alx1	FOXJ1CRERBPJK_SmallAirway - FOXJ1CRERBPJK_Trachea	-0.160936	0.487683	0.879537
Alx3	FOXJ1CRERBPJK_SmallAirway - FOXJ1CRERBPJK_Trachea	-0.522388	0.409384	0.859665
Alx4	FOXJ1CRERBPJK_SmallAirway - FOXJ1CRERBPJK_Trachea	0.425445	0.578862	0.908172
Alyref	FOXJ1CRERBPJK_SmallAirway - FOXJ1CRERBPJK_Trachea	-0.467655	0.139212	0.698207
Alyref2	FOXJ1CRERBPJK_SmallAirway - FOXJ1CRERBPJK_Trachea	-0.191217	0.349526	0.84291
Amacr	FOXJ1CRERBPJK_SmallAirway - FOXJ1CRERBPJK_Trachea	0.0452818	0.910842	0.984193
Ambn	FOXJ1CRERBPJK_SmallAirway - FOXJ1CRERBPJK_Trachea	-0.085875	0.818201	0.966322
Ambp	FOXJ1CRERBPJK_SmallAirway - FOXJ1CRERBPJK_Trachea	-0.110046	0.603985	0.912324
Ambra1	FOXJ1CRERBPJK_SmallAirway - FOXJ1CRERBPJK_Trachea	0.567648	0.388177	0.851315
Amd1	FOXJ1CRERBPJK_SmallAirway - FOXJ1CRERBPJK_Trachea	0.255039	0.00492053	0.0990322
Amdhd1	FOXJ1CRERBPJK_SmallAirway - FOXJ1CRERBPJK_Trachea	1.1819	0.108715	0.642145
Amdhd2	FOXJ1CRERBPJK_SmallAirway - FOXJ1CRERBPJK_Trachea	0.0425508	0.876827	0.978008
Amelx	FOXJ1CRERBPJK_SmallAirway - FOXJ1CRERBPJK_Trachea	0.405921	0.460588	0.87437
Amer1	FOXJ1CRERBPJK_SmallAirway - FOXJ1CRERBPJK_Trachea	0.130837	0.645531	0.924586
Amer2	FOXJ1CRERBPJK_SmallAirway - FOXJ1CRERBPJK_Trachea	-0.47627	0.216492	0.778653
Amer3	FOXJ1CRERBPJK_SmallAirway - FOXJ1CRERBPJK_Trachea	-0.195694	0.402729	0.856943
Amfr	FOXJ1CRERBPJK_SmallAirway - FOXJ1CRERBPJK_Trachea	0.225332	0.607846	0.913833
Amh	FOXJ1CRERBPJK_SmallAirway - FOXJ1CRERBPJK_Trachea	0.325112	0.634836	0.921632
Amhr2	FOXJ1CRERBPJK_SmallAirway - FOXJ1CRERBPJK_Trachea	-0.193195	0.496651	0.880522
Amigo1	FOXJ1CRERBPJK_SmallAirway - FOXJ1CRERBPJK_Trachea	0.534119	0.216276	0.77817
Amigo2	FOXJ1CRERBPJK_SmallAirway - FOXJ1CRERBPJK_Trachea	0.766499	0.318457	0.832387
Amigo3	FOXJ1CRERBPJK_SmallAirway - FOXJ1CRERBPJK_Trachea	-0.0584266	0.798574	0.961939
Ammecr1	FOXJ1CRERBPJK_SmallAirway - FOXJ1CRERBPJK_Trachea	0.14049	0.629887	0.920881
Ammecr1l	FOXJ1CRERBPJK_SmallAirway - FOXJ1CRERBPJK_Trachea	0.62561	0.0142686	0.206943
Amn	FOXJ1CRERBPJK_SmallAirway - FOXJ1CRERBPJK_Trachea	-0.222569	0.281537	0.815252
Amn1	FOXJ1CRERBPJK_SmallAirway - FOXJ1CRERBPJK_Trachea	0.0066046	0.973281	0.994484
Amot	FOXJ1CRERBPJK_SmallAirway - FOXJ1CRERBPJK_Trachea	-0.192085	0.626107	0.919802
Amotl1	FOXJ1CRERBPJK_SmallAirway - FOXJ1CRERBPJK_Trachea	0.172818	0.284661	0.815252
Amotl2	FOXJ1CRERBPJK_SmallAirway - FOXJ1CRERBPJK_Trachea	0.22327	0.475078	0.877025
Ampd1	FOXJ1CRERBPJK_SmallAirway - FOXJ1CRERBPJK_Trachea	-0.703143	0.00424872	0.0900616
Ampd2	FOXJ1CRERBPJK_SmallAirway - FOXJ1CRERBPJK_Trachea	0.408551	0.59733	0.910883
Ampd3	FOXJ1CRERBPJK_SmallAirway - FOXJ1CRERBPJK_Trachea	-0.346268	0.127917	0.678439
Amph	FOXJ1CRERBPJK_SmallAirway - FOXJ1CRERBPJK_Trachea	-0.262413	0.491012	0.880029
Amt	FOXJ1CRERBPJK_SmallAirway - FOXJ1CRERBPJK_Trachea	-0.0203839	0.906982	0.983678
Amtn	FOXJ1CRERBPJK_SmallAirway - FOXJ1CRERBPJK_Trachea	-0.0307181	0.891711	0.98065
Amy1	FOXJ1CRERBPJK_SmallAirway - FOXJ1CRERBPJK_Trachea	0.650306	0.190474	0.761038
Amy2a1	FOXJ1CRERBPJK_SmallAirway - FOXJ1CRERBPJK_Trachea	1.21115	0.249054	0.800588
Amz1	FOXJ1CRERBPJK_SmallAirway - FOXJ1CRERBPJK_Trachea	0.0167441	0.949712	0.990691
Amz2	FOXJ1CRERBPJK_SmallAirway - FOXJ1CRERBPJK_Trachea	0.508037	0.164019	0.731889
Anapc1	FOXJ1CRERBPJK_SmallAirway - FOXJ1CRERBPJK_Trachea	-0.0462316	0.870297	0.977105
Anapc10	FOXJ1CRERBPJK_SmallAirway - FOXJ1CRERBPJK_Trachea	1.39508	0.172051	0.741216
Anapc11	FOXJ1CRERBPJK_SmallAirway - FOXJ1CRERBPJK_Trachea	0.131342	0.496685	0.880522
Anapc13	FOXJ1CRERBPJK_SmallAirway - FOXJ1CRERBPJK_Trachea	-0.0166743	0.866296	0.977105
Anapc15	FOXJ1CRERBPJK_SmallAirway - FOXJ1CRERBPJK_Trachea	-0.110962	0.385588	0.851315
Anapc16	FOXJ1CRERBPJK_SmallAirway - FOXJ1CRERBPJK_Trachea	0.242948	0.500295	0.881707
Anapc2	FOXJ1CRERBPJK_SmallAirway - FOXJ1CRERBPJK_Trachea	0.202714	0.14174	0.703188
Anapc4	FOXJ1CRERBPJK_SmallAirway - FOXJ1CRERBPJK_Trachea	-0.117977	0.460958	0.874705
Anapc5	FOXJ1CRERBPJK_SmallAirway - FOXJ1CRERBPJK_Trachea	-0.918803	0.124995	0.673213
Anapc7	FOXJ1CRERBPJK_SmallAirway - FOXJ1CRERBPJK_Trachea	0.244914	0.47375	0.876844
Ang	FOXJ1CRERBPJK_SmallAirway - FOXJ1CRERBPJK_Trachea	-0.389824	0.351089	0.84291
Ang2	FOXJ1CRERBPJK_SmallAirway - FOXJ1CRERBPJK_Trachea	-0.0552272	0.890405	0.980293
Ang3	FOXJ1CRERBPJK_SmallAirway - FOXJ1CRERBPJK_Trachea	0.729461	0.432443	0.865111
Ang6	FOXJ1CRERBPJK_SmallAirway - FOXJ1CRERBPJK_Trachea	-0.597534	0.351459	0.84291
Angel1	FOXJ1CRERBPJK_SmallAirway - FOXJ1CRERBPJK_Trachea	-0.186999	0.430566	0.864842
Angel2	FOXJ1CRERBPJK_SmallAirway - FOXJ1CRERBPJK_Trachea	0.600961	0.301422	0.821787
Angpt1	FOXJ1CRERBPJK_SmallAirway - FOXJ1CRERBPJK_Trachea	0.708432	0.0508918	0.444518
Angpt2	FOXJ1CRERBPJK_SmallAirway - FOXJ1CRERBPJK_Trachea	0.0850283	0.781506	0.957864
Angpt4	FOXJ1CRERBPJK_SmallAirway - FOXJ1CRERBPJK_Trachea	0.240256	0.482249	0.878859
Angptl1	FOXJ1CRERBPJK_SmallAirway - FOXJ1CRERBPJK_Trachea	-0.167718	0.568125	0.905665
Angptl2	FOXJ1CRERBPJK_SmallAirway - FOXJ1CRERBPJK_Trachea	0.172851	0.565993	0.90459
Angptl3	FOXJ1CRERBPJK_SmallAirway - FOXJ1CRERBPJK_Trachea	0.0401459	0.883434	0.980174
Angptl4	FOXJ1CRERBPJK_SmallAirway - FOXJ1CRERBPJK_Trachea	-0.0677354	0.782637	0.957948
Angptl6	FOXJ1CRERBPJK_SmallAirway - FOXJ1CRERBPJK_Trachea	0.0945795	0.778204	0.9575
Angptl7	FOXJ1CRERBPJK_SmallAirway - FOXJ1CRERBPJK_Trachea	0.0480106	0.906322	0.983582
Angptl8	FOXJ1CRERBPJK_SmallAirway - FOXJ1CRERBPJK_Trachea	-0.239572	0.263551	0.808787
Ank	FOXJ1CRERBPJK_SmallAirway - FOXJ1CRERBPJK_Trachea	0.0373757	0.921739	0.986534
Ank1	FOXJ1CRERBPJK_SmallAirway - FOXJ1CRERBPJK_Trachea	0.229815	0.618594	0.917408
Ank2	FOXJ1CRERBPJK_SmallAirway - FOXJ1CRERBPJK_Trachea	0.217615	0.701973	0.938029
Ank3	FOXJ1CRERBPJK_SmallAirway - FOXJ1CRERBPJK_Trachea	1.00873	0.134808	0.692142
Ankar	FOXJ1CRERBPJK_SmallAirway - FOXJ1CRERBPJK_Trachea	0.880406	0.35249	0.843709
Ankdd1a	FOXJ1CRERBPJK_SmallAirway - FOXJ1CRERBPJK_Trachea	-0.482677	0.0877692	0.58697
Ankdd1b	FOXJ1CRERBPJK_SmallAirway - FOXJ1CRERBPJK_Trachea	-0.422111	0.070718	0.530455
Ankef1	FOXJ1CRERBPJK_SmallAirway - FOXJ1CRERBPJK_Trachea	0.657746	0.411228	0.859853
Ankfn1	FOXJ1CRERBPJK_SmallAirway - FOXJ1CRERBPJK_Trachea	0.120919	0.702001	0.938029
Ankfy1	FOXJ1CRERBPJK_SmallAirway - FOXJ1CRERBPJK_Trachea	0.112097	0.497251	0.880658
Ankhd1	FOXJ1CRERBPJK_SmallAirway - FOXJ1CRERBPJK_Trachea	0.374341	0.285047	0.815252
Ankib1	FOXJ1CRERBPJK_SmallAirway - FOXJ1CRERBPJK_Trachea	1.11808	0.188881	0.758877
Ankk1	FOXJ1CRERBPJK_SmallAirway - FOXJ1CRERBPJK_Trachea	0.0774843	0.79097	0.959786
Ankle1	FOXJ1CRERBPJK_SmallAirway - FOXJ1CRERBPJK_Trachea	0.169025	0.683699	0.932998
Ankle2	FOXJ1CRERBPJK_SmallAirway - FOXJ1CRERBPJK_Trachea	-0.0753866	0.865205	0.976994
Ankmy1	FOXJ1CRERBPJK_SmallAirway - FOXJ1CRERBPJK_Trachea	-0.105454	0.762343	0.952866
Ankmy2	FOXJ1CRERBPJK_SmallAirway - FOXJ1CRERBPJK_Trachea	0.158079	0.669985	0.928606
Ankra2	FOXJ1CRERBPJK_SmallAirway - FOXJ1CRERBPJK_Trachea	0.107381	0.534052	0.893886
Ankrd1	FOXJ1CRERBPJK_SmallAirway - FOXJ1CRERBPJK_Trachea	-0.262689	0.424096	0.864419
Ankrd10	FOXJ1CRERBPJK_SmallAirway - FOXJ1CRERBPJK_Trachea	0.401133	0.0213697	0.265445
Ankrd11	FOXJ1CRERBPJK_SmallAirway - FOXJ1CRERBPJK_Trachea	0.302126	0.474579	0.876887
Ankrd12	FOXJ1CRERBPJK_SmallAirway - FOXJ1CRERBPJK_Trachea	0.732822	0.182461	0.750557
Ankrd13a	FOXJ1CRERBPJK_SmallAirway - FOXJ1CRERBPJK_Trachea	0.228814	0.593232	0.910883
Ankrd13b	FOXJ1CRERBPJK_SmallAirway - FOXJ1CRERBPJK_Trachea	-0.0417659	0.887845	0.980239
Ankrd13c	FOXJ1CRERBPJK_SmallAirway - FOXJ1CRERBPJK_Trachea	-0.202422	0.614045	0.916251
Ankrd13d	FOXJ1CRERBPJK_SmallAirway - FOXJ1CRERBPJK_Trachea	-0.153582	0.656067	0.925919
Ankrd16	FOXJ1CRERBPJK_SmallAirway - FOXJ1CRERBPJK_Trachea	0.259041	0.121523	0.668967
Ankrd17	FOXJ1CRERBPJK_SmallAirway - FOXJ1CRERBPJK_Trachea	-0.198089	0.542158	0.897401
Ankrd2	FOXJ1CRERBPJK_SmallAirway - FOXJ1CRERBPJK_Trachea	-0.127651	0.715476	0.940393
Ankrd22	FOXJ1CRERBPJK_SmallAirway - FOXJ1CRERBPJK_Trachea	-0.473918	0.277788	0.814267
Ankrd23	FOXJ1CRERBPJK_SmallAirway - FOXJ1CRERBPJK_Trachea	0.238986	0.141392	0.702819
Ankrd24	FOXJ1CRERBPJK_SmallAirway - FOXJ1CRERBPJK_Trachea	0.0028513	0.991414	0.998251
Ankrd26	FOXJ1CRERBPJK_SmallAirway - FOXJ1CRERBPJK_Trachea	-0.000841829	0.99706	0.999078
Ankrd27	FOXJ1CRERBPJK_SmallAirway - FOXJ1CRERBPJK_Trachea	0.0307287	0.929302	0.9874
Ankrd28	FOXJ1CRERBPJK_SmallAirway - FOXJ1CRERBPJK_Trachea	0.108762	0.69522	0.936429
Ankrd29	FOXJ1CRERBPJK_SmallAirway - FOXJ1CRERBPJK_Trachea	0.395716	0.144052	0.706406
Ankrd31	FOXJ1CRERBPJK_SmallAirway - FOXJ1CRERBPJK_Trachea	-0.132064	0.536392	0.894498
Ankrd33b	FOXJ1CRERBPJK_SmallAirway - FOXJ1CRERBPJK_Trachea	1.57326	0.0894188	0.590318
Ankrd34a	FOXJ1CRERBPJK_SmallAirway - FOXJ1CRERBPJK_Trachea	0.583437	0.333477	0.839528
Ankrd34b	FOXJ1CRERBPJK_SmallAirway - FOXJ1CRERBPJK_Trachea	0.0643546	0.890683	0.980343
Ankrd34c	FOXJ1CRERBPJK_SmallAirway - FOXJ1CRERBPJK_Trachea	-0.451163	0.133967	0.689153
Ankrd35	FOXJ1CRERBPJK_SmallAirway - FOXJ1CRERBPJK_Trachea	0.0124718	0.975	0.995143
Ankrd36	FOXJ1CRERBPJK_SmallAirway - FOXJ1CRERBPJK_Trachea	-0.442764	0.267634	0.811963
Ankrd37	FOXJ1CRERBPJK_SmallAirway - FOXJ1CRERBPJK_Trachea	-0.0761327	0.687518	0.934223
Ankrd39	FOXJ1CRERBPJK_SmallAirway - FOXJ1CRERBPJK_Trachea	-0.472319	0.213468	0.775805
Ankrd40	FOXJ1CRERBPJK_SmallAirway - FOXJ1CRERBPJK_Trachea	0.538249	0.231645	0.790248
Ankrd42	FOXJ1CRERBPJK_SmallAirway - FOXJ1CRERBPJK_Trachea	0.431291	0.0121886	0.186139
Ankrd44	FOXJ1CRERBPJK_SmallAirway - FOXJ1CRERBPJK_Trachea	0.537597	0.165333	0.73327
Ankrd45	FOXJ1CRERBPJK_SmallAirway - FOXJ1CRERBPJK_Trachea	0.269597	0.389039	0.851315
Ankrd46	FOXJ1CRERBPJK_SmallAirway - FOXJ1CRERBPJK_Trachea	0.282147	0.439453	0.867992
Ankrd49	FOXJ1CRERBPJK_SmallAirway - FOXJ1CRERBPJK_Trachea	-0.117402	0.775436	0.957363
Ankrd50	FOXJ1CRERBPJK_SmallAirway - FOXJ1CRERBPJK_Trachea	-0.0980133	0.687922	0.934362
Ankrd52	FOXJ1CRERBPJK_SmallAirway - FOXJ1CRERBPJK_Trachea	-0.132194	0.72654	0.943326
Ankrd53	FOXJ1CRERBPJK_SmallAirway - FOXJ1CRERBPJK_Trachea	-0.0644043	0.887618	0.980239
Ankrd54	FOXJ1CRERBPJK_SmallAirway - FOXJ1CRERBPJK_Trachea	-0.153854	0.560968	0.90273
Ankrd55	FOXJ1CRERBPJK_SmallAirway - FOXJ1CRERBPJK_Trachea	0.166984	0.819774	0.966799
Ankrd6	FOXJ1CRERBPJK_SmallAirway - FOXJ1CRERBPJK_Trachea	0.430125	0.476709	0.878165
Ankrd60	FOXJ1CRERBPJK_SmallAirway - FOXJ1CRERBPJK_Trachea	-0.257501	0.422846	0.864419
Ankrd61	FOXJ1CRERBPJK_SmallAirway - FOXJ1CRERBPJK_Trachea	0.224095	0.338113	0.840956
Ankrd63	FOXJ1CRERBPJK_SmallAirway - FOXJ1CRERBPJK_Trachea	0.326052	0.684161	0.932998
Ankrd65	FOXJ1CRERBPJK_SmallAirway - FOXJ1CRERBPJK_Trachea	0.380246	0.387705	0.851315
Ankrd66	FOXJ1CRERBPJK_SmallAirway - FOXJ1CRERBPJK_Trachea	-0.15072	0.618662	0.917408
Ankrd7	FOXJ1CRERBPJK_SmallAirway - FOXJ1CRERBPJK_Trachea	0.928427	0.222701	0.784019
Ankrd9	FOXJ1CRERBPJK_SmallAirway - FOXJ1CRERBPJK_Trachea	0.147882	0.65278	0.925919
Anks1	FOXJ1CRERBPJK_SmallAirway - FOXJ1CRERBPJK_Trachea	0.380171	0.635213	0.921632
Anks1b	FOXJ1CRERBPJK_SmallAirway - FOXJ1CRERBPJK_Trachea	0.356821	0.238601	0.793816
Anks3	FOXJ1CRERBPJK_SmallAirway - FOXJ1CRERBPJK_Trachea	0.180317	0.166765	0.735052
Anks4b	FOXJ1CRERBPJK_SmallAirway - FOXJ1CRERBPJK_Trachea	0.0271247	0.91793	0.986458
Anks6	FOXJ1CRERBPJK_SmallAirway - FOXJ1CRERBPJK_Trachea	-0.304388	0.351563	0.84291
Ankub1	FOXJ1CRERBPJK_SmallAirway - FOXJ1CRERBPJK_Trachea	-0.696508	0.190911	0.761038
Ankzf1	FOXJ1CRERBPJK_SmallAirway - FOXJ1CRERBPJK_Trachea	0.164482	0.505042	0.883444
Anln	FOXJ1CRERBPJK_SmallAirway - FOXJ1CRERBPJK_Trachea	0.595647	0.372507	0.849506
Ano1	FOXJ1CRERBPJK_SmallAirway - FOXJ1CRERBPJK_Trachea	-0.282921	0.429901	0.864573
Ano10	FOXJ1CRERBPJK_SmallAirway - FOXJ1CRERBPJK_Trachea	0.438655	0.0115841	0.180498
Ano2	FOXJ1CRERBPJK_SmallAirway - FOXJ1CRERBPJK_Trachea	-0.0258609	0.936025	0.988907
Ano3	FOXJ1CRERBPJK_SmallAirway - FOXJ1CRERBPJK_Trachea	-0.203492	0.570159	0.906263
Ano4	FOXJ1CRERBPJK_SmallAirway - FOXJ1CRERBPJK_Trachea	-0.0506255	0.834432	0.969338
Ano5	FOXJ1CRERBPJK_SmallAirway - FOXJ1CRERBPJK_Trachea	-0.229447	0.597345	0.910883
Ano6	FOXJ1CRERBPJK_SmallAirway - FOXJ1CRERBPJK_Trachea	-0.120497	0.730468	0.944194
Ano7	FOXJ1CRERBPJK_SmallAirway - FOXJ1CRERBPJK_Trachea	0.0506616	0.874921	0.977531
Ano9	FOXJ1CRERBPJK_SmallAirway - FOXJ1CRERBPJK_Trachea	0.204191	0.443706	0.869436
Anp32a	FOXJ1CRERBPJK_SmallAirway - FOXJ1CRERBPJK_Trachea	0.817978	2.52222e-08	7.69294e-06
Anp32b	FOXJ1CRERBPJK_SmallAirway - FOXJ1CRERBPJK_Trachea	0.299937	0.351304	0.84291
Anp32e	FOXJ1CRERBPJK_SmallAirway - FOXJ1CRERBPJK_Trachea	0.126562	0.325121	0.834181
Anpep	FOXJ1CRERBPJK_SmallAirway - FOXJ1CRERBPJK_Trachea	-0.357657	0.111153	0.646953
Antxr1	FOXJ1CRERBPJK_SmallAirway - FOXJ1CRERBPJK_Trachea	0.510773	0.219671	0.780741
Antxr2	FOXJ1CRERBPJK_SmallAirway - FOXJ1CRERBPJK_Trachea	0.442092	0.0850829	0.579133
Antxrl	FOXJ1CRERBPJK_SmallAirway - FOXJ1CRERBPJK_Trachea	-0.000557161	0.998393	0.999549
Anxa1	FOXJ1CRERBPJK_SmallAirway - FOXJ1CRERBPJK_Trachea	-1.41568	0.0346284	0.358664
Anxa10	FOXJ1CRERBPJK_SmallAirway - FOXJ1CRERBPJK_Trachea	0.26634	0.699737	0.937625
Anxa11	FOXJ1CRERBPJK_SmallAirway - FOXJ1CRERBPJK_Trachea	0.166032	0.106282	0.637426
Anxa13	FOXJ1CRERBPJK_SmallAirway - FOXJ1CRERBPJK_Trachea	-0.254032	0.566741	0.904698
Anxa2	FOXJ1CRERBPJK_SmallAirway - FOXJ1CRERBPJK_Trachea	-0.743142	0.0580999	0.479006
Anxa3	FOXJ1CRERBPJK_SmallAirway - FOXJ1CRERBPJK_Trachea	-0.891327	0.000136468	0.00697667
Anxa4	FOXJ1CRERBPJK_SmallAirway - FOXJ1CRERBPJK_Trachea	0.52123	1.85924e-05	0.00137785
Anxa5	FOXJ1CRERBPJK_SmallAirway - FOXJ1CRERBPJK_Trachea	-0.868014	0.0558377	0.467843
Anxa6	FOXJ1CRERBPJK_SmallAirway - FOXJ1CRERBPJK_Trachea	0.0926013	0.511752	0.886048
Anxa7	FOXJ1CRERBPJK_SmallAirway - FOXJ1CRERBPJK_Trachea	-0.27666	0.00398403	0.0859759
Anxa8	FOXJ1CRERBPJK_SmallAirway - FOXJ1CRERBPJK_Trachea	-1.07983	0.0920572	0.596251
Anxa9	FOXJ1CRERBPJK_SmallAirway - FOXJ1CRERBPJK_Trachea	0.165298	0.629966	0.920881
Aoah	FOXJ1CRERBPJK_SmallAirway - FOXJ1CRERBPJK_Trachea	0.543978	0.316212	0.830649
Aoc1	FOXJ1CRERBPJK_SmallAirway - FOXJ1CRERBPJK_Trachea	0.503368	0.460338	0.874222
Aoc2	FOXJ1CRERBPJK_SmallAirway - FOXJ1CRERBPJK_Trachea	0.393235	0.461427	0.874993
Aoc3	FOXJ1CRERBPJK_SmallAirway - FOXJ1CRERBPJK_Trachea	-0.119442	0.659039	0.92649
Aopep	FOXJ1CRERBPJK_SmallAirway - FOXJ1CRERBPJK_Trachea	-1.14873	0.0906035	0.593064
Aox2	FOXJ1CRERBPJK_SmallAirway - FOXJ1CRERBPJK_Trachea	-0.330265	0.237627	0.793816
Aox3	FOXJ1CRERBPJK_SmallAirway - FOXJ1CRERBPJK_Trachea	0.459977	0.193744	0.762644
Aox4	FOXJ1CRERBPJK_SmallAirway - FOXJ1CRERBPJK_Trachea	-0.327552	0.534179	0.893886
Ap1ar	FOXJ1CRERBPJK_SmallAirway - FOXJ1CRERBPJK_Trachea	0.305277	0.057193	0.475241
Ap1b1	FOXJ1CRERBPJK_SmallAirway - FOXJ1CRERBPJK_Trachea	0.410653	0.155474	0.719433
Ap1g1	FOXJ1CRERBPJK_SmallAirway - FOXJ1CRERBPJK_Trachea	-0.14789	0.63175	0.921245
Ap1g2	FOXJ1CRERBPJK_SmallAirway - FOXJ1CRERBPJK_Trachea	-0.0805608	0.643748	0.924059
Ap1m1	FOXJ1CRERBPJK_SmallAirway - FOXJ1CRERBPJK_Trachea	0.113087	0.819168	0.966727
Ap1m2	FOXJ1CRERBPJK_SmallAirway - FOXJ1CRERBPJK_Trachea	-0.209913	0.152938	0.717765
Ap1s1	FOXJ1CRERBPJK_SmallAirway - FOXJ1CRERBPJK_Trachea	0.140097	0.42463	0.864419
Ap1s2	FOXJ1CRERBPJK_SmallAirway - FOXJ1CRERBPJK_Trachea	-0.0760064	0.873796	0.977233
Ap1s3	FOXJ1CRERBPJK_SmallAirway - FOXJ1CRERBPJK_Trachea	-0.407006	0.0211476	0.264005
Ap2a1	FOXJ1CRERBPJK_SmallAirway - FOXJ1CRERBPJK_Trachea	0.445217	0.183405	0.751511
Ap2a2	FOXJ1CRERBPJK_SmallAirway - FOXJ1CRERBPJK_Trachea	0.282175	0.0706813	0.530455
Ap2b1	FOXJ1CRERBPJK_SmallAirway - FOXJ1CRERBPJK_Trachea	0.0998239	0.761951	0.952687
Ap2m1	FOXJ1CRERBPJK_SmallAirway - FOXJ1CRERBPJK_Trachea	-0.205935	0.591215	0.910883
Ap2s1	FOXJ1CRERBPJK_SmallAirway - FOXJ1CRERBPJK_Trachea	0.263743	0.485983	0.879176
Ap3b1	FOXJ1CRERBPJK_SmallAirway - FOXJ1CRERBPJK_Trachea	0.380071	0.0499154	0.438595
Ap3b2	FOXJ1CRERBPJK_SmallAirway - FOXJ1CRERBPJK_Trachea	-0.0947931	0.907667	0.983857
Ap3d1	FOXJ1CRERBPJK_SmallAirway - FOXJ1CRERBPJK_Trachea	-0.030736	0.93434	0.988188
Ap3m1	FOXJ1CRERBPJK_SmallAirway - FOXJ1CRERBPJK_Trachea	0.164132	0.280277	0.815252
Ap3m2	FOXJ1CRERBPJK_SmallAirway - FOXJ1CRERBPJK_Trachea	0.430629	0.0143694	0.207981
Ap3s1	FOXJ1CRERBPJK_SmallAirway - FOXJ1CRERBPJK_Trachea	0.311154	0.249353	0.800588
Ap3s2	FOXJ1CRERBPJK_SmallAirway - FOXJ1CRERBPJK_Trachea	-0.535928	0.00332722	0.075824
Ap4b1	FOXJ1CRERBPJK_SmallAirway - FOXJ1CRERBPJK_Trachea	-0.406332	0.56256	0.903574
Ap4e1	FOXJ1CRERBPJK_SmallAirway - FOXJ1CRERBPJK_Trachea	0.176371	0.592252	0.910883
Ap4m1	FOXJ1CRERBPJK_SmallAirway - FOXJ1CRERBPJK_Trachea	-0.406476	0.0851365	0.579292
Ap4s1	FOXJ1CRERBPJK_SmallAirway - FOXJ1CRERBPJK_Trachea	0.355893	0.328281	0.837163
Ap5b1	FOXJ1CRERBPJK_SmallAirway - FOXJ1CRERBPJK_Trachea	-0.412556	0.0495035	0.436178
Ap5m1	FOXJ1CRERBPJK_SmallAirway - FOXJ1CRERBPJK_Trachea	-0.147341	0.703563	0.938738
Ap5s1	FOXJ1CRERBPJK_SmallAirway - FOXJ1CRERBPJK_Trachea	-0.141977	0.489116	0.879822
Ap5z1	FOXJ1CRERBPJK_SmallAirway - FOXJ1CRERBPJK_Trachea	0.752643	0.3321	0.838556
Apaf1	FOXJ1CRERBPJK_SmallAirway - FOXJ1CRERBPJK_Trachea	0.281794	0.480527	0.878859
Apba1	FOXJ1CRERBPJK_SmallAirway - FOXJ1CRERBPJK_Trachea	-0.25366	0.607099	0.913833
Apba2	FOXJ1CRERBPJK_SmallAirway - FOXJ1CRERBPJK_Trachea	-0.0102336	0.971343	0.994423
Apba3	FOXJ1CRERBPJK_SmallAirway - FOXJ1CRERBPJK_Trachea	0.34997	0.235464	0.7931
Apbb1	FOXJ1CRERBPJK_SmallAirway - FOXJ1CRERBPJK_Trachea	0.552572	0.00282688	0.0671428
Apbb1ip	FOXJ1CRERBPJK_SmallAirway - FOXJ1CRERBPJK_Trachea	0.184178	0.34657	0.84291
Apbb2	FOXJ1CRERBPJK_SmallAirway - FOXJ1CRERBPJK_Trachea	0.534245	0.0773083	0.553101
Apbb3	FOXJ1CRERBPJK_SmallAirway - FOXJ1CRERBPJK_Trachea	-0.0338083	0.885394	0.980239
Apc	FOXJ1CRERBPJK_SmallAirway - FOXJ1CRERBPJK_Trachea	-0.0891346	0.635552	0.921632
Apc2	FOXJ1CRERBPJK_SmallAirway - FOXJ1CRERBPJK_Trachea	0.741523	0.227005	0.787467
Apcdd1	FOXJ1CRERBPJK_SmallAirway - FOXJ1CRERBPJK_Trachea	-0.565107	0.0617713	0.492933
Apcs	FOXJ1CRERBPJK_SmallAirway - FOXJ1CRERBPJK_Trachea	0.426075	0.0865393	0.582822
Apeh	FOXJ1CRERBPJK_SmallAirway - FOXJ1CRERBPJK_Trachea	-0.0761309	0.737243	0.945348
Apela	FOXJ1CRERBPJK_SmallAirway - FOXJ1CRERBPJK_Trachea	0.130789	0.835084	0.969509
Apex1	FOXJ1CRERBPJK_SmallAirway - FOXJ1CRERBPJK_Trachea	0.0130473	0.955305	0.991074
Apex2	FOXJ1CRERBPJK_SmallAirway - FOXJ1CRERBPJK_Trachea	-0.468427	0.175524	0.744854
Aph1a	FOXJ1CRERBPJK_SmallAirway - FOXJ1CRERBPJK_Trachea	0.429476	0.317254	0.831074
Aph1b	FOXJ1CRERBPJK_SmallAirway - FOXJ1CRERBPJK_Trachea	-0.123239	0.628	0.920693
Api5	FOXJ1CRERBPJK_SmallAirway - FOXJ1CRERBPJK_Trachea	-0.0242976	0.932936	0.988188
Apip	FOXJ1CRERBPJK_SmallAirway - FOXJ1CRERBPJK_Trachea	0.0709115	0.874051	0.977244
Aplf	FOXJ1CRERBPJK_SmallAirway - FOXJ1CRERBPJK_Trachea	0.803637	0.122275	0.670238
Apln	FOXJ1CRERBPJK_SmallAirway - FOXJ1CRERBPJK_Trachea	0.290514	0.629077	0.920756
Aplnr	FOXJ1CRERBPJK_SmallAirway - FOXJ1CRERBPJK_Trachea	-0.169844	0.456901	0.873195
Aplp1	FOXJ1CRERBPJK_SmallAirway - FOXJ1CRERBPJK_Trachea	0.512267	0.560041	0.902159
Aplp2	FOXJ1CRERBPJK_SmallAirway - FOXJ1CRERBPJK_Trachea	0.224431	0.483766	0.878859
Apmap	FOXJ1CRERBPJK_SmallAirway - FOXJ1CRERBPJK_Trachea	-0.164679	0.366542	0.848467
Apoa4	FOXJ1CRERBPJK_SmallAirway - FOXJ1CRERBPJK_Trachea	-0.0718985	0.86154	0.976215
Apob	FOXJ1CRERBPJK_SmallAirway - FOXJ1CRERBPJK_Trachea	-0.207153	0.360805	0.847215
Apobec1	FOXJ1CRERBPJK_SmallAirway - FOXJ1CRERBPJK_Trachea	-0.293937	0.461654	0.875116
Apobec2	FOXJ1CRERBPJK_SmallAirway - FOXJ1CRERBPJK_Trachea	-0.372548	0.266649	0.810757
Apobec3	FOXJ1CRERBPJK_SmallAirway - FOXJ1CRERBPJK_Trachea	-0.0602646	0.971987	0.994423
Apobec4	FOXJ1CRERBPJK_SmallAirway - FOXJ1CRERBPJK_Trachea	0.590921	0.279371	0.815179
Apobr	FOXJ1CRERBPJK_SmallAirway - FOXJ1CRERBPJK_Trachea	-0.143264	0.545862	0.898547
Apoc1	FOXJ1CRERBPJK_SmallAirway - FOXJ1CRERBPJK_Trachea	-0.101624	0.624705	0.919362
Apoc2	FOXJ1CRERBPJK_SmallAirway - FOXJ1CRERBPJK_Trachea	0.444494	0.0738915	0.541928
Apoc3	FOXJ1CRERBPJK_SmallAirway - FOXJ1CRERBPJK_Trachea	-0.00195147	0.996913	0.999078
Apoc4	FOXJ1CRERBPJK_SmallAirway - FOXJ1CRERBPJK_Trachea	-0.0321354	0.859043	0.975566
Apod	FOXJ1CRERBPJK_SmallAirway - FOXJ1CRERBPJK_Trachea	-0.00232258	0.993878	0.998888
Apof	FOXJ1CRERBPJK_SmallAirway - FOXJ1CRERBPJK_Trachea	-0.286926	0.179098	0.747126
Apoh	FOXJ1CRERBPJK_SmallAirway - FOXJ1CRERBPJK_Trachea	0.192329	0.498604	0.880931
Apol10a	FOXJ1CRERBPJK_SmallAirway - FOXJ1CRERBPJK_Trachea	0.280885	0.267748	0.811963
Apol10b	FOXJ1CRERBPJK_SmallAirway - FOXJ1CRERBPJK_Trachea	-0.163536	0.589432	0.910883
Apol11a	FOXJ1CRERBPJK_SmallAirway - FOXJ1CRERBPJK_Trachea	0.124758	0.623373	0.918827
Apol6	FOXJ1CRERBPJK_SmallAirway - FOXJ1CRERBPJK_Trachea	-0.444817	0.373674	0.849917
Apol7a	FOXJ1CRERBPJK_SmallAirway - FOXJ1CRERBPJK_Trachea	-0.777437	0.131523	0.684475
Apol7b	FOXJ1CRERBPJK_SmallAirway - FOXJ1CRERBPJK_Trachea	-0.0660971	0.91679	0.986375
Apol7c	FOXJ1CRERBPJK_SmallAirway - FOXJ1CRERBPJK_Trachea	0.303926	0.375965	0.850058
Apol8	FOXJ1CRERBPJK_SmallAirway - FOXJ1CRERBPJK_Trachea	-0.0469766	0.882958	0.980097
Apol9a	FOXJ1CRERBPJK_SmallAirway - FOXJ1CRERBPJK_Trachea	0.29148	0.804595	0.963278
Apol9b	FOXJ1CRERBPJK_SmallAirway - FOXJ1CRERBPJK_Trachea	-1.07582	0.064488	0.504339
Apold1	FOXJ1CRERBPJK_SmallAirway - FOXJ1CRERBPJK_Trachea	-0.0651056	0.810969	0.963979
Apom	FOXJ1CRERBPJK_SmallAirway - FOXJ1CRERBPJK_Trachea	0.0258429	0.908209	0.983857
Apon	FOXJ1CRERBPJK_SmallAirway - FOXJ1CRERBPJK_Trachea	0.10609	0.803773	0.963138
Apoo	FOXJ1CRERBPJK_SmallAirway - FOXJ1CRERBPJK_Trachea	0.227151	0.35138	0.84291
Apool	FOXJ1CRERBPJK_SmallAirway - FOXJ1CRERBPJK_Trachea	0.0821827	0.864156	0.976909
Coa8	FOXJ1CRERBPJK_SmallAirway - FOXJ1CRERBPJK_Trachea	0.218697	0.495748	0.880522
App	FOXJ1CRERBPJK_SmallAirway - FOXJ1CRERBPJK_Trachea	-0.0940497	0.765006	0.953328
Appbp2	FOXJ1CRERBPJK_SmallAirway - FOXJ1CRERBPJK_Trachea	0.131954	0.530618	0.892688
Appl1	FOXJ1CRERBPJK_SmallAirway - FOXJ1CRERBPJK_Trachea	-0.0203118	0.932477	0.988188
Appl2	FOXJ1CRERBPJK_SmallAirway - FOXJ1CRERBPJK_Trachea	0.548215	0.2493	0.800588
Aprt	FOXJ1CRERBPJK_SmallAirway - FOXJ1CRERBPJK_Trachea	-0.404172	0.247278	0.799015
Aptx	FOXJ1CRERBPJK_SmallAirway - FOXJ1CRERBPJK_Trachea	0.541173	0.0299087	0.326283
Aqp1	FOXJ1CRERBPJK_SmallAirway - FOXJ1CRERBPJK_Trachea	-0.459098	0.0018313	0.0489029
Aqp11	FOXJ1CRERBPJK_SmallAirway - FOXJ1CRERBPJK_Trachea	0.0384452	0.883574	0.980174
Aqp12	FOXJ1CRERBPJK_SmallAirway - FOXJ1CRERBPJK_Trachea	-0.356818	0.435219	0.865966
Aqp2	FOXJ1CRERBPJK_SmallAirway - FOXJ1CRERBPJK_Trachea	0.615422	0.327938	0.837138
Aqp3	FOXJ1CRERBPJK_SmallAirway - FOXJ1CRERBPJK_Trachea	-3.62431	0.0220409	0.270489
Aqp4	FOXJ1CRERBPJK_SmallAirway - FOXJ1CRERBPJK_Trachea	-1.65131	0.0402396	0.39011
Aqp5	FOXJ1CRERBPJK_SmallAirway - FOXJ1CRERBPJK_Trachea	-1.84001	0.0211815	0.264005
Aqp6	FOXJ1CRERBPJK_SmallAirway - FOXJ1CRERBPJK_Trachea	0.435614	0.533477	0.893725
Aqp7	FOXJ1CRERBPJK_SmallAirway - FOXJ1CRERBPJK_Trachea	0.00555894	0.981804	0.995963
Aqp8	FOXJ1CRERBPJK_SmallAirway - FOXJ1CRERBPJK_Trachea	-0.463954	0.377725	0.850151
Aqp9	FOXJ1CRERBPJK_SmallAirway - FOXJ1CRERBPJK_Trachea	-0.0589778	0.912364	0.985003
Aqr	FOXJ1CRERBPJK_SmallAirway - FOXJ1CRERBPJK_Trachea	0.0966397	0.64516	0.924586
Ar	FOXJ1CRERBPJK_SmallAirway - FOXJ1CRERBPJK_Trachea	0.218985	0.702698	0.938407
Araf	FOXJ1CRERBPJK_SmallAirway - FOXJ1CRERBPJK_Trachea	0.0474319	0.906443	0.983609
Arap1	FOXJ1CRERBPJK_SmallAirway - FOXJ1CRERBPJK_Trachea	0.369191	0.181092	0.748954
Arap2	FOXJ1CRERBPJK_SmallAirway - FOXJ1CRERBPJK_Trachea	0.619791	0.0169272	0.23019
Arap3	FOXJ1CRERBPJK_SmallAirway - FOXJ1CRERBPJK_Trachea	0.919881	0.00312151	0.0719942
Arc	FOXJ1CRERBPJK_SmallAirway - FOXJ1CRERBPJK_Trachea	-1.19064	0.13858	0.696543
Arcn1	FOXJ1CRERBPJK_SmallAirway - FOXJ1CRERBPJK_Trachea	0.269394	0.30764	0.825206
Areg	FOXJ1CRERBPJK_SmallAirway - FOXJ1CRERBPJK_Trachea	0.383332	0.398797	0.855361
Arel1	FOXJ1CRERBPJK_SmallAirway - FOXJ1CRERBPJK_Trachea	0.0417738	0.90076	0.981508
Arf1	FOXJ1CRERBPJK_SmallAirway - FOXJ1CRERBPJK_Trachea	0.190835	0.315433	0.830624
Arf2	FOXJ1CRERBPJK_SmallAirway - FOXJ1CRERBPJK_Trachea	-0.0724911	0.799105	0.961997
Arf3	FOXJ1CRERBPJK_SmallAirway - FOXJ1CRERBPJK_Trachea	-0.0162498	0.959739	0.991528
Arf4	FOXJ1CRERBPJK_SmallAirway - FOXJ1CRERBPJK_Trachea	-0.120455	0.44412	0.869436
Arf6	FOXJ1CRERBPJK_SmallAirway - FOXJ1CRERBPJK_Trachea	-0.322205	0.00285449	0.0675467
Arfgap1	FOXJ1CRERBPJK_SmallAirway - FOXJ1CRERBPJK_Trachea	0.135359	0.644308	0.924188
Arfgap2	FOXJ1CRERBPJK_SmallAirway - FOXJ1CRERBPJK_Trachea	0.546158	0.157527	0.722436
Arfgap3	FOXJ1CRERBPJK_SmallAirway - FOXJ1CRERBPJK_Trachea	-0.320339	0.211368	0.774467
Arfgef1	FOXJ1CRERBPJK_SmallAirway - FOXJ1CRERBPJK_Trachea	-0.404507	0.494239	0.880188
Arfgef2	FOXJ1CRERBPJK_SmallAirway - FOXJ1CRERBPJK_Trachea	1.0949	0.0402587	0.39011
Arfip1	FOXJ1CRERBPJK_SmallAirway - FOXJ1CRERBPJK_Trachea	0.282508	0.40776	0.858632
Arfip2	FOXJ1CRERBPJK_SmallAirway - FOXJ1CRERBPJK_Trachea	0.298938	0.0849526	0.579133
Arfrp1	FOXJ1CRERBPJK_SmallAirway - FOXJ1CRERBPJK_Trachea	-0.0611916	0.649734	0.925002
Arg1	FOXJ1CRERBPJK_SmallAirway - FOXJ1CRERBPJK_Trachea	0.0649666	0.871631	0.977105
Arg2	FOXJ1CRERBPJK_SmallAirway - FOXJ1CRERBPJK_Trachea	0.253611	0.285897	0.815644
Arglu1	FOXJ1CRERBPJK_SmallAirway - FOXJ1CRERBPJK_Trachea	1.12806	0.0146212	0.210668
Arhgap1	FOXJ1CRERBPJK_SmallAirway - FOXJ1CRERBPJK_Trachea	-0.0946783	0.748824	0.948933
Arhgap10	FOXJ1CRERBPJK_SmallAirway - FOXJ1CRERBPJK_Trachea	-0.149363	0.698031	0.937107
Arhgap11a	FOXJ1CRERBPJK_SmallAirway - FOXJ1CRERBPJK_Trachea	0.263103	0.628691	0.920693
Arhgap12	FOXJ1CRERBPJK_SmallAirway - FOXJ1CRERBPJK_Trachea	0.00740769	0.981106	0.995924
Arhgap15	FOXJ1CRERBPJK_SmallAirway - FOXJ1CRERBPJK_Trachea	0.156557	0.587084	0.910436
Arhgap17	FOXJ1CRERBPJK_SmallAirway - FOXJ1CRERBPJK_Trachea	0.501802	0.00358761	0.0799527
Arhgap18	FOXJ1CRERBPJK_SmallAirway - FOXJ1CRERBPJK_Trachea	-0.193967	0.523296	0.890084
Arhgap19	FOXJ1CRERBPJK_SmallAirway - FOXJ1CRERBPJK_Trachea	-0.501443	0.276125	0.814267
Arhgap20	FOXJ1CRERBPJK_SmallAirway - FOXJ1CRERBPJK_Trachea	0.364241	0.551588	0.899934
Arhgap21	FOXJ1CRERBPJK_SmallAirway - FOXJ1CRERBPJK_Trachea	0.624492	0.188902	0.758877
Arhgap22	FOXJ1CRERBPJK_SmallAirway - FOXJ1CRERBPJK_Trachea	-0.226942	0.477412	0.878274
Arhgap23	FOXJ1CRERBPJK_SmallAirway - FOXJ1CRERBPJK_Trachea	0.0319468	0.942805	0.989377
Arhgap24	FOXJ1CRERBPJK_SmallAirway - FOXJ1CRERBPJK_Trachea	0.362706	0.134672	0.692
Arhgap25	FOXJ1CRERBPJK_SmallAirway - FOXJ1CRERBPJK_Trachea	-0.613321	0.25985	0.807967
Arhgap26	FOXJ1CRERBPJK_SmallAirway - FOXJ1CRERBPJK_Trachea	-0.760458	0.111146	0.646953
Arhgap27	FOXJ1CRERBPJK_SmallAirway - FOXJ1CRERBPJK_Trachea	-0.450132	0.195542	0.762644
Arhgap28	FOXJ1CRERBPJK_SmallAirway - FOXJ1CRERBPJK_Trachea	-0.292508	0.476631	0.878126
Arhgap29	FOXJ1CRERBPJK_SmallAirway - FOXJ1CRERBPJK_Trachea	0.0425528	0.928189	0.987085
Arhgap30	FOXJ1CRERBPJK_SmallAirway - FOXJ1CRERBPJK_Trachea	0.575294	0.322552	0.832974
Arhgap31	FOXJ1CRERBPJK_SmallAirway - FOXJ1CRERBPJK_Trachea	1.18544	0.000399754	0.0160633
Arhgap32	FOXJ1CRERBPJK_SmallAirway - FOXJ1CRERBPJK_Trachea	0.243989	0.0579425	0.478214
Arhgap33	FOXJ1CRERBPJK_SmallAirway - FOXJ1CRERBPJK_Trachea	-0.232137	0.4883	0.879537
Arhgap35	FOXJ1CRERBPJK_SmallAirway - FOXJ1CRERBPJK_Trachea	0.345431	0.0636313	0.501703
Arhgap36	FOXJ1CRERBPJK_SmallAirway - FOXJ1CRERBPJK_Trachea	-0.245673	0.784103	0.958098
Arhgap39	FOXJ1CRERBPJK_SmallAirway - FOXJ1CRERBPJK_Trachea	0.745393	0.15243	0.716704
Arhgap4	FOXJ1CRERBPJK_SmallAirway - FOXJ1CRERBPJK_Trachea	-0.111948	0.715214	0.940393
Arhgap40	FOXJ1CRERBPJK_SmallAirway - FOXJ1CRERBPJK_Trachea	-0.0102781	0.984572	0.996391
Arhgap42	FOXJ1CRERBPJK_SmallAirway - FOXJ1CRERBPJK_Trachea	-0.0245215	0.913155	0.985134
Arhgap44	FOXJ1CRERBPJK_SmallAirway - FOXJ1CRERBPJK_Trachea	-0.240815	0.37027	0.848467
Arhgap45	FOXJ1CRERBPJK_SmallAirway - FOXJ1CRERBPJK_Trachea	0.291717	0.179776	0.747126
Arhgap5	FOXJ1CRERBPJK_SmallAirway - FOXJ1CRERBPJK_Trachea	0.0696526	0.84108	0.970867
Arhgap6	FOXJ1CRERBPJK_SmallAirway - FOXJ1CRERBPJK_Trachea	0.335617	0.0386154	0.381118
Arhgap8	FOXJ1CRERBPJK_SmallAirway - FOXJ1CRERBPJK_Trachea	0.0567649	0.871882	0.977105
Arhgap9	FOXJ1CRERBPJK_SmallAirway - FOXJ1CRERBPJK_Trachea	-0.0566702	0.843604	0.971481
Arhgdia	FOXJ1CRERBPJK_SmallAirway - FOXJ1CRERBPJK_Trachea	0.15966	0.514401	0.886837
Arhgdib	FOXJ1CRERBPJK_SmallAirway - FOXJ1CRERBPJK_Trachea	-0.369987	0.0472354	0.42401
Arhgdig	FOXJ1CRERBPJK_SmallAirway - FOXJ1CRERBPJK_Trachea	0.212591	0.681906	0.932231
Arhgef1	FOXJ1CRERBPJK_SmallAirway - FOXJ1CRERBPJK_Trachea	0.501194	0.166443	0.734907
Arhgef10	FOXJ1CRERBPJK_SmallAirway - FOXJ1CRERBPJK_Trachea	-0.649702	0.229718	0.789541
Arhgef10l	FOXJ1CRERBPJK_SmallAirway - FOXJ1CRERBPJK_Trachea	-0.209356	0.678899	0.93146
Arhgef11	FOXJ1CRERBPJK_SmallAirway - FOXJ1CRERBPJK_Trachea	0.65263	0.139505	0.698207
Arhgef12	FOXJ1CRERBPJK_SmallAirway - FOXJ1CRERBPJK_Trachea	0.785857	0.124789	0.673198
Arhgef15	FOXJ1CRERBPJK_SmallAirway - FOXJ1CRERBPJK_Trachea	0.67221	0.259651	0.807967
Arhgef16	FOXJ1CRERBPJK_SmallAirway - FOXJ1CRERBPJK_Trachea	0.17408	0.862175	0.976529
Arhgef17	FOXJ1CRERBPJK_SmallAirway - FOXJ1CRERBPJK_Trachea	0.670901	0.175079	0.74477
Arhgef18	FOXJ1CRERBPJK_SmallAirway - FOXJ1CRERBPJK_Trachea	0.124765	0.580683	0.908565
Arhgef19	FOXJ1CRERBPJK_SmallAirway - FOXJ1CRERBPJK_Trachea	0.121704	0.587044	0.910436
Arhgef2	FOXJ1CRERBPJK_SmallAirway - FOXJ1CRERBPJK_Trachea	1.14464	0.0553983	0.466204
Arhgef25	FOXJ1CRERBPJK_SmallAirway - FOXJ1CRERBPJK_Trachea	0.81432	0.302771	0.822283
Arhgef26	FOXJ1CRERBPJK_SmallAirway - FOXJ1CRERBPJK_Trachea	0.206699	0.256222	0.805498
Arhgef28	FOXJ1CRERBPJK_SmallAirway - FOXJ1CRERBPJK_Trachea	-0.106939	0.746794	0.948625
Arhgef3	FOXJ1CRERBPJK_SmallAirway - FOXJ1CRERBPJK_Trachea	0.469051	0.00472414	0.0962064
Arhgef33	FOXJ1CRERBPJK_SmallAirway - FOXJ1CRERBPJK_Trachea	-0.0943265	0.790361	0.959763
Arhgef37	FOXJ1CRERBPJK_SmallAirway - FOXJ1CRERBPJK_Trachea	0.697484	0.481661	0.878859
Arhgef38	FOXJ1CRERBPJK_SmallAirway - FOXJ1CRERBPJK_Trachea	-0.671267	0.0826225	0.571335
Arhgef39	FOXJ1CRERBPJK_SmallAirway - FOXJ1CRERBPJK_Trachea	0.0374189	0.914178	0.985737
Arhgef4	FOXJ1CRERBPJK_SmallAirway - FOXJ1CRERBPJK_Trachea	0.254436	0.513974	0.886449
Arhgef40	FOXJ1CRERBPJK_SmallAirway - FOXJ1CRERBPJK_Trachea	0.0953266	0.708435	0.939761
Arhgef5	FOXJ1CRERBPJK_SmallAirway - FOXJ1CRERBPJK_Trachea	0.323861	0.17758	0.746006
Arhgef6	FOXJ1CRERBPJK_SmallAirway - FOXJ1CRERBPJK_Trachea	0.209647	0.513031	0.886436
Arhgef7	FOXJ1CRERBPJK_SmallAirway - FOXJ1CRERBPJK_Trachea	-0.303222	0.560917	0.90273
Arhgef9	FOXJ1CRERBPJK_SmallAirway - FOXJ1CRERBPJK_Trachea	-0.199178	0.461861	0.875116
Arid1a	FOXJ1CRERBPJK_SmallAirway - FOXJ1CRERBPJK_Trachea	0.758489	0.0643006	0.503521
Arid1b	FOXJ1CRERBPJK_SmallAirway - FOXJ1CRERBPJK_Trachea	0.502405	0.195585	0.762644
Arid2	FOXJ1CRERBPJK_SmallAirway - FOXJ1CRERBPJK_Trachea	0.819	2.19487e-06	0.000246858
Arid3a	FOXJ1CRERBPJK_SmallAirway - FOXJ1CRERBPJK_Trachea	-0.261586	0.298567	0.81973
Arid3b	FOXJ1CRERBPJK_SmallAirway - FOXJ1CRERBPJK_Trachea	-0.0995473	0.800128	0.961997
Arid3c	FOXJ1CRERBPJK_SmallAirway - FOXJ1CRERBPJK_Trachea	-0.193178	0.561172	0.902785
Arid4a	FOXJ1CRERBPJK_SmallAirway - FOXJ1CRERBPJK_Trachea	0.19296	0.146096	0.709173
Arid4b	FOXJ1CRERBPJK_SmallAirway - FOXJ1CRERBPJK_Trachea	0.101194	0.695757	0.936642
Arid5a	FOXJ1CRERBPJK_SmallAirway - FOXJ1CRERBPJK_Trachea	-0.0970294	0.755291	0.950488
Arid5b	FOXJ1CRERBPJK_SmallAirway - FOXJ1CRERBPJK_Trachea	1.56627	0.183485	0.751511
Arih1	FOXJ1CRERBPJK_SmallAirway - FOXJ1CRERBPJK_Trachea	0.31532	0.332283	0.838556
Arih2	FOXJ1CRERBPJK_SmallAirway - FOXJ1CRERBPJK_Trachea	0.401816	0.206515	0.769851
Arl1	FOXJ1CRERBPJK_SmallAirway - FOXJ1CRERBPJK_Trachea	0.256764	0.0321821	0.343453
Arl10	FOXJ1CRERBPJK_SmallAirway - FOXJ1CRERBPJK_Trachea	0.560272	0.467341	0.876436
Arl11	FOXJ1CRERBPJK_SmallAirway - FOXJ1CRERBPJK_Trachea	-0.0821502	0.852978	0.974297
Arl13a	FOXJ1CRERBPJK_SmallAirway - FOXJ1CRERBPJK_Trachea	-0.580974	0.285668	0.815644
Arl13b	FOXJ1CRERBPJK_SmallAirway - FOXJ1CRERBPJK_Trachea	0.909747	0.398171	0.855109
Arl14	FOXJ1CRERBPJK_SmallAirway - FOXJ1CRERBPJK_Trachea	0.0534279	0.942359	0.989377
Arl14ep	FOXJ1CRERBPJK_SmallAirway - FOXJ1CRERBPJK_Trachea	0.0442576	0.847919	0.972736
Arl14epl	FOXJ1CRERBPJK_SmallAirway - FOXJ1CRERBPJK_Trachea	0.750669	0.492976	0.880188
Arl15	FOXJ1CRERBPJK_SmallAirway - FOXJ1CRERBPJK_Trachea	0.98821	5.99347e-10	3.47258e-07
Arl16	FOXJ1CRERBPJK_SmallAirway - FOXJ1CRERBPJK_Trachea	-0.144795	0.71743	0.940393
Arl2	FOXJ1CRERBPJK_SmallAirway - FOXJ1CRERBPJK_Trachea	0.527717	0.22803	0.788086
Arl2bp	FOXJ1CRERBPJK_SmallAirway - FOXJ1CRERBPJK_Trachea	-0.234286	0.692188	0.93525
Arl3	FOXJ1CRERBPJK_SmallAirway - FOXJ1CRERBPJK_Trachea	0.337265	0.421433	0.863737
Arl4a	FOXJ1CRERBPJK_SmallAirway - FOXJ1CRERBPJK_Trachea	-0.384986	0.309517	0.825877
Arl4c	FOXJ1CRERBPJK_SmallAirway - FOXJ1CRERBPJK_Trachea	-0.877653	0.226103	0.786955
Arl4d	FOXJ1CRERBPJK_SmallAirway - FOXJ1CRERBPJK_Trachea	0.811272	0.000579191	0.0206607
Arl5a	FOXJ1CRERBPJK_SmallAirway - FOXJ1CRERBPJK_Trachea	0.721525	0.000756017	0.0249655
Arl5b	FOXJ1CRERBPJK_SmallAirway - FOXJ1CRERBPJK_Trachea	-0.234093	0.590423	0.910883
Arl5c	FOXJ1CRERBPJK_SmallAirway - FOXJ1CRERBPJK_Trachea	0.101312	0.842589	0.971261
Arl6	FOXJ1CRERBPJK_SmallAirway - FOXJ1CRERBPJK_Trachea	0.0518546	0.826922	0.968051
Arl6ip1	FOXJ1CRERBPJK_SmallAirway - FOXJ1CRERBPJK_Trachea	0.322845	0.378189	0.850302
Arl6ip4	FOXJ1CRERBPJK_SmallAirway - FOXJ1CRERBPJK_Trachea	-0.187612	0.131922	0.685127
Arl6ip5	FOXJ1CRERBPJK_SmallAirway - FOXJ1CRERBPJK_Trachea	-0.236889	0.408944	0.859563
Arl6ip6	FOXJ1CRERBPJK_SmallAirway - FOXJ1CRERBPJK_Trachea	0.248014	0.254403	0.804238
Arl8a	FOXJ1CRERBPJK_SmallAirway - FOXJ1CRERBPJK_Trachea	0.284035	0.203772	0.768591
Arl8b	FOXJ1CRERBPJK_SmallAirway - FOXJ1CRERBPJK_Trachea	0.41983	0.194357	0.762644
Arl9	FOXJ1CRERBPJK_SmallAirway - FOXJ1CRERBPJK_Trachea	-0.321578	0.520089	0.889137
Armc1	FOXJ1CRERBPJK_SmallAirway - FOXJ1CRERBPJK_Trachea	0.247199	0.106591	0.637807
Armc10	FOXJ1CRERBPJK_SmallAirway - FOXJ1CRERBPJK_Trachea	0.592513	0.275882	0.814267
Armc12	FOXJ1CRERBPJK_SmallAirway - FOXJ1CRERBPJK_Trachea	-0.171244	0.756971	0.950939
Armc2	FOXJ1CRERBPJK_SmallAirway - FOXJ1CRERBPJK_Trachea	0.453203	0.174494	0.744049
Armc3	FOXJ1CRERBPJK_SmallAirway - FOXJ1CRERBPJK_Trachea	0.171681	0.650391	0.925289
Odad2	FOXJ1CRERBPJK_SmallAirway - FOXJ1CRERBPJK_Trachea	-0.224026	0.27987	0.815252
Armc5	FOXJ1CRERBPJK_SmallAirway - FOXJ1CRERBPJK_Trachea	-0.308081	0.0949353	0.606267
Armc6	FOXJ1CRERBPJK_SmallAirway - FOXJ1CRERBPJK_Trachea	0.361328	0.397069	0.854663
Armc7	FOXJ1CRERBPJK_SmallAirway - FOXJ1CRERBPJK_Trachea	0.0558213	0.81241	0.964209
Armc8	FOXJ1CRERBPJK_SmallAirway - FOXJ1CRERBPJK_Trachea	0.218922	0.473429	0.876748
Armc9	FOXJ1CRERBPJK_SmallAirway - FOXJ1CRERBPJK_Trachea	0.181524	0.155705	0.719433
Armcx1	FOXJ1CRERBPJK_SmallAirway - FOXJ1CRERBPJK_Trachea	-0.277472	0.327481	0.836487
Armcx2	FOXJ1CRERBPJK_SmallAirway - FOXJ1CRERBPJK_Trachea	0.178655	0.756039	0.950641
Armcx3	FOXJ1CRERBPJK_SmallAirway - FOXJ1CRERBPJK_Trachea	0.329996	0.0191843	0.248512
Armcx4	FOXJ1CRERBPJK_SmallAirway - FOXJ1CRERBPJK_Trachea	-0.148151	0.677614	0.930946
Armcx5	FOXJ1CRERBPJK_SmallAirway - FOXJ1CRERBPJK_Trachea	-0.142686	0.598135	0.910883
Armcx6	FOXJ1CRERBPJK_SmallAirway - FOXJ1CRERBPJK_Trachea	-0.267912	0.623302	0.918827
Armh1	FOXJ1CRERBPJK_SmallAirway - FOXJ1CRERBPJK_Trachea	0.362259	0.0248195	0.288832
Armh2	FOXJ1CRERBPJK_SmallAirway - FOXJ1CRERBPJK_Trachea	0.196162	0.719638	0.940884
Armh3	FOXJ1CRERBPJK_SmallAirway - FOXJ1CRERBPJK_Trachea	-0.112819	0.598707	0.910883
Armh4	FOXJ1CRERBPJK_SmallAirway - FOXJ1CRERBPJK_Trachea	0.194416	0.388804	0.851315
Armt1	FOXJ1CRERBPJK_SmallAirway - FOXJ1CRERBPJK_Trachea	-0.117417	0.500625	0.881964
Arnt	FOXJ1CRERBPJK_SmallAirway - FOXJ1CRERBPJK_Trachea	0.274981	0.0124988	0.189987
Arnt2	FOXJ1CRERBPJK_SmallAirway - FOXJ1CRERBPJK_Trachea	-0.607269	0.0093688	0.156858
Arntl	FOXJ1CRERBPJK_SmallAirway - FOXJ1CRERBPJK_Trachea	-0.152328	0.594281	0.910883
Arntl2	FOXJ1CRERBPJK_SmallAirway - FOXJ1CRERBPJK_Trachea	-0.163339	0.45057	0.870544
Arpc1a	FOXJ1CRERBPJK_SmallAirway - FOXJ1CRERBPJK_Trachea	1.16602	0.0660493	0.510867
Arpc1b	FOXJ1CRERBPJK_SmallAirway - FOXJ1CRERBPJK_Trachea	-0.119585	0.692884	0.935394
Arpc2	FOXJ1CRERBPJK_SmallAirway - FOXJ1CRERBPJK_Trachea	-0.072956	0.870992	0.977105
Arpc3	FOXJ1CRERBPJK_SmallAirway - FOXJ1CRERBPJK_Trachea	0.343436	0.0033101	0.0756143
Arpc4	FOXJ1CRERBPJK_SmallAirway - FOXJ1CRERBPJK_Trachea	-0.239758	0.597515	0.910883
Arpc5	FOXJ1CRERBPJK_SmallAirway - FOXJ1CRERBPJK_Trachea	-0.577014	0.144981	0.708397
Arpc5l	FOXJ1CRERBPJK_SmallAirway - FOXJ1CRERBPJK_Trachea	-0.0381281	0.778641	0.9575
Arpin	FOXJ1CRERBPJK_SmallAirway - FOXJ1CRERBPJK_Trachea	-0.136924	0.778851	0.9575
Arpp19	FOXJ1CRERBPJK_SmallAirway - FOXJ1CRERBPJK_Trachea	0.15138	0.308238	0.825497
Arpp21	FOXJ1CRERBPJK_SmallAirway - FOXJ1CRERBPJK_Trachea	0.31912	0.327167	0.836252
Arr3	FOXJ1CRERBPJK_SmallAirway - FOXJ1CRERBPJK_Trachea	-0.125109	0.813176	0.96458
Arrb1	FOXJ1CRERBPJK_SmallAirway - FOXJ1CRERBPJK_Trachea	0.348265	0.421001	0.863492
Arrb2	FOXJ1CRERBPJK_SmallAirway - FOXJ1CRERBPJK_Trachea	0.800713	0.332712	0.839022
Arrdc1	FOXJ1CRERBPJK_SmallAirway - FOXJ1CRERBPJK_Trachea	0.897742	0.0759629	0.548356
Arrdc2	FOXJ1CRERBPJK_SmallAirway - FOXJ1CRERBPJK_Trachea	0.205412	0.533787	0.893746
Arrdc3	FOXJ1CRERBPJK_SmallAirway - FOXJ1CRERBPJK_Trachea	0.261442	0.521281	0.889659
Arrdc4	FOXJ1CRERBPJK_SmallAirway - FOXJ1CRERBPJK_Trachea	0.0865077	0.810588	0.963966
Arrdc5	FOXJ1CRERBPJK_SmallAirway - FOXJ1CRERBPJK_Trachea	-0.139283	0.694717	0.935899
Arsa	FOXJ1CRERBPJK_SmallAirway - FOXJ1CRERBPJK_Trachea	0.221419	0.470373	0.876436
Arsb	FOXJ1CRERBPJK_SmallAirway - FOXJ1CRERBPJK_Trachea	0.00175868	0.996396	0.998993
Arsg	FOXJ1CRERBPJK_SmallAirway - FOXJ1CRERBPJK_Trachea	0.381231	0.0580569	0.478881
Arsi	FOXJ1CRERBPJK_SmallAirway - FOXJ1CRERBPJK_Trachea	-0.104078	0.653725	0.925919
Arsj	FOXJ1CRERBPJK_SmallAirway - FOXJ1CRERBPJK_Trachea	-0.157051	0.725545	0.943012
Arsk	FOXJ1CRERBPJK_SmallAirway - FOXJ1CRERBPJK_Trachea	0.32469	0.0816923	0.570265
Art1	FOXJ1CRERBPJK_SmallAirway - FOXJ1CRERBPJK_Trachea	-0.272254	0.104373	0.632526
Art3	FOXJ1CRERBPJK_SmallAirway - FOXJ1CRERBPJK_Trachea	-0.772043	0.225051	0.786955
Art4	FOXJ1CRERBPJK_SmallAirway - FOXJ1CRERBPJK_Trachea	0.196306	0.426847	0.864419
Art5	FOXJ1CRERBPJK_SmallAirway - FOXJ1CRERBPJK_Trachea	0.214432	0.647535	0.924586
Artn	FOXJ1CRERBPJK_SmallAirway - FOXJ1CRERBPJK_Trachea	0.124271	0.771407	0.956044
Arv1	FOXJ1CRERBPJK_SmallAirway - FOXJ1CRERBPJK_Trachea	0.316005	0.351345	0.84291
Arvcf	FOXJ1CRERBPJK_SmallAirway - FOXJ1CRERBPJK_Trachea	0.757557	0.28178	0.815252
Arx	FOXJ1CRERBPJK_SmallAirway - FOXJ1CRERBPJK_Trachea	-0.663509	0.0420147	0.396115
Arxes1	FOXJ1CRERBPJK_SmallAirway - FOXJ1CRERBPJK_Trachea	0.174388	0.800034	0.961997
As3mt	FOXJ1CRERBPJK_SmallAirway - FOXJ1CRERBPJK_Trachea	0.135114	0.372548	0.849506
Asah1	FOXJ1CRERBPJK_SmallAirway - FOXJ1CRERBPJK_Trachea	0.181129	0.125589	0.674325
Asah2	FOXJ1CRERBPJK_SmallAirway - FOXJ1CRERBPJK_Trachea	-0.737618	0.000721254	0.0240251
Asap1	FOXJ1CRERBPJK_SmallAirway - FOXJ1CRERBPJK_Trachea	-0.219483	0.480264	0.878859
Asap3	FOXJ1CRERBPJK_SmallAirway - FOXJ1CRERBPJK_Trachea	0.143719	0.790455	0.959763
Asb1	FOXJ1CRERBPJK_SmallAirway - FOXJ1CRERBPJK_Trachea	0.0741254	0.697396	0.93701
Asb10	FOXJ1CRERBPJK_SmallAirway - FOXJ1CRERBPJK_Trachea	0.286442	0.154184	0.718927
Asb11	FOXJ1CRERBPJK_SmallAirway - FOXJ1CRERBPJK_Trachea	-1.08815	0.0787043	0.557963
Asb12	FOXJ1CRERBPJK_SmallAirway - FOXJ1CRERBPJK_Trachea	-0.708662	0.234229	0.792941
Asb13	FOXJ1CRERBPJK_SmallAirway - FOXJ1CRERBPJK_Trachea	-0.300868	0.643641	0.924059
Asb14	FOXJ1CRERBPJK_SmallAirway - FOXJ1CRERBPJK_Trachea	0.327986	0.132419	0.686337
Asb15	FOXJ1CRERBPJK_SmallAirway - FOXJ1CRERBPJK_Trachea	-0.171742	0.59536	0.910883
Asb16	FOXJ1CRERBPJK_SmallAirway - FOXJ1CRERBPJK_Trachea	0.134917	0.592278	0.910883
Asb17	FOXJ1CRERBPJK_SmallAirway - FOXJ1CRERBPJK_Trachea	0.140405	0.785017	0.958321
Asb18	FOXJ1CRERBPJK_SmallAirway - FOXJ1CRERBPJK_Trachea	-0.500228	0.0948247	0.606059
Asb2	FOXJ1CRERBPJK_SmallAirway - FOXJ1CRERBPJK_Trachea	-0.376755	0.0986625	0.618822
Asb3	FOXJ1CRERBPJK_SmallAirway - FOXJ1CRERBPJK_Trachea	0.0517689	0.871692	0.977105
Asb5	FOXJ1CRERBPJK_SmallAirway - FOXJ1CRERBPJK_Trachea	0.297347	0.62843	0.920693
Asb6	FOXJ1CRERBPJK_SmallAirway - FOXJ1CRERBPJK_Trachea	0.31639	0.697416	0.93701
Asb7	FOXJ1CRERBPJK_SmallAirway - FOXJ1CRERBPJK_Trachea	0.738652	0.429347	0.864419
Asb8	FOXJ1CRERBPJK_SmallAirway - FOXJ1CRERBPJK_Trachea	0.009763	0.969182	0.994148
Asb9	FOXJ1CRERBPJK_SmallAirway - FOXJ1CRERBPJK_Trachea	-0.258379	0.29277	0.817082
Ascc1	FOXJ1CRERBPJK_SmallAirway - FOXJ1CRERBPJK_Trachea	-0.525051	0.23558	0.7931
Ascc2	FOXJ1CRERBPJK_SmallAirway - FOXJ1CRERBPJK_Trachea	1.75311	0.0181687	0.241743
Ascc3	FOXJ1CRERBPJK_SmallAirway - FOXJ1CRERBPJK_Trachea	0.113513	0.72224	0.94217
Ascl3	FOXJ1CRERBPJK_SmallAirway - FOXJ1CRERBPJK_Trachea	-0.870618	0.145125	0.708397
Ascl4	FOXJ1CRERBPJK_SmallAirway - FOXJ1CRERBPJK_Trachea	-0.00955041	0.964551	0.993193
Ascl5	FOXJ1CRERBPJK_SmallAirway - FOXJ1CRERBPJK_Trachea	0.245624	0.330215	0.838028
Asf1a	FOXJ1CRERBPJK_SmallAirway - FOXJ1CRERBPJK_Trachea	0.12801	0.374692	0.850058
Asf1b	FOXJ1CRERBPJK_SmallAirway - FOXJ1CRERBPJK_Trachea	-0.0746563	0.60054	0.911585
Asgr1	FOXJ1CRERBPJK_SmallAirway - FOXJ1CRERBPJK_Trachea	0.177749	0.572668	0.907643
Asgr2	FOXJ1CRERBPJK_SmallAirway - FOXJ1CRERBPJK_Trachea	-0.378112	0.199964	0.767298
Ash1l	FOXJ1CRERBPJK_SmallAirway - FOXJ1CRERBPJK_Trachea	0.0737892	0.868883	0.977105
Ash2l	FOXJ1CRERBPJK_SmallAirway - FOXJ1CRERBPJK_Trachea	0.182132	0.3049	0.823994
Asic1	FOXJ1CRERBPJK_SmallAirway - FOXJ1CRERBPJK_Trachea	0.137653	0.793344	0.960062
Asic2	FOXJ1CRERBPJK_SmallAirway - FOXJ1CRERBPJK_Trachea	-0.418564	0.130022	0.683271
Asic3	FOXJ1CRERBPJK_SmallAirway - FOXJ1CRERBPJK_Trachea	-0.778161	0.286125	0.815644
Asic4	FOXJ1CRERBPJK_SmallAirway - FOXJ1CRERBPJK_Trachea	0.811859	0.235318	0.7931
Asic5	FOXJ1CRERBPJK_SmallAirway - FOXJ1CRERBPJK_Trachea	0.25548	0.713809	0.940393
Asl	FOXJ1CRERBPJK_SmallAirway - FOXJ1CRERBPJK_Trachea	0.22465	0.163937	0.731889
Asmt	FOXJ1CRERBPJK_SmallAirway - FOXJ1CRERBPJK_Trachea	-0.220586	0.505313	0.883548
Get3	FOXJ1CRERBPJK_SmallAirway - FOXJ1CRERBPJK_Trachea	0.1301	0.499565	0.88146
Asns	FOXJ1CRERBPJK_SmallAirway - FOXJ1CRERBPJK_Trachea	0.198058	0.14236	0.703405
Asnsd1	FOXJ1CRERBPJK_SmallAirway - FOXJ1CRERBPJK_Trachea	0.434108	0.069585	0.525253
Aspa	FOXJ1CRERBPJK_SmallAirway - FOXJ1CRERBPJK_Trachea	-1.51447	0.104477	0.632853
Aspdh	FOXJ1CRERBPJK_SmallAirway - FOXJ1CRERBPJK_Trachea	0.212419	0.603752	0.912324
Aspg	FOXJ1CRERBPJK_SmallAirway - FOXJ1CRERBPJK_Trachea	0.501929	0.651143	0.925449
Asph	FOXJ1CRERBPJK_SmallAirway - FOXJ1CRERBPJK_Trachea	-1.13356	0.0157481	0.220913
Asphd1	FOXJ1CRERBPJK_SmallAirway - FOXJ1CRERBPJK_Trachea	-0.305866	0.537006	0.894621
Asphd2	FOXJ1CRERBPJK_SmallAirway - FOXJ1CRERBPJK_Trachea	-0.0139518	0.969585	0.994148
Aspm	FOXJ1CRERBPJK_SmallAirway - FOXJ1CRERBPJK_Trachea	-0.823249	0.0025184	0.0617331
Aspn	FOXJ1CRERBPJK_SmallAirway - FOXJ1CRERBPJK_Trachea	0.546954	0.0354784	0.362947
Asprv1	FOXJ1CRERBPJK_SmallAirway - FOXJ1CRERBPJK_Trachea	-0.354835	0.110951	0.646727
Aspscr1	FOXJ1CRERBPJK_SmallAirway - FOXJ1CRERBPJK_Trachea	0.378365	0.0108407	0.173424
Asrgl1	FOXJ1CRERBPJK_SmallAirway - FOXJ1CRERBPJK_Trachea	0.0946944	0.853809	0.974412
Ass1	FOXJ1CRERBPJK_SmallAirway - FOXJ1CRERBPJK_Trachea	0.634354	0.000495783	0.0186235
Aste1	FOXJ1CRERBPJK_SmallAirway - FOXJ1CRERBPJK_Trachea	0.297285	0.0877652	0.58697
Astl	FOXJ1CRERBPJK_SmallAirway - FOXJ1CRERBPJK_Trachea	-0.504279	0.291981	0.817082
Astn2	FOXJ1CRERBPJK_SmallAirway - FOXJ1CRERBPJK_Trachea	0.237764	0.101539	0.626893
Asxl1	FOXJ1CRERBPJK_SmallAirway - FOXJ1CRERBPJK_Trachea	0.674454	0.00044026	0.0171521
Asxl2	FOXJ1CRERBPJK_SmallAirway - FOXJ1CRERBPJK_Trachea	0.603366	0.157461	0.722327
Asxl3	FOXJ1CRERBPJK_SmallAirway - FOXJ1CRERBPJK_Trachea	0.185289	0.438094	0.867385
Asz1	FOXJ1CRERBPJK_SmallAirway - FOXJ1CRERBPJK_Trachea	-0.68898	0.0377904	0.377395
Atad1	FOXJ1CRERBPJK_SmallAirway - FOXJ1CRERBPJK_Trachea	-0.262812	0.286005	0.815644
Atad2	FOXJ1CRERBPJK_SmallAirway - FOXJ1CRERBPJK_Trachea	0.458431	0.2907	0.816864
Atad2b	FOXJ1CRERBPJK_SmallAirway - FOXJ1CRERBPJK_Trachea	0.652867	0.259661	0.807967
Atad3a	FOXJ1CRERBPJK_SmallAirway - FOXJ1CRERBPJK_Trachea	0.489841	0.412947	0.859943
Atad5	FOXJ1CRERBPJK_SmallAirway - FOXJ1CRERBPJK_Trachea	-0.54878	0.0275557	0.310286
Atat1	FOXJ1CRERBPJK_SmallAirway - FOXJ1CRERBPJK_Trachea	-0.109116	0.764504	0.953196
Ate1	FOXJ1CRERBPJK_SmallAirway - FOXJ1CRERBPJK_Trachea	0.175416	0.578777	0.908172
Atf1	FOXJ1CRERBPJK_SmallAirway - FOXJ1CRERBPJK_Trachea	0.486706	0.212163	0.774957
Atf2	FOXJ1CRERBPJK_SmallAirway - FOXJ1CRERBPJK_Trachea	0.215016	0.240133	0.794678
Atf3	FOXJ1CRERBPJK_SmallAirway - FOXJ1CRERBPJK_Trachea	-0.185001	0.375872	0.850058
Atf4	FOXJ1CRERBPJK_SmallAirway - FOXJ1CRERBPJK_Trachea	-0.640927	0.235019	0.7931
Atf5	FOXJ1CRERBPJK_SmallAirway - FOXJ1CRERBPJK_Trachea	0.646286	3.08805e-05	0.00208634
Atf6	FOXJ1CRERBPJK_SmallAirway - FOXJ1CRERBPJK_Trachea	-0.198102	0.727065	0.94352
Atf6b	FOXJ1CRERBPJK_SmallAirway - FOXJ1CRERBPJK_Trachea	-0.0119566	0.970163	0.994202
Atf7	FOXJ1CRERBPJK_SmallAirway - FOXJ1CRERBPJK_Trachea	0.600221	0.104555	0.633027
Atf7ip	FOXJ1CRERBPJK_SmallAirway - FOXJ1CRERBPJK_Trachea	1.46278	0.0339049	0.353854
Atf7ip2	FOXJ1CRERBPJK_SmallAirway - FOXJ1CRERBPJK_Trachea	0.845969	0.287337	0.815947
Atg10	FOXJ1CRERBPJK_SmallAirway - FOXJ1CRERBPJK_Trachea	0.252733	0.168028	0.736
Atg101	FOXJ1CRERBPJK_SmallAirway - FOXJ1CRERBPJK_Trachea	0.00597544	0.983061	0.996181
Atg13	FOXJ1CRERBPJK_SmallAirway - FOXJ1CRERBPJK_Trachea	0.968238	0.125474	0.674325
Atg14	FOXJ1CRERBPJK_SmallAirway - FOXJ1CRERBPJK_Trachea	0.359856	0.248869	0.800588
Atg16l1	FOXJ1CRERBPJK_SmallAirway - FOXJ1CRERBPJK_Trachea	0.470587	0.377695	0.850151
Atg16l2	FOXJ1CRERBPJK_SmallAirway - FOXJ1CRERBPJK_Trachea	0.127084	0.730513	0.944194
Atg2a	FOXJ1CRERBPJK_SmallAirway - FOXJ1CRERBPJK_Trachea	-0.00554751	0.982698	0.996092
Atg2b	FOXJ1CRERBPJK_SmallAirway - FOXJ1CRERBPJK_Trachea	0.588131	0.426118	0.864419
Atg3	FOXJ1CRERBPJK_SmallAirway - FOXJ1CRERBPJK_Trachea	0.585415	0.113496	0.652279
Atg4a	FOXJ1CRERBPJK_SmallAirway - FOXJ1CRERBPJK_Trachea	0.588798	0.379603	0.851308
Atg4b	FOXJ1CRERBPJK_SmallAirway - FOXJ1CRERBPJK_Trachea	-0.0932117	0.583958	0.909572
Atg4c	FOXJ1CRERBPJK_SmallAirway - FOXJ1CRERBPJK_Trachea	-0.104671	0.648146	0.924586
Atg4d	FOXJ1CRERBPJK_SmallAirway - FOXJ1CRERBPJK_Trachea	0.0590542	0.660877	0.926727
Atg7	FOXJ1CRERBPJK_SmallAirway - FOXJ1CRERBPJK_Trachea	0.275701	0.426368	0.864419
Atg9a	FOXJ1CRERBPJK_SmallAirway - FOXJ1CRERBPJK_Trachea	0.784782	0.156292	0.720248
Atg9b	FOXJ1CRERBPJK_SmallAirway - FOXJ1CRERBPJK_Trachea	-0.316136	0.571773	0.907113
Atic	FOXJ1CRERBPJK_SmallAirway - FOXJ1CRERBPJK_Trachea	-0.0922877	0.413398	0.859969
Atl1	FOXJ1CRERBPJK_SmallAirway - FOXJ1CRERBPJK_Trachea	0.459045	0.35426	0.844928
Atl2	FOXJ1CRERBPJK_SmallAirway - FOXJ1CRERBPJK_Trachea	0.747801	0.209589	0.773468
Atl3	FOXJ1CRERBPJK_SmallAirway - FOXJ1CRERBPJK_Trachea	0.440002	0.000757969	0.0249712
Atm	FOXJ1CRERBPJK_SmallAirway - FOXJ1CRERBPJK_Trachea	0.183353	0.60379	0.912324
Atmin	FOXJ1CRERBPJK_SmallAirway - FOXJ1CRERBPJK_Trachea	-0.366979	0.0361336	0.367358
Atn1	FOXJ1CRERBPJK_SmallAirway - FOXJ1CRERBPJK_Trachea	0.127554	0.486663	0.879406
Atoh1	FOXJ1CRERBPJK_SmallAirway - FOXJ1CRERBPJK_Trachea	-0.128414	0.576919	0.908044
Atoh8	FOXJ1CRERBPJK_SmallAirway - FOXJ1CRERBPJK_Trachea	-0.513117	0.255718	0.805357
Atox1	FOXJ1CRERBPJK_SmallAirway - FOXJ1CRERBPJK_Trachea	-0.658092	0.0748263	0.544891
Atp10a	FOXJ1CRERBPJK_SmallAirway - FOXJ1CRERBPJK_Trachea	-0.194899	0.558958	0.901499
Atp10b	FOXJ1CRERBPJK_SmallAirway - FOXJ1CRERBPJK_Trachea	-0.959232	1.50727e-06	0.000185929
Atp10d	FOXJ1CRERBPJK_SmallAirway - FOXJ1CRERBPJK_Trachea	0.469613	0.115693	0.657476
Atp11a	FOXJ1CRERBPJK_SmallAirway - FOXJ1CRERBPJK_Trachea	1.13376	0.0349327	0.360061
Atp11b	FOXJ1CRERBPJK_SmallAirway - FOXJ1CRERBPJK_Trachea	0.664188	0.229596	0.78936
Atp11c	FOXJ1CRERBPJK_SmallAirway - FOXJ1CRERBPJK_Trachea	-0.124855	0.510131	0.884797
Atp13a1	FOXJ1CRERBPJK_SmallAirway - FOXJ1CRERBPJK_Trachea	-0.0653826	0.837751	0.970252
Atp13a2	FOXJ1CRERBPJK_SmallAirway - FOXJ1CRERBPJK_Trachea	-0.144123	0.374802	0.850058
Atp13a3	FOXJ1CRERBPJK_SmallAirway - FOXJ1CRERBPJK_Trachea	-0.302761	0.601857	0.911792
Atp13a4	FOXJ1CRERBPJK_SmallAirway - FOXJ1CRERBPJK_Trachea	0.211902	0.566575	0.904628
Atp13a5	FOXJ1CRERBPJK_SmallAirway - FOXJ1CRERBPJK_Trachea	-1.65364	0.0322077	0.343453
Atp1a1	FOXJ1CRERBPJK_SmallAirway - FOXJ1CRERBPJK_Trachea	-0.375489	0.339327	0.841329
Atp1a2	FOXJ1CRERBPJK_SmallAirway - FOXJ1CRERBPJK_Trachea	0.994123	0.149975	0.714138
Atp1a3	FOXJ1CRERBPJK_SmallAirway - FOXJ1CRERBPJK_Trachea	0.0941341	0.603949	0.912324
Atp1a4	FOXJ1CRERBPJK_SmallAirway - FOXJ1CRERBPJK_Trachea	0.0395413	0.859765	0.975764
Atp1b1	FOXJ1CRERBPJK_SmallAirway - FOXJ1CRERBPJK_Trachea	0.267453	0.497636	0.880658
Atp1b2	FOXJ1CRERBPJK_SmallAirway - FOXJ1CRERBPJK_Trachea	0.861696	0.23253	0.790815
Atp1b3	FOXJ1CRERBPJK_SmallAirway - FOXJ1CRERBPJK_Trachea	-0.489109	0.27832	0.814267
Atp1b4	FOXJ1CRERBPJK_SmallAirway - FOXJ1CRERBPJK_Trachea	-0.122902	0.747703	0.948784
Atp23	FOXJ1CRERBPJK_SmallAirway - FOXJ1CRERBPJK_Trachea	0.637335	0.324834	0.834181
Atp2a1	FOXJ1CRERBPJK_SmallAirway - FOXJ1CRERBPJK_Trachea	-0.386781	0.370779	0.848467
Atp2a2	FOXJ1CRERBPJK_SmallAirway - FOXJ1CRERBPJK_Trachea	-0.372229	0.474948	0.877025
Atp2a3	FOXJ1CRERBPJK_SmallAirway - FOXJ1CRERBPJK_Trachea	-0.0193303	0.943801	0.989377
Atp2b1	FOXJ1CRERBPJK_SmallAirway - FOXJ1CRERBPJK_Trachea	0.444591	0.407185	0.857987
Atp2b2	FOXJ1CRERBPJK_SmallAirway - FOXJ1CRERBPJK_Trachea	2.177	0.0888074	0.58868
Atp2b3	FOXJ1CRERBPJK_SmallAirway - FOXJ1CRERBPJK_Trachea	0.00962953	0.987289	0.997652
Atp2b4	FOXJ1CRERBPJK_SmallAirway - FOXJ1CRERBPJK_Trachea	-0.0190274	0.938888	0.989377
Atp2c1	FOXJ1CRERBPJK_SmallAirway - FOXJ1CRERBPJK_Trachea	0.446344	0.0134073	0.199338
Atp2c2	FOXJ1CRERBPJK_SmallAirway - FOXJ1CRERBPJK_Trachea	0.558435	0.33229	0.838556
Atp4a	FOXJ1CRERBPJK_SmallAirway - FOXJ1CRERBPJK_Trachea	-0.0417143	0.952317	0.990691
Atp4b	FOXJ1CRERBPJK_SmallAirway - FOXJ1CRERBPJK_Trachea	-0.175709	0.542946	0.897547
Atp5a1	FOXJ1CRERBPJK_SmallAirway - FOXJ1CRERBPJK_Trachea	-0.319173	0.147124	0.711028
Atp5d	FOXJ1CRERBPJK_SmallAirway - FOXJ1CRERBPJK_Trachea	0.356671	0.36916	0.848467
Atp5e	FOXJ1CRERBPJK_SmallAirway - FOXJ1CRERBPJK_Trachea	-0.139432	0.56937	0.906015
Atp5g3	FOXJ1CRERBPJK_SmallAirway - FOXJ1CRERBPJK_Trachea	-0.468647	0.231141	0.790248
Atp5j2	FOXJ1CRERBPJK_SmallAirway - FOXJ1CRERBPJK_Trachea	0.137505	0.72738	0.94352
Atp5k	FOXJ1CRERBPJK_SmallAirway - FOXJ1CRERBPJK_Trachea	-0.314096	0.226996	0.787467
Atp5l	FOXJ1CRERBPJK_SmallAirway - FOXJ1CRERBPJK_Trachea	-0.0600633	0.811521	0.964209
Atp5mpl	FOXJ1CRERBPJK_SmallAirway - FOXJ1CRERBPJK_Trachea	-0.367356	0.115353	0.65661
Atp5pb	FOXJ1CRERBPJK_SmallAirway - FOXJ1CRERBPJK_Trachea	-0.00999714	0.969238	0.994148
Atp6ap1l	FOXJ1CRERBPJK_SmallAirway - FOXJ1CRERBPJK_Trachea	0.180617	0.402735	0.856943
Atp6ap2	FOXJ1CRERBPJK_SmallAirway - FOXJ1CRERBPJK_Trachea	-0.840502	0.101907	0.628138
Atp6v0a1	FOXJ1CRERBPJK_SmallAirway - FOXJ1CRERBPJK_Trachea	0.39246	0.254437	0.804238
Atp6v0a2	FOXJ1CRERBPJK_SmallAirway - FOXJ1CRERBPJK_Trachea	0.0425854	0.850285	0.973249
Atp6v0a4	FOXJ1CRERBPJK_SmallAirway - FOXJ1CRERBPJK_Trachea	-0.113828	0.817396	0.966071
Atp6v0b	FOXJ1CRERBPJK_SmallAirway - FOXJ1CRERBPJK_Trachea	-0.212604	0.567006	0.904829
Atp6v0c	FOXJ1CRERBPJK_SmallAirway - FOXJ1CRERBPJK_Trachea	-0.238641	0.402107	0.856943
Atp6v0d1	FOXJ1CRERBPJK_SmallAirway - FOXJ1CRERBPJK_Trachea	0.258677	0.0683775	0.521075
Atp6v0d2	FOXJ1CRERBPJK_SmallAirway - FOXJ1CRERBPJK_Trachea	0.182435	0.574037	0.907932
Atp6v0e	FOXJ1CRERBPJK_SmallAirway - FOXJ1CRERBPJK_Trachea	-0.287794	0.2647	0.808994
Atp6v0e2	FOXJ1CRERBPJK_SmallAirway - FOXJ1CRERBPJK_Trachea	-0.469009	0.203091	0.768591
Atp6v1a	FOXJ1CRERBPJK_SmallAirway - FOXJ1CRERBPJK_Trachea	0.154968	0.249959	0.801049
Atp6v1b1	FOXJ1CRERBPJK_SmallAirway - FOXJ1CRERBPJK_Trachea	-1.52086	0.0992858	0.621593
Atp6v1b2	FOXJ1CRERBPJK_SmallAirway - FOXJ1CRERBPJK_Trachea	0.0700351	0.786686	0.958321
Atp6v1c1	FOXJ1CRERBPJK_SmallAirway - FOXJ1CRERBPJK_Trachea	-0.00104194	0.996578	0.998993
Atp6v1c2	FOXJ1CRERBPJK_SmallAirway - FOXJ1CRERBPJK_Trachea	0.357737	0.269619	0.812146
Atp6v1d	FOXJ1CRERBPJK_SmallAirway - FOXJ1CRERBPJK_Trachea	0.212802	0.143554	0.705284
Atp6v1e1	FOXJ1CRERBPJK_SmallAirway - FOXJ1CRERBPJK_Trachea	0.414543	0.366481	0.848467
Atp6v1e2	FOXJ1CRERBPJK_SmallAirway - FOXJ1CRERBPJK_Trachea	-0.243739	0.431884	0.865035
Atp6v1g1	FOXJ1CRERBPJK_SmallAirway - FOXJ1CRERBPJK_Trachea	0.310717	0.469345	0.876436
Atp6v1g2	FOXJ1CRERBPJK_SmallAirway - FOXJ1CRERBPJK_Trachea	0.945504	1.75105e-09	9.30003e-07
Atp6v1g3	FOXJ1CRERBPJK_SmallAirway - FOXJ1CRERBPJK_Trachea	-0.159736	0.494597	0.880188
Atp6v1h	FOXJ1CRERBPJK_SmallAirway - FOXJ1CRERBPJK_Trachea	-0.16478	0.591879	0.910883
Atp7a	FOXJ1CRERBPJK_SmallAirway - FOXJ1CRERBPJK_Trachea	0.327662	0.108982	0.643226
Atp7b	FOXJ1CRERBPJK_SmallAirway - FOXJ1CRERBPJK_Trachea	0.90855	0.12331	0.6715
Atp8a1	FOXJ1CRERBPJK_SmallAirway - FOXJ1CRERBPJK_Trachea	1.24556	0.0773754	0.553101
Atp8a2	FOXJ1CRERBPJK_SmallAirway - FOXJ1CRERBPJK_Trachea	-0.0781236	0.69085	0.93525
Atp8b1	FOXJ1CRERBPJK_SmallAirway - FOXJ1CRERBPJK_Trachea	0.329317	0.471497	0.876436
Atp8b2	FOXJ1CRERBPJK_SmallAirway - FOXJ1CRERBPJK_Trachea	0.225778	0.530996	0.892688
Atp8b3	FOXJ1CRERBPJK_SmallAirway - FOXJ1CRERBPJK_Trachea	-0.0498522	0.867248	0.977105
Atp8b4	FOXJ1CRERBPJK_SmallAirway - FOXJ1CRERBPJK_Trachea	-0.239062	0.356432	0.844928
Atp8b5	FOXJ1CRERBPJK_SmallAirway - FOXJ1CRERBPJK_Trachea	-1.01532	4.25925e-05	0.00275125
Atp9a	FOXJ1CRERBPJK_SmallAirway - FOXJ1CRERBPJK_Trachea	-0.422871	0.272207	0.814102
Atp9b	FOXJ1CRERBPJK_SmallAirway - FOXJ1CRERBPJK_Trachea	0.168752	0.439252	0.867882
Atpaf1	FOXJ1CRERBPJK_SmallAirway - FOXJ1CRERBPJK_Trachea	0.127418	0.551971	0.899981
Atpaf2	FOXJ1CRERBPJK_SmallAirway - FOXJ1CRERBPJK_Trachea	-0.187883	0.506743	0.883804
Atpsckmt	FOXJ1CRERBPJK_SmallAirway - FOXJ1CRERBPJK_Trachea	0.18411	0.342666	0.841913
Atr	FOXJ1CRERBPJK_SmallAirway - FOXJ1CRERBPJK_Trachea	0.545735	0.0440487	0.407653
Atrip	FOXJ1CRERBPJK_SmallAirway - FOXJ1CRERBPJK_Trachea	-0.275322	0.115836	0.657597
Atrn	FOXJ1CRERBPJK_SmallAirway - FOXJ1CRERBPJK_Trachea	0.0272238	0.923899	0.986534
Atrnl1	FOXJ1CRERBPJK_SmallAirway - FOXJ1CRERBPJK_Trachea	0.191335	0.683124	0.932931
Atrx	FOXJ1CRERBPJK_SmallAirway - FOXJ1CRERBPJK_Trachea	-0.265406	0.136076	0.694027
Atxn1	FOXJ1CRERBPJK_SmallAirway - FOXJ1CRERBPJK_Trachea	1.42112	1.76199e-07	3.27908e-05
Atxn10	FOXJ1CRERBPJK_SmallAirway - FOXJ1CRERBPJK_Trachea	0.29519	0.301833	0.821815
Atxn1l	FOXJ1CRERBPJK_SmallAirway - FOXJ1CRERBPJK_Trachea	0.110971	0.787219	0.95852
Atxn2	FOXJ1CRERBPJK_SmallAirway - FOXJ1CRERBPJK_Trachea	0.376914	0.00362425	0.0805592
Atxn2l	FOXJ1CRERBPJK_SmallAirway - FOXJ1CRERBPJK_Trachea	0.996292	3.54884e-08	9.44857e-06
Atxn3	FOXJ1CRERBPJK_SmallAirway - FOXJ1CRERBPJK_Trachea	-0.0229566	0.957366	0.991328
Atxn7	FOXJ1CRERBPJK_SmallAirway - FOXJ1CRERBPJK_Trachea	0.467822	0.34032	0.841344
Atxn7l1	FOXJ1CRERBPJK_SmallAirway - FOXJ1CRERBPJK_Trachea	1.08175	0.000483109	0.0183639
Atxn7l2	FOXJ1CRERBPJK_SmallAirway - FOXJ1CRERBPJK_Trachea	-0.0668937	0.778807	0.9575
Atxn7l3	FOXJ1CRERBPJK_SmallAirway - FOXJ1CRERBPJK_Trachea	-0.251506	0.290441	0.816864
AU015836	FOXJ1CRERBPJK_SmallAirway - FOXJ1CRERBPJK_Trachea	-0.481636	0.185957	0.754376
AU018091	FOXJ1CRERBPJK_SmallAirway - FOXJ1CRERBPJK_Trachea	-0.263286	0.171739	0.740726
AU021092	FOXJ1CRERBPJK_SmallAirway - FOXJ1CRERBPJK_Trachea	0.301287	0.0130547	0.195157
AU022252	FOXJ1CRERBPJK_SmallAirway - FOXJ1CRERBPJK_Trachea	0.446835	0.504665	0.883233
Ezhip	FOXJ1CRERBPJK_SmallAirway - FOXJ1CRERBPJK_Trachea	-0.0113323	0.980042	0.995609
AU040320	FOXJ1CRERBPJK_SmallAirway - FOXJ1CRERBPJK_Trachea	-0.186852	0.676634	0.930469
Auh	FOXJ1CRERBPJK_SmallAirway - FOXJ1CRERBPJK_Trachea	1.01719	0.302822	0.822283
Aunip	FOXJ1CRERBPJK_SmallAirway - FOXJ1CRERBPJK_Trachea	0.146746	0.724436	0.943012
Aup1	FOXJ1CRERBPJK_SmallAirway - FOXJ1CRERBPJK_Trachea	0.16126	0.743429	0.947984
Aurka	FOXJ1CRERBPJK_SmallAirway - FOXJ1CRERBPJK_Trachea	-0.28622	0.670475	0.928686
Aurkaip1	FOXJ1CRERBPJK_SmallAirway - FOXJ1CRERBPJK_Trachea	0.192871	0.412818	0.859943
Aurkb	FOXJ1CRERBPJK_SmallAirway - FOXJ1CRERBPJK_Trachea	0.282561	0.409002	0.859563
Aurkc	FOXJ1CRERBPJK_SmallAirway - FOXJ1CRERBPJK_Trachea	1.1057	0.341121	0.841505
Auts2	FOXJ1CRERBPJK_SmallAirway - FOXJ1CRERBPJK_Trachea	0.192342	0.250416	0.801465
AV320801	FOXJ1CRERBPJK_SmallAirway - FOXJ1CRERBPJK_Trachea	0.39834	0.607499	0.913833
Aven	FOXJ1CRERBPJK_SmallAirway - FOXJ1CRERBPJK_Trachea	-0.349597	0.17305	0.741697
Avil	FOXJ1CRERBPJK_SmallAirway - FOXJ1CRERBPJK_Trachea	-0.492287	0.147216	0.711161
Avl9	FOXJ1CRERBPJK_SmallAirway - FOXJ1CRERBPJK_Trachea	0.223808	0.114148	0.654097
Avp	FOXJ1CRERBPJK_SmallAirway - FOXJ1CRERBPJK_Trachea	0.0621614	0.904519	0.982768
Avpi1	FOXJ1CRERBPJK_SmallAirway - FOXJ1CRERBPJK_Trachea	-0.966591	0.0616039	0.492277
Avpr1a	FOXJ1CRERBPJK_SmallAirway - FOXJ1CRERBPJK_Trachea	-0.267546	0.502983	0.882726
Avpr2	FOXJ1CRERBPJK_SmallAirway - FOXJ1CRERBPJK_Trachea	-0.650246	0.269156	0.812146
AW209491	FOXJ1CRERBPJK_SmallAirway - FOXJ1CRERBPJK_Trachea	0.426464	0.447381	0.870157
AW549877	FOXJ1CRERBPJK_SmallAirway - FOXJ1CRERBPJK_Trachea	0.79932	0.0905768	0.593064
AW551984	FOXJ1CRERBPJK_SmallAirway - FOXJ1CRERBPJK_Trachea	-0.355277	0.628327	0.920693
AW554918	FOXJ1CRERBPJK_SmallAirway - FOXJ1CRERBPJK_Trachea	-0.126014	0.512313	0.886048
Awat1	FOXJ1CRERBPJK_SmallAirway - FOXJ1CRERBPJK_Trachea	-0.320004	0.710924	0.940162
Awat2	FOXJ1CRERBPJK_SmallAirway - FOXJ1CRERBPJK_Trachea	0.0656119	0.774298	0.957017
Axdnd1	FOXJ1CRERBPJK_SmallAirway - FOXJ1CRERBPJK_Trachea	0.342046	0.584594	0.909844
Axin1	FOXJ1CRERBPJK_SmallAirway - FOXJ1CRERBPJK_Trachea	-0.117075	0.734741	0.944934
Axin2	FOXJ1CRERBPJK_SmallAirway - FOXJ1CRERBPJK_Trachea	0.427172	0.143602	0.705284
Axl	FOXJ1CRERBPJK_SmallAirway - FOXJ1CRERBPJK_Trachea	-0.644089	0.00934843	0.156803
AY074887	FOXJ1CRERBPJK_SmallAirway - FOXJ1CRERBPJK_Trachea	0.221937	0.744327	0.947984
AY761185	FOXJ1CRERBPJK_SmallAirway - FOXJ1CRERBPJK_Trachea	0.274844	0.478299	0.878795
Aym1	FOXJ1CRERBPJK_SmallAirway - FOXJ1CRERBPJK_Trachea	0.123304	0.647448	0.924586
Azgp1	FOXJ1CRERBPJK_SmallAirway - FOXJ1CRERBPJK_Trachea	1.15889	0.134221	0.689983
Azi2	FOXJ1CRERBPJK_SmallAirway - FOXJ1CRERBPJK_Trachea	0.32062	0.048933	0.43375
Azin1	FOXJ1CRERBPJK_SmallAirway - FOXJ1CRERBPJK_Trachea	-0.206411	0.591093	0.910883
Azin2	FOXJ1CRERBPJK_SmallAirway - FOXJ1CRERBPJK_Trachea	0.964952	0.000354896	0.0145927
Pramel17	FOXJ1CRERBPJK_SmallAirway - FOXJ1CRERBPJK_Trachea	-0.188659	0.446411	0.869956
Iftap	FOXJ1CRERBPJK_SmallAirway - FOXJ1CRERBPJK_Trachea	-0.145462	0.485269	0.879176
B230217C12Rik	FOXJ1CRERBPJK_SmallAirway - FOXJ1CRERBPJK_Trachea	-0.407618	0.522307	0.889661
B230219D22Rik	FOXJ1CRERBPJK_SmallAirway - FOXJ1CRERBPJK_Trachea	0.0117328	0.950246	0.990691
B230307C23Rik	FOXJ1CRERBPJK_SmallAirway - FOXJ1CRERBPJK_Trachea	0.920392	0.0550395	0.464515
B2m	FOXJ1CRERBPJK_SmallAirway - FOXJ1CRERBPJK_Trachea	-1.11772	0.0494817	0.436178
B3galnt1	FOXJ1CRERBPJK_SmallAirway - FOXJ1CRERBPJK_Trachea	0.647201	0.199239	0.766389
B3galnt2	FOXJ1CRERBPJK_SmallAirway - FOXJ1CRERBPJK_Trachea	-0.0519058	0.848957	0.972872
B3galt1	FOXJ1CRERBPJK_SmallAirway - FOXJ1CRERBPJK_Trachea	0.400873	0.390206	0.851315
B3galt2	FOXJ1CRERBPJK_SmallAirway - FOXJ1CRERBPJK_Trachea	-2.2356	0.0239299	0.282781
B3galt4	FOXJ1CRERBPJK_SmallAirway - FOXJ1CRERBPJK_Trachea	0.10788	0.834569	0.969381
B3galt5	FOXJ1CRERBPJK_SmallAirway - FOXJ1CRERBPJK_Trachea	-0.259493	0.787415	0.958565
B3galt6	FOXJ1CRERBPJK_SmallAirway - FOXJ1CRERBPJK_Trachea	-0.482207	0.455347	0.872778
B3gat1	FOXJ1CRERBPJK_SmallAirway - FOXJ1CRERBPJK_Trachea	-0.140198	0.611377	0.915318
B3gat2	FOXJ1CRERBPJK_SmallAirway - FOXJ1CRERBPJK_Trachea	-0.606191	0.245755	0.798276
B3gat3	FOXJ1CRERBPJK_SmallAirway - FOXJ1CRERBPJK_Trachea	0.634893	0.112186	0.648709
B3glct	FOXJ1CRERBPJK_SmallAirway - FOXJ1CRERBPJK_Trachea	-0.0329902	0.860236	0.97604
B3gnt2	FOXJ1CRERBPJK_SmallAirway - FOXJ1CRERBPJK_Trachea	-0.653803	0.0419606	0.395996
B3gnt3	FOXJ1CRERBPJK_SmallAirway - FOXJ1CRERBPJK_Trachea	-1.04656	0.129604	0.682145
B3gnt4	FOXJ1CRERBPJK_SmallAirway - FOXJ1CRERBPJK_Trachea	0.882964	0.00028993	0.0124015
B3gnt5	FOXJ1CRERBPJK_SmallAirway - FOXJ1CRERBPJK_Trachea	-0.0466804	0.922595	0.986534
B3gnt6	FOXJ1CRERBPJK_SmallAirway - FOXJ1CRERBPJK_Trachea	-0.10121	0.724426	0.943012
B3gnt7	FOXJ1CRERBPJK_SmallAirway - FOXJ1CRERBPJK_Trachea	0.0141356	0.976495	0.995154
B3gnt8	FOXJ1CRERBPJK_SmallAirway - FOXJ1CRERBPJK_Trachea	-0.0609396	0.834133	0.969279
B3gnt9	FOXJ1CRERBPJK_SmallAirway - FOXJ1CRERBPJK_Trachea	0.508293	0.481271	0.878859
B3gntl1	FOXJ1CRERBPJK_SmallAirway - FOXJ1CRERBPJK_Trachea	-0.511448	0.304883	0.823994
B430306N03Rik	FOXJ1CRERBPJK_SmallAirway - FOXJ1CRERBPJK_Trachea	-0.19375	0.584587	0.909844
B4galnt1	FOXJ1CRERBPJK_SmallAirway - FOXJ1CRERBPJK_Trachea	-0.103888	0.661009	0.926727
B4galnt2	FOXJ1CRERBPJK_SmallAirway - FOXJ1CRERBPJK_Trachea	0.540893	0.524136	0.89064
B4galnt3	FOXJ1CRERBPJK_SmallAirway - FOXJ1CRERBPJK_Trachea	0.00869892	0.979059	0.995477
B4galnt4	FOXJ1CRERBPJK_SmallAirway - FOXJ1CRERBPJK_Trachea	-0.0535619	0.88717	0.980239
B4galt1	FOXJ1CRERBPJK_SmallAirway - FOXJ1CRERBPJK_Trachea	-0.0057148	0.943841	0.989377
B4galt2	FOXJ1CRERBPJK_SmallAirway - FOXJ1CRERBPJK_Trachea	0.673621	0.373659	0.849917
B4galt3	FOXJ1CRERBPJK_SmallAirway - FOXJ1CRERBPJK_Trachea	-0.0634999	0.70562	0.939147
B4galt4	FOXJ1CRERBPJK_SmallAirway - FOXJ1CRERBPJK_Trachea	-1.12895	0.108052	0.639895
B4galt5	FOXJ1CRERBPJK_SmallAirway - FOXJ1CRERBPJK_Trachea	1.14408	0.130789	0.683571
B4galt6	FOXJ1CRERBPJK_SmallAirway - FOXJ1CRERBPJK_Trachea	0.468297	0.299971	0.820835
B4galt7	FOXJ1CRERBPJK_SmallAirway - FOXJ1CRERBPJK_Trachea	0.0422896	0.817888	0.966322
B4gat1	FOXJ1CRERBPJK_SmallAirway - FOXJ1CRERBPJK_Trachea	0.205666	0.330819	0.838116
B630019K06Rik	FOXJ1CRERBPJK_SmallAirway - FOXJ1CRERBPJK_Trachea	-0.355029	0.121455	0.668967
B830017H08Rik	FOXJ1CRERBPJK_SmallAirway - FOXJ1CRERBPJK_Trachea	0.0627836	0.841068	0.970867
B9d1	FOXJ1CRERBPJK_SmallAirway - FOXJ1CRERBPJK_Trachea	0.0378722	0.915908	0.986055
B9d2	FOXJ1CRERBPJK_SmallAirway - FOXJ1CRERBPJK_Trachea	-0.121849	0.385895	0.851315
Baat	FOXJ1CRERBPJK_SmallAirway - FOXJ1CRERBPJK_Trachea	-0.0808357	0.867403	0.977105
Babam1	FOXJ1CRERBPJK_SmallAirway - FOXJ1CRERBPJK_Trachea	-0.241167	0.412213	0.859853
Babam2	FOXJ1CRERBPJK_SmallAirway - FOXJ1CRERBPJK_Trachea	0.283388	0.321225	0.832974
Bace1	FOXJ1CRERBPJK_SmallAirway - FOXJ1CRERBPJK_Trachea	-0.0506919	0.669128	0.928204
Bace2	FOXJ1CRERBPJK_SmallAirway - FOXJ1CRERBPJK_Trachea	-1.5996	0.0514701	0.447119
Bach1	FOXJ1CRERBPJK_SmallAirway - FOXJ1CRERBPJK_Trachea	0.895241	2.71259e-05	0.00187237
Bach2	FOXJ1CRERBPJK_SmallAirway - FOXJ1CRERBPJK_Trachea	0.127465	0.741823	0.947596
Bad	FOXJ1CRERBPJK_SmallAirway - FOXJ1CRERBPJK_Trachea	-0.360501	0.397974	0.855109
Bag1	FOXJ1CRERBPJK_SmallAirway - FOXJ1CRERBPJK_Trachea	-0.10735	0.767552	0.954262
Bag2	FOXJ1CRERBPJK_SmallAirway - FOXJ1CRERBPJK_Trachea	-0.369717	0.251964	0.802791
Bag3	FOXJ1CRERBPJK_SmallAirway - FOXJ1CRERBPJK_Trachea	-0.427764	0.114131	0.654097
Bag4	FOXJ1CRERBPJK_SmallAirway - FOXJ1CRERBPJK_Trachea	0.362251	0.338002	0.840956
Bag5	FOXJ1CRERBPJK_SmallAirway - FOXJ1CRERBPJK_Trachea	-0.0859329	0.565418	0.90459
Bag6	FOXJ1CRERBPJK_SmallAirway - FOXJ1CRERBPJK_Trachea	0.244234	0.490334	0.879886
Bahcc1	FOXJ1CRERBPJK_SmallAirway - FOXJ1CRERBPJK_Trachea	0.00567949	0.988487	0.998017
Bahd1	FOXJ1CRERBPJK_SmallAirway - FOXJ1CRERBPJK_Trachea	-0.0222849	0.882238	0.979866
Baiap2	FOXJ1CRERBPJK_SmallAirway - FOXJ1CRERBPJK_Trachea	0.504671	0.311609	0.827754
Baiap2l1	FOXJ1CRERBPJK_SmallAirway - FOXJ1CRERBPJK_Trachea	-0.922514	0.0657113	0.509573
Baiap2l2	FOXJ1CRERBPJK_SmallAirway - FOXJ1CRERBPJK_Trachea	-0.43043	0.456989	0.87324
Baiap3	FOXJ1CRERBPJK_SmallAirway - FOXJ1CRERBPJK_Trachea	-0.171059	0.774404	0.957017
Bak1	FOXJ1CRERBPJK_SmallAirway - FOXJ1CRERBPJK_Trachea	0.272089	0.0731987	0.539407
Bambi	FOXJ1CRERBPJK_SmallAirway - FOXJ1CRERBPJK_Trachea	0.351174	0.165601	0.733649
Banf1	FOXJ1CRERBPJK_SmallAirway - FOXJ1CRERBPJK_Trachea	-0.0199272	0.916076	0.986059
Banf2	FOXJ1CRERBPJK_SmallAirway - FOXJ1CRERBPJK_Trachea	0.0886587	0.84584	0.97206
Bank1	FOXJ1CRERBPJK_SmallAirway - FOXJ1CRERBPJK_Trachea	-0.137816	0.614466	0.91635
Banp	FOXJ1CRERBPJK_SmallAirway - FOXJ1CRERBPJK_Trachea	-0.102778	0.767056	0.954079
Bap1	FOXJ1CRERBPJK_SmallAirway - FOXJ1CRERBPJK_Trachea	0.520479	0.154333	0.718927
Bard1	FOXJ1CRERBPJK_SmallAirway - FOXJ1CRERBPJK_Trachea	0.0350241	0.914904	0.985764
Barhl1	FOXJ1CRERBPJK_SmallAirway - FOXJ1CRERBPJK_Trachea	-0.38937	0.212306	0.774957
Barhl2	FOXJ1CRERBPJK_SmallAirway - FOXJ1CRERBPJK_Trachea	0.0868301	0.920855	0.986534
Barx1	FOXJ1CRERBPJK_SmallAirway - FOXJ1CRERBPJK_Trachea	-0.155869	0.789847	0.95958
Barx2	FOXJ1CRERBPJK_SmallAirway - FOXJ1CRERBPJK_Trachea	0.0666486	0.806426	0.963361
Basp1	FOXJ1CRERBPJK_SmallAirway - FOXJ1CRERBPJK_Trachea	-3.0445	0.00857377	0.147387
Batf	FOXJ1CRERBPJK_SmallAirway - FOXJ1CRERBPJK_Trachea	-0.72231	0.0173159	0.233979
Batf2	FOXJ1CRERBPJK_SmallAirway - FOXJ1CRERBPJK_Trachea	0.161438	0.714054	0.940393
Batf3	FOXJ1CRERBPJK_SmallAirway - FOXJ1CRERBPJK_Trachea	-0.388927	0.166016	0.734264
Bax	FOXJ1CRERBPJK_SmallAirway - FOXJ1CRERBPJK_Trachea	-0.473165	0.240422	0.794678
Baz1a	FOXJ1CRERBPJK_SmallAirway - FOXJ1CRERBPJK_Trachea	-0.224133	0.505998	0.883781
Baz1b	FOXJ1CRERBPJK_SmallAirway - FOXJ1CRERBPJK_Trachea	0.497635	0.000362455	0.0148397
Baz2a	FOXJ1CRERBPJK_SmallAirway - FOXJ1CRERBPJK_Trachea	0.907587	0.0796186	0.562152
Baz2b	FOXJ1CRERBPJK_SmallAirway - FOXJ1CRERBPJK_Trachea	0.233468	0.225595	0.786955
BB014433	FOXJ1CRERBPJK_SmallAirway - FOXJ1CRERBPJK_Trachea	-0.426851	0.13776	0.696075
Eif1ad2	FOXJ1CRERBPJK_SmallAirway - FOXJ1CRERBPJK_Trachea	0.193018	0.715529	0.940393
Bbc3	FOXJ1CRERBPJK_SmallAirway - FOXJ1CRERBPJK_Trachea	-0.175015	0.449078	0.87021
Bbip1	FOXJ1CRERBPJK_SmallAirway - FOXJ1CRERBPJK_Trachea	1.02278	0.189584	0.759765
Bbof1	FOXJ1CRERBPJK_SmallAirway - FOXJ1CRERBPJK_Trachea	0.648746	0.181045	0.748936
Bbox1	FOXJ1CRERBPJK_SmallAirway - FOXJ1CRERBPJK_Trachea	-0.294082	0.242848	0.796989
Bbs1	FOXJ1CRERBPJK_SmallAirway - FOXJ1CRERBPJK_Trachea	0.236957	0.182805	0.751178
Bbs10	FOXJ1CRERBPJK_SmallAirway - FOXJ1CRERBPJK_Trachea	0.290792	0.631088	0.921227
Bbs12	FOXJ1CRERBPJK_SmallAirway - FOXJ1CRERBPJK_Trachea	0.719215	0.289542	0.816864
Bbs2	FOXJ1CRERBPJK_SmallAirway - FOXJ1CRERBPJK_Trachea	0.231409	0.132039	0.685127
Bbs4	FOXJ1CRERBPJK_SmallAirway - FOXJ1CRERBPJK_Trachea	0.26971	0.453274	0.872607
Bbs5	FOXJ1CRERBPJK_SmallAirway - FOXJ1CRERBPJK_Trachea	-0.213808	0.63814	0.922203
Bbs7	FOXJ1CRERBPJK_SmallAirway - FOXJ1CRERBPJK_Trachea	0.295845	0.272906	0.814102
Bbs9	FOXJ1CRERBPJK_SmallAirway - FOXJ1CRERBPJK_Trachea	0.497611	0.173715	0.743214
Bbx	FOXJ1CRERBPJK_SmallAirway - FOXJ1CRERBPJK_Trachea	-0.240777	0.109856	0.645903
BC003965	FOXJ1CRERBPJK_SmallAirway - FOXJ1CRERBPJK_Trachea	0.358695	0.609632	0.914718
BC004004	FOXJ1CRERBPJK_SmallAirway - FOXJ1CRERBPJK_Trachea	-0.156099	0.780907	0.957864
BC005537	FOXJ1CRERBPJK_SmallAirway - FOXJ1CRERBPJK_Trachea	0.988333	1.37476e-06	0.000174075
BC005624	FOXJ1CRERBPJK_SmallAirway - FOXJ1CRERBPJK_Trachea	0.261775	0.240521	0.794678
BC016579	FOXJ1CRERBPJK_SmallAirway - FOXJ1CRERBPJK_Trachea	-0.150152	0.58177	0.909343
Rusf1	FOXJ1CRERBPJK_SmallAirway - FOXJ1CRERBPJK_Trachea	0.373966	0.330275	0.838028
BC024139	FOXJ1CRERBPJK_SmallAirway - FOXJ1CRERBPJK_Trachea	0.160397	0.713094	0.940393
BC024978	FOXJ1CRERBPJK_SmallAirway - FOXJ1CRERBPJK_Trachea	0.225875	0.589656	0.910883
BC028528	FOXJ1CRERBPJK_SmallAirway - FOXJ1CRERBPJK_Trachea	0.525511	0.0864907	0.582822
BC029722	FOXJ1CRERBPJK_SmallAirway - FOXJ1CRERBPJK_Trachea	0.227489	0.22515	0.786955
BC030500	FOXJ1CRERBPJK_SmallAirway - FOXJ1CRERBPJK_Trachea	-0.65207	0.0200151	0.255296
BC034090	FOXJ1CRERBPJK_SmallAirway - FOXJ1CRERBPJK_Trachea	-0.0216894	0.958797	0.991347
BC035044	FOXJ1CRERBPJK_SmallAirway - FOXJ1CRERBPJK_Trachea	-0.349922	0.458866	0.873906
BC048403	FOXJ1CRERBPJK_SmallAirway - FOXJ1CRERBPJK_Trachea	-0.0206945	0.908304	0.983857
BC048562	FOXJ1CRERBPJK_SmallAirway - FOXJ1CRERBPJK_Trachea	-0.0616687	0.930621	0.988087
BC048671	FOXJ1CRERBPJK_SmallAirway - FOXJ1CRERBPJK_Trachea	-0.362693	0.256615	0.805678
BC048679	FOXJ1CRERBPJK_SmallAirway - FOXJ1CRERBPJK_Trachea	-0.400226	0.0628924	0.498757
BC049352	FOXJ1CRERBPJK_SmallAirway - FOXJ1CRERBPJK_Trachea	-0.192843	0.534272	0.893886
BC049715	FOXJ1CRERBPJK_SmallAirway - FOXJ1CRERBPJK_Trachea	-0.240864	0.375638	0.850058
BC049762	FOXJ1CRERBPJK_SmallAirway - FOXJ1CRERBPJK_Trachea	-0.147851	0.569213	0.905964
BC051019	FOXJ1CRERBPJK_SmallAirway - FOXJ1CRERBPJK_Trachea	0.052523	0.885307	0.980239
BC051665	FOXJ1CRERBPJK_SmallAirway - FOXJ1CRERBPJK_Trachea	-0.626734	0.0179253	0.239841
Cdin1	FOXJ1CRERBPJK_SmallAirway - FOXJ1CRERBPJK_Trachea	0.0640281	0.864075	0.976909
BC053393	FOXJ1CRERBPJK_SmallAirway - FOXJ1CRERBPJK_Trachea	-0.602185	0.0712009	0.531643
BC055324	FOXJ1CRERBPJK_SmallAirway - FOXJ1CRERBPJK_Trachea	-0.24451	0.377766	0.850151
Cspg4b	FOXJ1CRERBPJK_SmallAirway - FOXJ1CRERBPJK_Trachea	-0.125613	0.744593	0.947984
BC107364	FOXJ1CRERBPJK_SmallAirway - FOXJ1CRERBPJK_Trachea	-0.594696	0.23821	0.793816
Bcam	FOXJ1CRERBPJK_SmallAirway - FOXJ1CRERBPJK_Trachea	-0.413625	0.191574	0.761356
Bcan	FOXJ1CRERBPJK_SmallAirway - FOXJ1CRERBPJK_Trachea	0.045699	0.837959	0.970252
Bcap29	FOXJ1CRERBPJK_SmallAirway - FOXJ1CRERBPJK_Trachea	0.401775	0.373015	0.8498
Bcar1	FOXJ1CRERBPJK_SmallAirway - FOXJ1CRERBPJK_Trachea	-0.320069	0.369472	0.848467
Bcar3	FOXJ1CRERBPJK_SmallAirway - FOXJ1CRERBPJK_Trachea	0.434648	0.664229	0.927453
Bcas1	FOXJ1CRERBPJK_SmallAirway - FOXJ1CRERBPJK_Trachea	-0.479718	0.00828402	0.143861
Bcas2	FOXJ1CRERBPJK_SmallAirway - FOXJ1CRERBPJK_Trachea	-0.218567	0.221914	0.783342
Bcas3	FOXJ1CRERBPJK_SmallAirway - FOXJ1CRERBPJK_Trachea	0.543771	0.293535	0.817082
Bcat1	FOXJ1CRERBPJK_SmallAirway - FOXJ1CRERBPJK_Trachea	0.244242	0.634602	0.921632
Bcat2	FOXJ1CRERBPJK_SmallAirway - FOXJ1CRERBPJK_Trachea	0.663864	0.237726	0.793816
Bccip	FOXJ1CRERBPJK_SmallAirway - FOXJ1CRERBPJK_Trachea	0.303181	0.0437333	0.406505
Bcdin3d	FOXJ1CRERBPJK_SmallAirway - FOXJ1CRERBPJK_Trachea	-0.140652	0.35674	0.844928
Bche	FOXJ1CRERBPJK_SmallAirway - FOXJ1CRERBPJK_Trachea	-0.608346	0.198257	0.765002
Bckdha	FOXJ1CRERBPJK_SmallAirway - FOXJ1CRERBPJK_Trachea	0.488779	0.00565438	0.108827
Bckdk	FOXJ1CRERBPJK_SmallAirway - FOXJ1CRERBPJK_Trachea	0.23374	0.271729	0.814102
Bcl10	FOXJ1CRERBPJK_SmallAirway - FOXJ1CRERBPJK_Trachea	-0.375502	0.201982	0.768442
Bcl11a	FOXJ1CRERBPJK_SmallAirway - FOXJ1CRERBPJK_Trachea	-0.829245	0.000101611	0.00559957
Bcl11b	FOXJ1CRERBPJK_SmallAirway - FOXJ1CRERBPJK_Trachea	0.0324269	0.940206	0.989377
Bcl2	FOXJ1CRERBPJK_SmallAirway - FOXJ1CRERBPJK_Trachea	-0.058806	0.786846	0.958321
Bcl2a1c	FOXJ1CRERBPJK_SmallAirway - FOXJ1CRERBPJK_Trachea	0.0553955	0.898458	0.980883
Bcl2l1	FOXJ1CRERBPJK_SmallAirway - FOXJ1CRERBPJK_Trachea	0.757889	0.0885678	0.588393
Bcl2l10	FOXJ1CRERBPJK_SmallAirway - FOXJ1CRERBPJK_Trachea	-0.183754	0.744868	0.948068
Bcl2l11	FOXJ1CRERBPJK_SmallAirway - FOXJ1CRERBPJK_Trachea	-0.176497	0.731483	0.94456
Bcl2l12	FOXJ1CRERBPJK_SmallAirway - FOXJ1CRERBPJK_Trachea	0.0663922	0.72069	0.941178
Bcl2l13	FOXJ1CRERBPJK_SmallAirway - FOXJ1CRERBPJK_Trachea	-0.0939075	0.769511	0.95512
Bcl2l14	FOXJ1CRERBPJK_SmallAirway - FOXJ1CRERBPJK_Trachea	0.354673	0.466647	0.876436
Bcl2l15	FOXJ1CRERBPJK_SmallAirway - FOXJ1CRERBPJK_Trachea	-0.413176	0.29508	0.817082
Bcl2l2	FOXJ1CRERBPJK_SmallAirway - FOXJ1CRERBPJK_Trachea	-0.0992428	0.671128	0.928843
Bcl3	FOXJ1CRERBPJK_SmallAirway - FOXJ1CRERBPJK_Trachea	-0.167024	0.400539	0.856633
Bcl6	FOXJ1CRERBPJK_SmallAirway - FOXJ1CRERBPJK_Trachea	0.144914	0.391256	0.851761
Bcl6b	FOXJ1CRERBPJK_SmallAirway - FOXJ1CRERBPJK_Trachea	0.507276	0.211028	0.774467
Bcl7a	FOXJ1CRERBPJK_SmallAirway - FOXJ1CRERBPJK_Trachea	0.389959	0.00013564	0.00695293
Bcl7b	FOXJ1CRERBPJK_SmallAirway - FOXJ1CRERBPJK_Trachea	0.637099	0.0911315	0.594891
Bcl7c	FOXJ1CRERBPJK_SmallAirway - FOXJ1CRERBPJK_Trachea	-0.15477	0.571402	0.907046
Bcl9	FOXJ1CRERBPJK_SmallAirway - FOXJ1CRERBPJK_Trachea	0.218175	0.427853	0.864419
Bcl9l	FOXJ1CRERBPJK_SmallAirway - FOXJ1CRERBPJK_Trachea	0.626701	0.00598516	0.11364
Bclaf1	FOXJ1CRERBPJK_SmallAirway - FOXJ1CRERBPJK_Trachea	0.891236	0.0626984	0.498252
Bclaf3	FOXJ1CRERBPJK_SmallAirway - FOXJ1CRERBPJK_Trachea	-0.0463086	0.789043	0.959091
Bco1	FOXJ1CRERBPJK_SmallAirway - FOXJ1CRERBPJK_Trachea	0.0404339	0.920847	0.986534
Bco2	FOXJ1CRERBPJK_SmallAirway - FOXJ1CRERBPJK_Trachea	-0.282309	0.489382	0.879822
Bcor	FOXJ1CRERBPJK_SmallAirway - FOXJ1CRERBPJK_Trachea	0.278587	0.0586931	0.48089
Bcorl1	FOXJ1CRERBPJK_SmallAirway - FOXJ1CRERBPJK_Trachea	0.798808	0.200082	0.767298
Bcr	FOXJ1CRERBPJK_SmallAirway - FOXJ1CRERBPJK_Trachea	0.819555	0.000212225	0.0097777
Bcs1l	FOXJ1CRERBPJK_SmallAirway - FOXJ1CRERBPJK_Trachea	-0.155684	0.512814	0.886369
Bdh1	FOXJ1CRERBPJK_SmallAirway - FOXJ1CRERBPJK_Trachea	-0.186741	0.250874	0.802125
Bdh2	FOXJ1CRERBPJK_SmallAirway - FOXJ1CRERBPJK_Trachea	-0.235268	0.640881	0.92346
Bdkrb1	FOXJ1CRERBPJK_SmallAirway - FOXJ1CRERBPJK_Trachea	0.689747	0.374571	0.850058
Bdkrb2	FOXJ1CRERBPJK_SmallAirway - FOXJ1CRERBPJK_Trachea	0.349616	0.620312	0.917408
Bdnf	FOXJ1CRERBPJK_SmallAirway - FOXJ1CRERBPJK_Trachea	-0.448712	0.447841	0.870157
Bdp1	FOXJ1CRERBPJK_SmallAirway - FOXJ1CRERBPJK_Trachea	0.260211	0.193283	0.762204
Bean1	FOXJ1CRERBPJK_SmallAirway - FOXJ1CRERBPJK_Trachea	0.227238	0.554316	0.900427
Becn1	FOXJ1CRERBPJK_SmallAirway - FOXJ1CRERBPJK_Trachea	-0.137971	0.657141	0.925919
Becn2	FOXJ1CRERBPJK_SmallAirway - FOXJ1CRERBPJK_Trachea	-0.150997	0.647566	0.924586
Begain	FOXJ1CRERBPJK_SmallAirway - FOXJ1CRERBPJK_Trachea	-0.10316	0.600092	0.911338
Bend3	FOXJ1CRERBPJK_SmallAirway - FOXJ1CRERBPJK_Trachea	0.218969	0.691449	0.93525
Bend4	FOXJ1CRERBPJK_SmallAirway - FOXJ1CRERBPJK_Trachea	0.515497	0.34517	0.842658
Bend5	FOXJ1CRERBPJK_SmallAirway - FOXJ1CRERBPJK_Trachea	-0.337835	0.395205	0.853892
Bend7	FOXJ1CRERBPJK_SmallAirway - FOXJ1CRERBPJK_Trachea	0.347351	0.0227921	0.274943
Best1	FOXJ1CRERBPJK_SmallAirway - FOXJ1CRERBPJK_Trachea	0.157504	0.365143	0.847995
Best2	FOXJ1CRERBPJK_SmallAirway - FOXJ1CRERBPJK_Trachea	-0.0175519	0.979944	0.995609
Best3	FOXJ1CRERBPJK_SmallAirway - FOXJ1CRERBPJK_Trachea	0.00313287	0.989723	0.998128
Bet1	FOXJ1CRERBPJK_SmallAirway - FOXJ1CRERBPJK_Trachea	0.577341	0.255933	0.805498
Bet1l	FOXJ1CRERBPJK_SmallAirway - FOXJ1CRERBPJK_Trachea	-0.187994	0.437851	0.867361
Bex1	FOXJ1CRERBPJK_SmallAirway - FOXJ1CRERBPJK_Trachea	0.0399997	0.952031	0.990691
Bex2	FOXJ1CRERBPJK_SmallAirway - FOXJ1CRERBPJK_Trachea	-0.134221	0.597458	0.910883
Bex4	FOXJ1CRERBPJK_SmallAirway - FOXJ1CRERBPJK_Trachea	0.0501857	0.836548	0.969959
Bex6	FOXJ1CRERBPJK_SmallAirway - FOXJ1CRERBPJK_Trachea	0.0729918	0.791122	0.959806
Bfar	FOXJ1CRERBPJK_SmallAirway - FOXJ1CRERBPJK_Trachea	0.495879	0.367792	0.848467
Bfsp1	FOXJ1CRERBPJK_SmallAirway - FOXJ1CRERBPJK_Trachea	-0.247029	0.142075	0.703405
Bfsp2	FOXJ1CRERBPJK_SmallAirway - FOXJ1CRERBPJK_Trachea	0.0979746	0.821944	0.966991
Bglap	FOXJ1CRERBPJK_SmallAirway - FOXJ1CRERBPJK_Trachea	0.457195	0.411687	0.859853
Bgn	FOXJ1CRERBPJK_SmallAirway - FOXJ1CRERBPJK_Trachea	0.303476	0.565717	0.90459
Bhlha15	FOXJ1CRERBPJK_SmallAirway - FOXJ1CRERBPJK_Trachea	0.090575	0.803562	0.963138
Bhlhb9	FOXJ1CRERBPJK_SmallAirway - FOXJ1CRERBPJK_Trachea	0.219158	0.746565	0.948625
Bhlhe23	FOXJ1CRERBPJK_SmallAirway - FOXJ1CRERBPJK_Trachea	0.0088829	0.972223	0.994484
Bhlhe40	FOXJ1CRERBPJK_SmallAirway - FOXJ1CRERBPJK_Trachea	-1.38274	0.0315563	0.338774
Bhlhe41	FOXJ1CRERBPJK_SmallAirway - FOXJ1CRERBPJK_Trachea	1.25444	0.0639543	0.503213
Bhmt	FOXJ1CRERBPJK_SmallAirway - FOXJ1CRERBPJK_Trachea	-0.0635211	0.79787	0.961862
Bhmt2	FOXJ1CRERBPJK_SmallAirway - FOXJ1CRERBPJK_Trachea	0.0762136	0.653682	0.925919
Bicc1	FOXJ1CRERBPJK_SmallAirway - FOXJ1CRERBPJK_Trachea	0.456109	0.00847299	0.146081
Bicd1	FOXJ1CRERBPJK_SmallAirway - FOXJ1CRERBPJK_Trachea	0.422867	0.464617	0.875607
Bicd2	FOXJ1CRERBPJK_SmallAirway - FOXJ1CRERBPJK_Trachea	0.463863	0.0700707	0.527705
Bicdl1	FOXJ1CRERBPJK_SmallAirway - FOXJ1CRERBPJK_Trachea	0.103686	0.622786	0.918654
Bicdl2	FOXJ1CRERBPJK_SmallAirway - FOXJ1CRERBPJK_Trachea	-0.135302	0.401971	0.856943
Bicra	FOXJ1CRERBPJK_SmallAirway - FOXJ1CRERBPJK_Trachea	0.560993	0.187199	0.756029
Bicral	FOXJ1CRERBPJK_SmallAirway - FOXJ1CRERBPJK_Trachea	0.185793	0.660146	0.926727
Bid	FOXJ1CRERBPJK_SmallAirway - FOXJ1CRERBPJK_Trachea	0.118004	0.712159	0.940393
Bik	FOXJ1CRERBPJK_SmallAirway - FOXJ1CRERBPJK_Trachea	-0.553603	0.485549	0.879176
Bin1	FOXJ1CRERBPJK_SmallAirway - FOXJ1CRERBPJK_Trachea	0.00295518	0.989655	0.998124
Bin2	FOXJ1CRERBPJK_SmallAirway - FOXJ1CRERBPJK_Trachea	0.524348	0.468413	0.876436
Bin3	FOXJ1CRERBPJK_SmallAirway - FOXJ1CRERBPJK_Trachea	0.429093	0.223903	0.785627
Birc2	FOXJ1CRERBPJK_SmallAirway - FOXJ1CRERBPJK_Trachea	0.270194	0.252193	0.803053
Birc3	FOXJ1CRERBPJK_SmallAirway - FOXJ1CRERBPJK_Trachea	0.203525	0.680911	0.932231
Birc5	FOXJ1CRERBPJK_SmallAirway - FOXJ1CRERBPJK_Trachea	0.133791	0.61451	0.91635
Birc6	FOXJ1CRERBPJK_SmallAirway - FOXJ1CRERBPJK_Trachea	0.108477	0.554974	0.90085
Birc7	FOXJ1CRERBPJK_SmallAirway - FOXJ1CRERBPJK_Trachea	-0.173997	0.559083	0.901499
Bivm	FOXJ1CRERBPJK_SmallAirway - FOXJ1CRERBPJK_Trachea	0.380429	0.349482	0.84291
Blcap	FOXJ1CRERBPJK_SmallAirway - FOXJ1CRERBPJK_Trachea	0.310112	0.0124666	0.18993
Blk	FOXJ1CRERBPJK_SmallAirway - FOXJ1CRERBPJK_Trachea	-0.0583277	0.836323	0.969959
Blm	FOXJ1CRERBPJK_SmallAirway - FOXJ1CRERBPJK_Trachea	-0.0740203	0.763499	0.953128
Blmh	FOXJ1CRERBPJK_SmallAirway - FOXJ1CRERBPJK_Trachea	0.037675	0.839414	0.970501
Blnk	FOXJ1CRERBPJK_SmallAirway - FOXJ1CRERBPJK_Trachea	-0.0861788	0.888845	0.980239
Bloc1s2	FOXJ1CRERBPJK_SmallAirway - FOXJ1CRERBPJK_Trachea	0.247572	0.22104	0.782499
Bloc1s3	FOXJ1CRERBPJK_SmallAirway - FOXJ1CRERBPJK_Trachea	-0.399733	0.0137247	0.202482
Bloc1s4	FOXJ1CRERBPJK_SmallAirway - FOXJ1CRERBPJK_Trachea	-0.155619	0.449436	0.870286
Bloc1s5	FOXJ1CRERBPJK_SmallAirway - FOXJ1CRERBPJK_Trachea	-0.139151	0.486785	0.879441
Bloc1s6	FOXJ1CRERBPJK_SmallAirway - FOXJ1CRERBPJK_Trachea	-0.262566	0.647528	0.924586
Blvra	FOXJ1CRERBPJK_SmallAirway - FOXJ1CRERBPJK_Trachea	0.575079	0.258396	0.807811
Blvrb	FOXJ1CRERBPJK_SmallAirway - FOXJ1CRERBPJK_Trachea	-1.11505	1.72141e-09	9.30003e-07
Blzf1	FOXJ1CRERBPJK_SmallAirway - FOXJ1CRERBPJK_Trachea	-0.0152038	0.971322	0.994423
Bmf	FOXJ1CRERBPJK_SmallAirway - FOXJ1CRERBPJK_Trachea	1.14154	0.243336	0.797408
Bmi1	FOXJ1CRERBPJK_SmallAirway - FOXJ1CRERBPJK_Trachea	-0.0281339	0.937818	0.989125
Bmp1	FOXJ1CRERBPJK_SmallAirway - FOXJ1CRERBPJK_Trachea	0.542832	0.0031925	0.0731026
Bmp10	FOXJ1CRERBPJK_SmallAirway - FOXJ1CRERBPJK_Trachea	-0.0945037	0.872131	0.977122
Bmp15	FOXJ1CRERBPJK_SmallAirway - FOXJ1CRERBPJK_Trachea	-0.409284	0.0838379	0.57537
Bmp2	FOXJ1CRERBPJK_SmallAirway - FOXJ1CRERBPJK_Trachea	0.433896	0.107286	0.638443
Bmp2k	FOXJ1CRERBPJK_SmallAirway - FOXJ1CRERBPJK_Trachea	0.20056	0.426527	0.864419
Bmp3	FOXJ1CRERBPJK_SmallAirway - FOXJ1CRERBPJK_Trachea	0.67482	0.00278655	0.0664324
Bmp4	FOXJ1CRERBPJK_SmallAirway - FOXJ1CRERBPJK_Trachea	0.33265	0.57342	0.907932
Bmp5	FOXJ1CRERBPJK_SmallAirway - FOXJ1CRERBPJK_Trachea	0.730397	0.005166	0.10225
Bmp6	FOXJ1CRERBPJK_SmallAirway - FOXJ1CRERBPJK_Trachea	0.266948	0.390548	0.851315
Bmp7	FOXJ1CRERBPJK_SmallAirway - FOXJ1CRERBPJK_Trachea	-0.376521	0.084867	0.579133
Bmp8b	FOXJ1CRERBPJK_SmallAirway - FOXJ1CRERBPJK_Trachea	0.417749	0.424879	0.864419
Bmper	FOXJ1CRERBPJK_SmallAirway - FOXJ1CRERBPJK_Trachea	-0.0979134	0.842247	0.971217
Bmpr1a	FOXJ1CRERBPJK_SmallAirway - FOXJ1CRERBPJK_Trachea	-0.17222	0.560917	0.90273
Bmpr1b	FOXJ1CRERBPJK_SmallAirway - FOXJ1CRERBPJK_Trachea	0.819185	2.31146e-05	0.00164907
Bmpr2	FOXJ1CRERBPJK_SmallAirway - FOXJ1CRERBPJK_Trachea	0.697067	0.152255	0.716704
Bms1	FOXJ1CRERBPJK_SmallAirway - FOXJ1CRERBPJK_Trachea	0.11447	0.662349	0.927363
Bmt2	FOXJ1CRERBPJK_SmallAirway - FOXJ1CRERBPJK_Trachea	0.0339245	0.900546	0.981508
Bmx	FOXJ1CRERBPJK_SmallAirway - FOXJ1CRERBPJK_Trachea	0.650259	0.258982	0.807967
Bmyc	FOXJ1CRERBPJK_SmallAirway - FOXJ1CRERBPJK_Trachea	-0.314947	0.0509478	0.444804
Bnc1	FOXJ1CRERBPJK_SmallAirway - FOXJ1CRERBPJK_Trachea	-0.430972	0.120413	0.668523
Bnc2	FOXJ1CRERBPJK_SmallAirway - FOXJ1CRERBPJK_Trachea	-0.0245665	0.939041	0.989377
Bnip1	FOXJ1CRERBPJK_SmallAirway - FOXJ1CRERBPJK_Trachea	-0.435777	0.234566	0.792946
Bnip2	FOXJ1CRERBPJK_SmallAirway - FOXJ1CRERBPJK_Trachea	0.261107	0.543717	0.897704
Bnip3	FOXJ1CRERBPJK_SmallAirway - FOXJ1CRERBPJK_Trachea	0.729956	0.298813	0.820093
Bnip3l	FOXJ1CRERBPJK_SmallAirway - FOXJ1CRERBPJK_Trachea	0.57775	0.377458	0.850058
Bnip5	FOXJ1CRERBPJK_SmallAirway - FOXJ1CRERBPJK_Trachea	0.146	0.700794	0.937793
Bnipl	FOXJ1CRERBPJK_SmallAirway - FOXJ1CRERBPJK_Trachea	0.33707	0.4117	0.859853
Boc	FOXJ1CRERBPJK_SmallAirway - FOXJ1CRERBPJK_Trachea	0.00412422	0.991028	0.99818
Bod1	FOXJ1CRERBPJK_SmallAirway - FOXJ1CRERBPJK_Trachea	0.476209	0.426709	0.864419
Bod1l	FOXJ1CRERBPJK_SmallAirway - FOXJ1CRERBPJK_Trachea	0.101876	0.717468	0.940393
Bok	FOXJ1CRERBPJK_SmallAirway - FOXJ1CRERBPJK_Trachea	-0.427627	0.229912	0.789551
Bola1	FOXJ1CRERBPJK_SmallAirway - FOXJ1CRERBPJK_Trachea	-0.574597	0.0369493	0.371497
Bola2	FOXJ1CRERBPJK_SmallAirway - FOXJ1CRERBPJK_Trachea	-0.361198	0.00124423	0.0361837
Bola3	FOXJ1CRERBPJK_SmallAirway - FOXJ1CRERBPJK_Trachea	0.0189501	0.893039	0.98072
Boll	FOXJ1CRERBPJK_SmallAirway - FOXJ1CRERBPJK_Trachea	-0.253207	0.472271	0.876719
Bop1	FOXJ1CRERBPJK_SmallAirway - FOXJ1CRERBPJK_Trachea	0.0182411	0.918794	0.986458
Bora	FOXJ1CRERBPJK_SmallAirway - FOXJ1CRERBPJK_Trachea	0.11929	0.650894	0.925289
Borcs5	FOXJ1CRERBPJK_SmallAirway - FOXJ1CRERBPJK_Trachea	-0.285356	0.338889	0.841329
Borcs6	FOXJ1CRERBPJK_SmallAirway - FOXJ1CRERBPJK_Trachea	0.154624	0.687863	0.934362
Borcs7	FOXJ1CRERBPJK_SmallAirway - FOXJ1CRERBPJK_Trachea	-0.287893	0.666048	0.927574
Borcs8	FOXJ1CRERBPJK_SmallAirway - FOXJ1CRERBPJK_Trachea	0.329878	0.271695	0.814102
Bpgm	FOXJ1CRERBPJK_SmallAirway - FOXJ1CRERBPJK_Trachea	-0.313437	0.0896938	0.590953
Bphl	FOXJ1CRERBPJK_SmallAirway - FOXJ1CRERBPJK_Trachea	0.820631	2.98179e-05	0.00203614
Bpi	FOXJ1CRERBPJK_SmallAirway - FOXJ1CRERBPJK_Trachea	0.130205	0.734799	0.944934
Bpifa1	FOXJ1CRERBPJK_SmallAirway - FOXJ1CRERBPJK_Trachea	-11.0048	0.00530596	0.104125
Bpifa2	FOXJ1CRERBPJK_SmallAirway - FOXJ1CRERBPJK_Trachea	0.561023	0.423335	0.864419
Bpifa3	FOXJ1CRERBPJK_SmallAirway - FOXJ1CRERBPJK_Trachea	-0.190647	0.402107	0.856943
Bpifa5	FOXJ1CRERBPJK_SmallAirway - FOXJ1CRERBPJK_Trachea	0.0854369	0.73367	0.944934
Bpifa6	FOXJ1CRERBPJK_SmallAirway - FOXJ1CRERBPJK_Trachea	-0.146274	0.577049	0.908044
Bpifb1	FOXJ1CRERBPJK_SmallAirway - FOXJ1CRERBPJK_Trachea	-4.64084	2.73347e-12	4.31018e-09
Bpifb2	FOXJ1CRERBPJK_SmallAirway - FOXJ1CRERBPJK_Trachea	0.475515	0.406399	0.8575
Bpifb3	FOXJ1CRERBPJK_SmallAirway - FOXJ1CRERBPJK_Trachea	-0.281691	0.236036	0.7931
Bpifb4	FOXJ1CRERBPJK_SmallAirway - FOXJ1CRERBPJK_Trachea	-0.191613	0.488149	0.879537
Bpifb5	FOXJ1CRERBPJK_SmallAirway - FOXJ1CRERBPJK_Trachea	-0.176542	0.388428	0.851315
Bpifb9a	FOXJ1CRERBPJK_SmallAirway - FOXJ1CRERBPJK_Trachea	0.0759809	0.763989	0.953179
Bpifc	FOXJ1CRERBPJK_SmallAirway - FOXJ1CRERBPJK_Trachea	-0.352696	0.457635	0.873776
Bpnt1	FOXJ1CRERBPJK_SmallAirway - FOXJ1CRERBPJK_Trachea	0.213449	0.568736	0.905824
Bptf	FOXJ1CRERBPJK_SmallAirway - FOXJ1CRERBPJK_Trachea	0.52314	0.233257	0.791971
Braf	FOXJ1CRERBPJK_SmallAirway - FOXJ1CRERBPJK_Trachea	0.500246	0.320039	0.832974
Brap	FOXJ1CRERBPJK_SmallAirway - FOXJ1CRERBPJK_Trachea	0.658285	0.30949	0.825877
[truncated: 17,122 more rows]

## Sheet: C. RbpjkΔMC vs Ctrl (Trachea)
Source data table 1C: Differentially expressed genes between Rbpjk flox/flox (Rf/f) trachea and Control (Ctrl) trachea
Gene	Contrast	Estimate	Pr(>|t|)	FDR
0610009B22Rik	FOXJ1CRERBPJK_Trachea - Control_Trachea	-0.0164392	0.950244	0.973231
0610010K14Rik	FOXJ1CRERBPJK_Trachea - Control_Trachea	0.477763	0.316663	0.618124
0610012G03Rik	FOXJ1CRERBPJK_Trachea - Control_Trachea	0.477357	0.0402034	0.472241
0610030E20Rik	FOXJ1CRERBPJK_Trachea - Control_Trachea	0.460952	0.0926784	0.611697
0610040J01Rik	FOXJ1CRERBPJK_Trachea - Control_Trachea	-0.073918	0.801842	0.893505
1110002E22Rik	FOXJ1CRERBPJK_Trachea - Control_Trachea	-0.545141	0.222725	0.611697
1110004F10Rik	FOXJ1CRERBPJK_Trachea - Control_Trachea	0.681833	0.295482	0.614656
Bbln	FOXJ1CRERBPJK_Trachea - Control_Trachea	-0.20215	0.650789	0.800599
Eola1	FOXJ1CRERBPJK_Trachea - Control_Trachea	0.158807	0.842264	0.914745
1110017D15Rik	FOXJ1CRERBPJK_Trachea - Control_Trachea	1.80906	3.21239e-06	0.00341227
1110025L11Rik	FOXJ1CRERBPJK_Trachea - Control_Trachea	-1.32627	0.189626	0.611697
1110032A03Rik	FOXJ1CRERBPJK_Trachea - Control_Trachea	0.23981	0.52953	0.726834
1110032F04Rik	FOXJ1CRERBPJK_Trachea - Control_Trachea	0.0572953	0.930986	0.963749
1110038F14Rik	FOXJ1CRERBPJK_Trachea - Control_Trachea	0.140518	0.719469	0.844771
1110051M20Rik	FOXJ1CRERBPJK_Trachea - Control_Trachea	0.294333	0.5605	0.744633
1110059E24Rik	FOXJ1CRERBPJK_Trachea - Control_Trachea	-0.348772	0.570856	0.750444
1110059G10Rik	FOXJ1CRERBPJK_Trachea - Control_Trachea	-0.0892578	0.709553	0.838164
1110065P20Rik	FOXJ1CRERBPJK_Trachea - Control_Trachea	-0.519101	0.124514	0.611697
1190007I07Rik	FOXJ1CRERBPJK_Trachea - Control_Trachea	-0.20371	0.570879	0.750444
1300017J02Rik	FOXJ1CRERBPJK_Trachea - Control_Trachea	-0.337837	0.449785	0.679779
1500009C09Rik	FOXJ1CRERBPJK_Trachea - Control_Trachea	-0.363289	0.45755	0.683466
1500009L16Rik	FOXJ1CRERBPJK_Trachea - Control_Trachea	-0.113839	0.681265	0.820213
1520401A03Rik	FOXJ1CRERBPJK_Trachea - Control_Trachea	-0.100167	0.739153	0.855951
1600012H06Rik	FOXJ1CRERBPJK_Trachea - Control_Trachea	0.610238	0.461285	0.685136
1600014C10Rik	FOXJ1CRERBPJK_Trachea - Control_Trachea	-0.339381	0.257885	0.611697
1600014C23Rik	FOXJ1CRERBPJK_Trachea - Control_Trachea	-0.0241325	0.976936	0.988779
1700001C19Rik	FOXJ1CRERBPJK_Trachea - Control_Trachea	-0.809308	0.0215176	0.358378
1700001K19Rik	FOXJ1CRERBPJK_Trachea - Control_Trachea	-0.222036	0.471876	0.691717
1700001L19Rik	FOXJ1CRERBPJK_Trachea - Control_Trachea	0.386881	0.0400521	0.472241
1700001O22Rik	FOXJ1CRERBPJK_Trachea - Control_Trachea	0.224781	0.454484	0.681715
1700001P01Rik	FOXJ1CRERBPJK_Trachea - Control_Trachea	-0.858696	0.243058	0.611697
1700003E16Rik	FOXJ1CRERBPJK_Trachea - Control_Trachea	0.195737	0.474851	0.69367
1700003H04Rik	FOXJ1CRERBPJK_Trachea - Control_Trachea	-1.03552	0.0669642	0.58309
1700006A11Rik	FOXJ1CRERBPJK_Trachea - Control_Trachea	-0.387935	0.584159	0.758102
1700007K13Rik	FOXJ1CRERBPJK_Trachea - Control_Trachea	1.85022	0.0639752	0.575985
1700008O03Rik	FOXJ1CRERBPJK_Trachea - Control_Trachea	-0.185421	0.481663	0.697892
1700008P02Rik	FOXJ1CRERBPJK_Trachea - Control_Trachea	-0.802863	0.0287657	0.405008
1700009N14Rik	FOXJ1CRERBPJK_Trachea - Control_Trachea	-0.401886	0.453908	0.681515
1700010B08Rik	FOXJ1CRERBPJK_Trachea - Control_Trachea	-0.804942	0.0489257	0.51356
1700010I14Rik	FOXJ1CRERBPJK_Trachea - Control_Trachea	-0.134261	0.680836	0.820183
1700011L22Rik	FOXJ1CRERBPJK_Trachea - Control_Trachea	-0.309602	0.529873	0.726834
1700012A03Rik	FOXJ1CRERBPJK_Trachea - Control_Trachea	-0.449529	0.179985	0.611697
1700012B07Rik	FOXJ1CRERBPJK_Trachea - Control_Trachea	-0.827852	0.0166401	0.317365
1700012B09Rik	FOXJ1CRERBPJK_Trachea - Control_Trachea	-1.13695	0.145009	0.611697
1700012P22Rik	FOXJ1CRERBPJK_Trachea - Control_Trachea	-0.97908	0.0309627	0.417344
1700013D24Rik	FOXJ1CRERBPJK_Trachea - Control_Trachea	-1.07597	0.16924	0.611697
1700013F07Rik	FOXJ1CRERBPJK_Trachea - Control_Trachea	0.768242	0.163062	0.611697
1700013G24Rik	FOXJ1CRERBPJK_Trachea - Control_Trachea	-0.290081	0.369921	0.637804
1700013H16Rik	FOXJ1CRERBPJK_Trachea - Control_Trachea	-1.04475	0.104439	0.611697
Pttg1ip2	FOXJ1CRERBPJK_Trachea - Control_Trachea	-0.632482	0.161019	0.611697
1700015G11Rik	FOXJ1CRERBPJK_Trachea - Control_Trachea	-0.792752	0.0338256	0.437761
1700016C15Rik	FOXJ1CRERBPJK_Trachea - Control_Trachea	0.218766	0.632123	0.789018
1700016D06Rik	FOXJ1CRERBPJK_Trachea - Control_Trachea	-0.262475	0.396517	0.649698
1700016H13Rik	FOXJ1CRERBPJK_Trachea - Control_Trachea	-0.484695	0.278869	0.612847
1700016K19Rik	FOXJ1CRERBPJK_Trachea - Control_Trachea	0.977635	0.00103627	0.0917292
1700017B05Rik	FOXJ1CRERBPJK_Trachea - Control_Trachea	0.350034	0.273455	0.612348
1700017N19Rik	FOXJ1CRERBPJK_Trachea - Control_Trachea	-0.74175	0.0928951	0.611697
1700018B08Rik	FOXJ1CRERBPJK_Trachea - Control_Trachea	-0.654564	0.0372121	0.45765
1700018F24Rik	FOXJ1CRERBPJK_Trachea - Control_Trachea	-0.644208	0.215638	0.611697
1700018G05Rik	FOXJ1CRERBPJK_Trachea - Control_Trachea	-0.745911	0.0671834	0.58309
1700019A02Rik	FOXJ1CRERBPJK_Trachea - Control_Trachea	-0.873266	0.147435	0.611697
1700019D03Rik	FOXJ1CRERBPJK_Trachea - Control_Trachea	-0.386636	0.175346	0.611697
1700019N19Rik	FOXJ1CRERBPJK_Trachea - Control_Trachea	-0.0769274	0.852367	0.920238
1700020A23Rik	FOXJ1CRERBPJK_Trachea - Control_Trachea	-0.824187	0.196488	0.611697
Nscme3l	FOXJ1CRERBPJK_Trachea - Control_Trachea	-0.0981374	0.853842	0.921162
1700020L24Rik	FOXJ1CRERBPJK_Trachea - Control_Trachea	-0.325953	0.0556521	0.544002
1700020N15Rik	FOXJ1CRERBPJK_Trachea - Control_Trachea	-1.23613	0.0686237	0.585664
1700021F07Rik	FOXJ1CRERBPJK_Trachea - Control_Trachea	-1.38417	0.123305	0.611697
1700022I11Rik	FOXJ1CRERBPJK_Trachea - Control_Trachea	-0.197837	0.717023	0.842779
1700024G13Rik	FOXJ1CRERBPJK_Trachea - Control_Trachea	0.433475	0.19525	0.611697
1700024J04Rik	FOXJ1CRERBPJK_Trachea - Control_Trachea	-0.559721	0.507701	0.714847
1700025C18Rik	FOXJ1CRERBPJK_Trachea - Control_Trachea	-1.23916	0.0560948	0.544986
1700025G04Rik	FOXJ1CRERBPJK_Trachea - Control_Trachea	0.346731	0.338052	0.624618
1700028J19Rik	FOXJ1CRERBPJK_Trachea - Control_Trachea	-0.937298	0.272818	0.612346
1700028K03Rik	FOXJ1CRERBPJK_Trachea - Control_Trachea	-0.742916	0.221928	0.611697
1700028P14Rik	FOXJ1CRERBPJK_Trachea - Control_Trachea	0.791263	0.00107901	0.0929308
1700029F12Rik	FOXJ1CRERBPJK_Trachea - Control_Trachea	-0.554429	0.600321	0.769312
1700029H14Rik	FOXJ1CRERBPJK_Trachea - Control_Trachea	-0.879873	0.0407919	0.475204
1700029I15Rik	FOXJ1CRERBPJK_Trachea - Control_Trachea	-1.07178	0.21455	0.611697
1700029J07Rik	FOXJ1CRERBPJK_Trachea - Control_Trachea	0.601531	0.279438	0.612847
Ndufb11b	FOXJ1CRERBPJK_Trachea - Control_Trachea	-0.416986	0.629384	0.787399
1700030J22Rik	FOXJ1CRERBPJK_Trachea - Control_Trachea	0.305667	0.172493	0.611697
1700030K09Rik	FOXJ1CRERBPJK_Trachea - Control_Trachea	-0.483115	0.176297	0.611697
1700031F05Rik	FOXJ1CRERBPJK_Trachea - Control_Trachea	-0.0897045	0.722881	0.846933
1700034E13Rik	FOXJ1CRERBPJK_Trachea - Control_Trachea	0.839005	0.0578308	0.553709
1700034J05Rik	FOXJ1CRERBPJK_Trachea - Control_Trachea	-0.555147	0.135537	0.611697
1700037C18Rik	FOXJ1CRERBPJK_Trachea - Control_Trachea	0.585915	0.0887263	0.611697
1700037H04Rik	FOXJ1CRERBPJK_Trachea - Control_Trachea	0.154433	0.527254	0.72578
P3r3urf	FOXJ1CRERBPJK_Trachea - Control_Trachea	-0.661609	0.0340589	0.438771
1700057G04Rik	FOXJ1CRERBPJK_Trachea - Control_Trachea	-0.380038	0.302253	0.615603
1700066B19Rik	FOXJ1CRERBPJK_Trachea - Control_Trachea	-0.346538	0.379252	0.641765
1700066M21Rik	FOXJ1CRERBPJK_Trachea - Control_Trachea	0.0337532	0.886907	0.940995
1700067K01Rik	FOXJ1CRERBPJK_Trachea - Control_Trachea	-0.534566	0.0462991	0.502048
1700067P10Rik	FOXJ1CRERBPJK_Trachea - Control_Trachea	-0.71826	0.166727	0.611697
1700069L16Rik	FOXJ1CRERBPJK_Trachea - Control_Trachea	0.0508595	0.934379	0.965746
Prss59	FOXJ1CRERBPJK_Trachea - Control_Trachea	-0.743255	0.0518427	0.529915
1700088E04Rik	FOXJ1CRERBPJK_Trachea - Control_Trachea	0.435892	0.622536	0.78253
1700092M07Rik	FOXJ1CRERBPJK_Trachea - Control_Trachea	-0.36296	0.294415	0.614656
1700093K21Rik	FOXJ1CRERBPJK_Trachea - Control_Trachea	-0.187792	0.413444	0.658974
1700094D03Rik	FOXJ1CRERBPJK_Trachea - Control_Trachea	1.8487	0.0967748	0.611697
1700102P08Rik	FOXJ1CRERBPJK_Trachea - Control_Trachea	-0.766085	0.376461	0.640386
1700109H08Rik	FOXJ1CRERBPJK_Trachea - Control_Trachea	0.134843	0.612469	0.776706
1700113H08Rik	FOXJ1CRERBPJK_Trachea - Control_Trachea	-0.887993	0.215254	0.611697
1700122O11Rik	FOXJ1CRERBPJK_Trachea - Control_Trachea	-0.592413	0.284461	0.612947
1700123K08Rik	FOXJ1CRERBPJK_Trachea - Control_Trachea	-0.451353	0.430462	0.667569
1700123L14Rik	FOXJ1CRERBPJK_Trachea - Control_Trachea	-0.521015	0.30202	0.615603
1700123O20Rik	FOXJ1CRERBPJK_Trachea - Control_Trachea	-0.292851	0.256083	0.611697
1700125H20Rik	FOXJ1CRERBPJK_Trachea - Control_Trachea	-0.467153	0.200756	0.611697
1700129C05Rik	FOXJ1CRERBPJK_Trachea - Control_Trachea	-1.18217	0.207748	0.611697
1810009A15Rik	FOXJ1CRERBPJK_Trachea - Control_Trachea	0.0726549	0.845945	0.916202
1810009J06Rik	FOXJ1CRERBPJK_Trachea - Control_Trachea	-0.757831	0.0580533	0.554712
1810010H24Rik	FOXJ1CRERBPJK_Trachea - Control_Trachea	0.894474	0.186912	0.611697
1810013L24Rik	FOXJ1CRERBPJK_Trachea - Control_Trachea	0.615819	0.0987672	0.611697
1810024B03Rik	FOXJ1CRERBPJK_Trachea - Control_Trachea	-0.347779	0.616327	0.7787
1810030O07Rik	FOXJ1CRERBPJK_Trachea - Control_Trachea	0.477341	0.0962519	0.611697
1810037I17Rik	FOXJ1CRERBPJK_Trachea - Control_Trachea	0.757148	0.0551647	0.54135
1810046K07Rik	FOXJ1CRERBPJK_Trachea - Control_Trachea	-0.337104	0.202605	0.611697
1810055G02Rik	FOXJ1CRERBPJK_Trachea - Control_Trachea	0.427075	0.109589	0.611697
1810062G17Rik	FOXJ1CRERBPJK_Trachea - Control_Trachea	-0.420218	0.192157	0.611697
1810065E05Rik	FOXJ1CRERBPJK_Trachea - Control_Trachea	-0.395838	0.438505	0.672834
2010003K11Rik	FOXJ1CRERBPJK_Trachea - Control_Trachea	-0.814718	0.0958746	0.611697
2010106E10Rik	FOXJ1CRERBPJK_Trachea - Control_Trachea	-0.970304	0.0946956	0.611697
2010109A12Rik	FOXJ1CRERBPJK_Trachea - Control_Trachea	-0.362304	0.326409	0.621127
Cracdl	FOXJ1CRERBPJK_Trachea - Control_Trachea	0.435504	0.138736	0.611697
2200002D01Rik	FOXJ1CRERBPJK_Trachea - Control_Trachea	0.657677	0.151722	0.611697
2200002J24Rik	FOXJ1CRERBPJK_Trachea - Control_Trachea	-0.824616	0.0307746	0.416588
2210016F16Rik	FOXJ1CRERBPJK_Trachea - Control_Trachea	-0.0276224	0.919592	0.957557
2210016L21Rik	FOXJ1CRERBPJK_Trachea - Control_Trachea	-0.168144	0.620847	0.781596
Lypd8l	FOXJ1CRERBPJK_Trachea - Control_Trachea	0.242866	0.636592	0.792222
2210408I21Rik	FOXJ1CRERBPJK_Trachea - Control_Trachea	0.511167	0.0104986	0.257351
2210418O10Rik	FOXJ1CRERBPJK_Trachea - Control_Trachea	0.522607	0.136095	0.611697
2300002M23Rik	FOXJ1CRERBPJK_Trachea - Control_Trachea	-0.188657	0.635933	0.791913
2300009A05Rik	FOXJ1CRERBPJK_Trachea - Control_Trachea	0.430438	0.367724	0.636912
2310002L09Rik	FOXJ1CRERBPJK_Trachea - Control_Trachea	-0.474809	0.195552	0.611697
2310009B15Rik	FOXJ1CRERBPJK_Trachea - Control_Trachea	-0.314651	0.396391	0.649698
2310011J03Rik	FOXJ1CRERBPJK_Trachea - Control_Trachea	0.622669	0.225549	0.611697
2310022A10Rik	FOXJ1CRERBPJK_Trachea - Control_Trachea	0.082773	0.759503	0.867796
2310022B05Rik	FOXJ1CRERBPJK_Trachea - Control_Trachea	0.231462	0.696442	0.830066
2310030G06Rik	FOXJ1CRERBPJK_Trachea - Control_Trachea	0.480154	0.303377	0.615678
2310033P09Rik	FOXJ1CRERBPJK_Trachea - Control_Trachea	-0.141786	0.58443	0.758249
2310034C09Rik	FOXJ1CRERBPJK_Trachea - Control_Trachea	-0.865877	0.226273	0.611697
2310034G01Rik	FOXJ1CRERBPJK_Trachea - Control_Trachea	0.470624	0.0785615	0.610981
2310034P14Rik	FOXJ1CRERBPJK_Trachea - Control_Trachea	-0.268969	0.275789	0.612508
2310039H08Rik	FOXJ1CRERBPJK_Trachea - Control_Trachea	-0.486733	0.0662887	0.581777
2310050C09Rik	FOXJ1CRERBPJK_Trachea - Control_Trachea	-0.850476	0.159606	0.611697
2310057M21Rik	FOXJ1CRERBPJK_Trachea - Control_Trachea	0.187533	0.766651	0.872678
2310057N15Rik	FOXJ1CRERBPJK_Trachea - Control_Trachea	-1.03311	0.000549296	0.0666156
2310061I04Rik	FOXJ1CRERBPJK_Trachea - Control_Trachea	0.3469	0.228457	0.611697
2310061N02Rik	FOXJ1CRERBPJK_Trachea - Control_Trachea	-0.874423	0.319539	0.619165
2310079G19Rik	FOXJ1CRERBPJK_Trachea - Control_Trachea	-0.898902	0.210615	0.611697
2410002F23Rik	FOXJ1CRERBPJK_Trachea - Control_Trachea	0.585575	0.160204	0.611697
2410004B18Rik	FOXJ1CRERBPJK_Trachea - Control_Trachea	0.222164	0.722246	0.846575
2410004P03Rik	FOXJ1CRERBPJK_Trachea - Control_Trachea	1.16883	0.124437	0.611697
Spring1	FOXJ1CRERBPJK_Trachea - Control_Trachea	0.163831	0.815196	0.900796
2410137M14Rik	FOXJ1CRERBPJK_Trachea - Control_Trachea	-0.347746	0.210003	0.611697
2510002D24Rik	FOXJ1CRERBPJK_Trachea - Control_Trachea	-0.0735546	0.804854	0.894946
2510009E07Rik	FOXJ1CRERBPJK_Trachea - Control_Trachea	0.0843616	0.667326	0.811489
2510039O18Rik	FOXJ1CRERBPJK_Trachea - Control_Trachea	0.368884	0.463182	0.686355
2610001J05Rik	FOXJ1CRERBPJK_Trachea - Control_Trachea	0.287763	0.276193	0.612508
2610002M06Rik	FOXJ1CRERBPJK_Trachea - Control_Trachea	0.329424	0.22994	0.611697
2610008E11Rik	FOXJ1CRERBPJK_Trachea - Control_Trachea	-0.49265	0.14392	0.611697
2610028H24Rik	FOXJ1CRERBPJK_Trachea - Control_Trachea	0.650895	0.329416	0.621817
2610301B20Rik	FOXJ1CRERBPJK_Trachea - Control_Trachea	0.453604	0.318628	0.618872
2610318N02Rik	FOXJ1CRERBPJK_Trachea - Control_Trachea	-0.473756	0.307424	0.616782
2610507B11Rik	FOXJ1CRERBPJK_Trachea - Control_Trachea	0.661564	0.134482	0.611697
2610524H06Rik	FOXJ1CRERBPJK_Trachea - Control_Trachea	-0.26597	0.575846	0.753032
2610528A11Rik	FOXJ1CRERBPJK_Trachea - Control_Trachea	-0.507045	0.306702	0.616703
2610528J11Rik	FOXJ1CRERBPJK_Trachea - Control_Trachea	-0.00375386	0.983947	0.991729
2700049A03Rik	FOXJ1CRERBPJK_Trachea - Control_Trachea	0.200616	0.662364	0.808886
2700062C07Rik	FOXJ1CRERBPJK_Trachea - Control_Trachea	-0.36481	0.48464	0.699697
Zfta	FOXJ1CRERBPJK_Trachea - Control_Trachea	0.392777	0.170965	0.611697
2700097O09Rik	FOXJ1CRERBPJK_Trachea - Control_Trachea	-0.500878	0.395053	0.649455
2810004N23Rik	FOXJ1CRERBPJK_Trachea - Control_Trachea	0.2851	0.565166	0.747146
Mtrfr	FOXJ1CRERBPJK_Trachea - Control_Trachea	-0.124815	0.77831	0.878522
2810021J22Rik	FOXJ1CRERBPJK_Trachea - Control_Trachea	-0.158071	0.749677	0.861988
2810408A11Rik	FOXJ1CRERBPJK_Trachea - Control_Trachea	-0.495314	0.196733	0.611697
2810459M11Rik	FOXJ1CRERBPJK_Trachea - Control_Trachea	-0.183883	0.691237	0.827182
2900026A02Rik	FOXJ1CRERBPJK_Trachea - Control_Trachea	0.664269	0.244044	0.611697
2900092C05Rik	FOXJ1CRERBPJK_Trachea - Control_Trachea	-0.371931	0.5928	0.763718
3110009E18Rik	FOXJ1CRERBPJK_Trachea - Control_Trachea	-0.191746	0.80285	0.893842
3110040M04Rik	FOXJ1CRERBPJK_Trachea - Control_Trachea	-0.547405	0.232974	0.611697
3110040N11Rik	FOXJ1CRERBPJK_Trachea - Control_Trachea	0.35346	0.0424864	0.485268
3110067G11Rik	FOXJ1CRERBPJK_Trachea - Control_Trachea	0.432077	0.312745	0.617546
3110082I17Rik	FOXJ1CRERBPJK_Trachea - Control_Trachea	0.185968	0.451693	0.680065
3110082J24Rik	FOXJ1CRERBPJK_Trachea - Control_Trachea	-0.803059	0.212959	0.611697
3830406C13Rik	FOXJ1CRERBPJK_Trachea - Control_Trachea	0.210381	0.459729	0.684508
Magea9	FOXJ1CRERBPJK_Trachea - Control_Trachea	-0.462148	0.480072	0.696715
Spata6l	FOXJ1CRERBPJK_Trachea - Control_Trachea	0.984987	0.0064083	0.213461
4833420G17Rik	FOXJ1CRERBPJK_Trachea - Control_Trachea	-0.0640912	0.822156	0.904445
Hoatz	FOXJ1CRERBPJK_Trachea - Control_Trachea	1.63034	0.0601069	0.562819
4833439L19Rik	FOXJ1CRERBPJK_Trachea - Control_Trachea	1.06315	0.164927	0.611697
4921504E06Rik	FOXJ1CRERBPJK_Trachea - Control_Trachea	-0.468651	0.266114	0.611697
4921507P07Rik	FOXJ1CRERBPJK_Trachea - Control_Trachea	-0.706495	0.260745	0.611697
4921511C20Rik	FOXJ1CRERBPJK_Trachea - Control_Trachea	-0.18343	0.724983	0.847861
4921517D22Rik	FOXJ1CRERBPJK_Trachea - Control_Trachea	-0.620382	0.427986	0.666539
4921524J17Rik	FOXJ1CRERBPJK_Trachea - Control_Trachea	-0.304134	0.24734	0.611697
4921524L21Rik	FOXJ1CRERBPJK_Trachea - Control_Trachea	-0.479758	0.412093	0.658151
4921536K21Rik	FOXJ1CRERBPJK_Trachea - Control_Trachea	-0.310689	0.530268	0.726946
4930402F06Rik	FOXJ1CRERBPJK_Trachea - Control_Trachea	-0.661815	0.236483	0.611697
Dnaaf9	FOXJ1CRERBPJK_Trachea - Control_Trachea	0.179941	0.503189	0.711479
4930402K13Rik	FOXJ1CRERBPJK_Trachea - Control_Trachea	-0.860765	0.13684	0.611697
4930404H24Rik	FOXJ1CRERBPJK_Trachea - Control_Trachea	-0.973427	0.00302147	0.154881
4930404N11Rik	FOXJ1CRERBPJK_Trachea - Control_Trachea	-0.120674	0.755724	0.865654
4930407I10Rik	FOXJ1CRERBPJK_Trachea - Control_Trachea	-1.00447	0.204311	0.611697
4930412O13Rik	FOXJ1CRERBPJK_Trachea - Control_Trachea	-0.223532	0.332204	0.622297
4930415L06Rik	FOXJ1CRERBPJK_Trachea - Control_Trachea	-0.480658	0.637942	0.793072
Tex49	FOXJ1CRERBPJK_Trachea - Control_Trachea	-0.384198	0.596635	0.766902
4930430F08Rik	FOXJ1CRERBPJK_Trachea - Control_Trachea	-0.364009	0.359413	0.633438
Brme1	FOXJ1CRERBPJK_Trachea - Control_Trachea	-1.0505	0.238406	0.611697
4930432M17Rik	FOXJ1CRERBPJK_Trachea - Control_Trachea	-0.868929	0.151657	0.611697
4930433I11Rik	FOXJ1CRERBPJK_Trachea - Control_Trachea	-0.217872	0.616774	0.778912
4930438A08Rik	FOXJ1CRERBPJK_Trachea - Control_Trachea	-0.596672	0.158022	0.611697
4930444G20Rik	FOXJ1CRERBPJK_Trachea - Control_Trachea	-0.292179	0.466853	0.688858
4930444P10Rik	FOXJ1CRERBPJK_Trachea - Control_Trachea	0.475689	0.359234	0.633438
4930445K14Rik	FOXJ1CRERBPJK_Trachea - Control_Trachea	-0.0377823	0.917722	0.956597
4930447A16Rik	FOXJ1CRERBPJK_Trachea - Control_Trachea	-0.99737	0.176359	0.611697
4930447C04Rik	FOXJ1CRERBPJK_Trachea - Control_Trachea	0.0189716	0.973195	0.986769
4930449I24Rik	FOXJ1CRERBPJK_Trachea - Control_Trachea	-0.494614	0.221636	0.611697
Dnaaf8	FOXJ1CRERBPJK_Trachea - Control_Trachea	-0.241692	0.550431	0.738388
4930451I11Rik	FOXJ1CRERBPJK_Trachea - Control_Trachea	-0.443788	0.369328	0.637531
Cfap20dc	FOXJ1CRERBPJK_Trachea - Control_Trachea	0.0487957	0.856891	0.922756
4930453N24Rik	FOXJ1CRERBPJK_Trachea - Control_Trachea	0.121991	0.629921	0.787813
4930455H04Rik	FOXJ1CRERBPJK_Trachea - Control_Trachea	0.13871	0.595437	0.765825
4930467E23Rik	FOXJ1CRERBPJK_Trachea - Control_Trachea	-0.618384	0.51277	0.718464
4930470P17Rik	FOXJ1CRERBPJK_Trachea - Control_Trachea	-0.322418	0.562948	0.745888
4930474N05Rik	FOXJ1CRERBPJK_Trachea - Control_Trachea	-0.832262	0.0368545	0.455688
4930480E11Rik	FOXJ1CRERBPJK_Trachea - Control_Trachea	-0.0709567	0.837018	0.911886
4930486L24Rik	FOXJ1CRERBPJK_Trachea - Control_Trachea	-1.07706	0.0771088	0.605925
4930503L19Rik	FOXJ1CRERBPJK_Trachea - Control_Trachea	-0.557384	0.173345	0.611697
4930505A04Rik	FOXJ1CRERBPJK_Trachea - Control_Trachea	-0.259809	0.484705	0.699697
4930512M02Rik	FOXJ1CRERBPJK_Trachea - Control_Trachea	-0.607854	0.235275	0.611697
4930513O06Rik	FOXJ1CRERBPJK_Trachea - Control_Trachea	-0.489463	0.420033	0.662282
4930519G04Rik	FOXJ1CRERBPJK_Trachea - Control_Trachea	0.0926145	0.789291	0.886137
4930522H14Rik	FOXJ1CRERBPJK_Trachea - Control_Trachea	-0.56988	0.473275	0.692788
4930523C07Rik	FOXJ1CRERBPJK_Trachea - Control_Trachea	0.232211	0.291231	0.614068
4930524J08Rik	FOXJ1CRERBPJK_Trachea - Control_Trachea	-0.768582	0.0254029	0.384728
4930544D05Rik	FOXJ1CRERBPJK_Trachea - Control_Trachea	-0.610191	0.399658	0.651557
4930544G11Rik	FOXJ1CRERBPJK_Trachea - Control_Trachea	-1.04567	0.189634	0.611697
4930550C14Rik	FOXJ1CRERBPJK_Trachea - Control_Trachea	-0.530575	0.300511	0.615356
Magea13	FOXJ1CRERBPJK_Trachea - Control_Trachea	-0.422121	0.318458	0.618792
4930555G01Rik	FOXJ1CRERBPJK_Trachea - Control_Trachea	-1.02779	0.331604	0.622217
4930558C23Rik	FOXJ1CRERBPJK_Trachea - Control_Trachea	-0.738425	0.23943	0.611697
4930558K02Rik	FOXJ1CRERBPJK_Trachea - Control_Trachea	-0.683821	0.0245513	0.377118
4930562C15Rik	FOXJ1CRERBPJK_Trachea - Control_Trachea	0.733569	0.144669	0.611697
4930564D02Rik	FOXJ1CRERBPJK_Trachea - Control_Trachea	-0.508868	0.277422	0.612718
4930567H17Rik	FOXJ1CRERBPJK_Trachea - Control_Trachea	-0.749159	0.326145	0.621127
4930568D16Rik	FOXJ1CRERBPJK_Trachea - Control_Trachea	-0.723707	0.0468065	0.504871
4930578G10Rik	FOXJ1CRERBPJK_Trachea - Control_Trachea	-0.0616637	0.955421	0.976302
4930578I06Rik	FOXJ1CRERBPJK_Trachea - Control_Trachea	-0.318994	0.329657	0.621817
4930578L24Rik	FOXJ1CRERBPJK_Trachea - Control_Trachea	-1.07578	0.223894	0.611697
4930579G24Rik	FOXJ1CRERBPJK_Trachea - Control_Trachea	-0.826896	0.253093	0.611697
4930583I09Rik	FOXJ1CRERBPJK_Trachea - Control_Trachea	-0.834683	0.340295	0.625152
4930590J08Rik	FOXJ1CRERBPJK_Trachea - Control_Trachea	-1.03954	0.175445	0.611697
4930595D18Rik	FOXJ1CRERBPJK_Trachea - Control_Trachea	-0.0138771	0.984067	0.991729
4930595M18Rik	FOXJ1CRERBPJK_Trachea - Control_Trachea	-0.699718	0.0333179	0.433654
4930596D02Rik	FOXJ1CRERBPJK_Trachea - Control_Trachea	-0.0373282	0.909512	0.952336
4931400O07Rik	FOXJ1CRERBPJK_Trachea - Control_Trachea	-0.0196039	0.934582	0.965903
4931406B18Rik	FOXJ1CRERBPJK_Trachea - Control_Trachea	-0.619702	0.312446	0.617381
4931406C07Rik	FOXJ1CRERBPJK_Trachea - Control_Trachea	-0.0906751	0.674171	0.816182
Garre1	FOXJ1CRERBPJK_Trachea - Control_Trachea	-0.190975	0.456522	0.682844
4931408C20Rik	FOXJ1CRERBPJK_Trachea - Control_Trachea	-0.715826	0.164484	0.611697
4931414P19Rik	FOXJ1CRERBPJK_Trachea - Control_Trachea	-0.566528	0.394384	0.648959
4931417E11Rik	FOXJ1CRERBPJK_Trachea - Control_Trachea	-0.459853	0.466893	0.688864
4931422A03Rik	FOXJ1CRERBPJK_Trachea - Control_Trachea	-0.560387	0.248072	0.611697
4931428F04Rik	FOXJ1CRERBPJK_Trachea - Control_Trachea	-0.323249	0.507833	0.714847
4931428L18Rik	FOXJ1CRERBPJK_Trachea - Control_Trachea	-0.0813407	0.805288	0.895147
4931429L15Rik	FOXJ1CRERBPJK_Trachea - Control_Trachea	-0.553114	0.363851	0.635502
4932411N23Rik	FOXJ1CRERBPJK_Trachea - Control_Trachea	-0.411637	0.519701	0.721241
4932414N04Rik	FOXJ1CRERBPJK_Trachea - Control_Trachea	-0.781586	0.091557	0.611697
4932429P05Rik	FOXJ1CRERBPJK_Trachea - Control_Trachea	-0.349716	0.246612	0.611697
4932438A13Rik	FOXJ1CRERBPJK_Trachea - Control_Trachea	0.0150775	0.950254	0.973231
4932438H23Rik	FOXJ1CRERBPJK_Trachea - Control_Trachea	-0.188814	0.732597	0.852386
4933400A11Rik	FOXJ1CRERBPJK_Trachea - Control_Trachea	-0.607677	0.441503	0.674838
4933402D24Rik	FOXJ1CRERBPJK_Trachea - Control_Trachea	-0.379155	0.455267	0.68224
4933402J07Rik	FOXJ1CRERBPJK_Trachea - Control_Trachea	-0.56842	0.114946	0.611697
4933402N03Rik	FOXJ1CRERBPJK_Trachea - Control_Trachea	-0.595989	0.441669	0.674868
4933403O08Rik	FOXJ1CRERBPJK_Trachea - Control_Trachea	-0.227981	0.523964	0.723858
4933405L10Rik	FOXJ1CRERBPJK_Trachea - Control_Trachea	-0.280504	0.685655	0.823424
4933405O20Rik	FOXJ1CRERBPJK_Trachea - Control_Trachea	-0.620209	0.230291	0.611697
4933407L21Rik	FOXJ1CRERBPJK_Trachea - Control_Trachea	-0.424398	0.446292	0.677768
4933407O12Rik	FOXJ1CRERBPJK_Trachea - Control_Trachea	-0.801397	0.0126765	0.280749
4933409G03Rik	FOXJ1CRERBPJK_Trachea - Control_Trachea	-0.471813	0.285051	0.613157
4933411K16Rik	FOXJ1CRERBPJK_Trachea - Control_Trachea	-0.839177	0.00524784	0.199481
4933412E24Rik	FOXJ1CRERBPJK_Trachea - Control_Trachea	-1.68018	0.119261	0.611697
4933414I15Rik	FOXJ1CRERBPJK_Trachea - Control_Trachea	-0.950951	0.0257749	0.387434
4933417A18Rik	FOXJ1CRERBPJK_Trachea - Control_Trachea	-1.31962	0.138318	0.611697
4933421I07Rik	FOXJ1CRERBPJK_Trachea - Control_Trachea	-0.876251	0.0675785	0.583441
4933424G06Rik	FOXJ1CRERBPJK_Trachea - Control_Trachea	-0.748117	0.0296887	0.411937
4933427D14Rik	FOXJ1CRERBPJK_Trachea - Control_Trachea	0.121632	0.558905	0.743573
4933427I04Rik	FOXJ1CRERBPJK_Trachea - Control_Trachea	-0.0489471	0.904095	0.949483
4933428G20Rik	FOXJ1CRERBPJK_Trachea - Control_Trachea	-0.974941	0.265432	0.611697
4933428M09Rik	FOXJ1CRERBPJK_Trachea - Control_Trachea	-0.494543	0.24516	0.611697
4933430I17Rik	FOXJ1CRERBPJK_Trachea - Control_Trachea	-0.595943	0.279952	0.612847
4933434E20Rik	FOXJ1CRERBPJK_Trachea - Control_Trachea	0.0131946	0.950979	0.973483
4933436I01Rik	FOXJ1CRERBPJK_Trachea - Control_Trachea	-1.2264	0.137917	0.611697
4933440N22Rik	FOXJ1CRERBPJK_Trachea - Control_Trachea	0.00210697	0.994607	0.997267
5031439G07Rik	FOXJ1CRERBPJK_Trachea - Control_Trachea	0.307153	0.0751448	0.601504
Elapor1	FOXJ1CRERBPJK_Trachea - Control_Trachea	1.70203	0.191112	0.611697
5430401F13Rik	FOXJ1CRERBPJK_Trachea - Control_Trachea	-0.861656	0.386083	0.644464
5430402E10Rik	FOXJ1CRERBPJK_Trachea - Control_Trachea	-0.395482	0.512035	0.718049
Tasl	FOXJ1CRERBPJK_Trachea - Control_Trachea	-0.353843	0.238202	0.611697
5530400C23Rik	FOXJ1CRERBPJK_Trachea - Control_Trachea	-0.538215	0.419935	0.662282
5530401A14Rik	FOXJ1CRERBPJK_Trachea - Control_Trachea	-0.797047	0.114992	0.611697
5730409E04Rik	FOXJ1CRERBPJK_Trachea - Control_Trachea	0.006841	0.978219	0.989134
5730455P16Rik	FOXJ1CRERBPJK_Trachea - Control_Trachea	0.239538	0.357364	0.632315
5730480H06Rik	FOXJ1CRERBPJK_Trachea - Control_Trachea	-0.613495	0.270328	0.6122
5730522E02Rik	FOXJ1CRERBPJK_Trachea - Control_Trachea	-1.00656	0.264732	0.611697
5730596B20Rik	FOXJ1CRERBPJK_Trachea - Control_Trachea	-0.556727	0.0149119	0.303315
Scart2	FOXJ1CRERBPJK_Trachea - Control_Trachea	-0.358787	0.339309	0.624707
6030458C11Rik	FOXJ1CRERBPJK_Trachea - Control_Trachea	-0.310765	0.49142	0.703922
6030468B19Rik	FOXJ1CRERBPJK_Trachea - Control_Trachea	-0.703896	0.0269152	0.394343
6030498E09Rik	FOXJ1CRERBPJK_Trachea - Control_Trachea	-0.365262	0.245371	0.611697
6330403K07Rik	FOXJ1CRERBPJK_Trachea - Control_Trachea	-0.568906	0.389253	0.645909
6330409D20Rik	FOXJ1CRERBPJK_Trachea - Control_Trachea	-0.428992	0.204799	0.611697
6430548M08Rik	FOXJ1CRERBPJK_Trachea - Control_Trachea	-0.547073	0.562704	0.745826
6430550D23Rik	FOXJ1CRERBPJK_Trachea - Control_Trachea	-0.330456	0.67783	0.818499
6430571L13Rik	FOXJ1CRERBPJK_Trachea - Control_Trachea	-0.852816	0.0657708	0.581118
6820408C15Rik	FOXJ1CRERBPJK_Trachea - Control_Trachea	1.38661	0.0895266	0.611697
7420426K07Rik	FOXJ1CRERBPJK_Trachea - Control_Trachea	-0.421768	0.194719	0.611697
7530416G11Rik	FOXJ1CRERBPJK_Trachea - Control_Trachea	-0.98649	0.0302372	0.415503
8030423J24Rik	FOXJ1CRERBPJK_Trachea - Control_Trachea	-0.591822	0.0623833	0.568113
8030462N17Rik	FOXJ1CRERBPJK_Trachea - Control_Trachea	0.223511	0.291893	0.614068
8030474K03Rik	FOXJ1CRERBPJK_Trachea - Control_Trachea	-0.61895	0.47854	0.695871
9030025P20Rik	FOXJ1CRERBPJK_Trachea - Control_Trachea	-0.0483219	0.821334	0.904033
9030624G23Rik	FOXJ1CRERBPJK_Trachea - Control_Trachea	-0.402711	0.342632	0.625176
9130008F23Rik	FOXJ1CRERBPJK_Trachea - Control_Trachea	-0.933621	0.301801	0.615362
9130019O22Rik	FOXJ1CRERBPJK_Trachea - Control_Trachea	-0.304787	0.328011	0.621462
9130023H24Rik	FOXJ1CRERBPJK_Trachea - Control_Trachea	-0.301556	0.580648	0.755957
9130213A22Rik	FOXJ1CRERBPJK_Trachea - Control_Trachea	-0.533451	0.125107	0.611697
9130230L23Rik	FOXJ1CRERBPJK_Trachea - Control_Trachea	-0.240021	0.631021	0.788473
9130401M01Rik	FOXJ1CRERBPJK_Trachea - Control_Trachea	-0.421733	0.253737	0.611697
9130409I23Rik	FOXJ1CRERBPJK_Trachea - Control_Trachea	-0.756409	0.249303	0.611697
9230102O04Rik	FOXJ1CRERBPJK_Trachea - Control_Trachea	-0.518795	0.110814	0.611697
9230112D13Rik	FOXJ1CRERBPJK_Trachea - Control_Trachea	-0.0864791	0.806652	0.89576
Elapor2	FOXJ1CRERBPJK_Trachea - Control_Trachea	0.257361	0.482674	0.698252
9330182O14Rik	FOXJ1CRERBPJK_Trachea - Control_Trachea	-0.609415	0.282704	0.612847
9430015G10Rik	FOXJ1CRERBPJK_Trachea - Control_Trachea	0.165164	0.732037	0.852359
9430038I01Rik	FOXJ1CRERBPJK_Trachea - Control_Trachea	-0.956752	0.275009	0.612508
9430069I07Rik	FOXJ1CRERBPJK_Trachea - Control_Trachea	-0.295906	0.309573	0.616782
9430097D07Rik	FOXJ1CRERBPJK_Trachea - Control_Trachea	-0.763903	0.041074	0.477118
9530002B09Rik	FOXJ1CRERBPJK_Trachea - Control_Trachea	-0.544065	0.220341	0.611697
9530003J23Rik	FOXJ1CRERBPJK_Trachea - Control_Trachea	-0.9795	0.181111	0.611697
9530053A07Rik	FOXJ1CRERBPJK_Trachea - Control_Trachea	0.0706482	0.912829	0.954122
9530068E07Rik	FOXJ1CRERBPJK_Trachea - Control_Trachea	1.25314	0.171438	0.611697
9530077C05Rik	FOXJ1CRERBPJK_Trachea - Control_Trachea	0.315406	0.459256	0.684196
9830107B12Rik	FOXJ1CRERBPJK_Trachea - Control_Trachea	-1.24929	0.00128215	0.103365
9930012K11Rik	FOXJ1CRERBPJK_Trachea - Control_Trachea	-0.218521	0.564244	0.746663
9930021J03Rik	FOXJ1CRERBPJK_Trachea - Control_Trachea	-0.332751	0.0918274	0.611697
9930104L06Rik	FOXJ1CRERBPJK_Trachea - Control_Trachea	0.246997	0.482385	0.698202
9930111J21Rik1	FOXJ1CRERBPJK_Trachea - Control_Trachea	-0.00849237	0.978109	0.989134
A130010J15Rik	FOXJ1CRERBPJK_Trachea - Control_Trachea	-0.437786	0.470897	0.691464
A1bg	FOXJ1CRERBPJK_Trachea - Control_Trachea	-0.63983	0.242095	0.611697
A1cf	FOXJ1CRERBPJK_Trachea - Control_Trachea	-0.591404	0.0324912	0.428436
A230072I06Rik	FOXJ1CRERBPJK_Trachea - Control_Trachea	-0.26019	0.52345	0.723461
A26c2	FOXJ1CRERBPJK_Trachea - Control_Trachea	-0.651792	0.192886	0.611697
A26c3	FOXJ1CRERBPJK_Trachea - Control_Trachea	-0.681795	0.146381	0.611697
A2m	FOXJ1CRERBPJK_Trachea - Control_Trachea	-0.16342	0.831708	0.9087
A2ml1	FOXJ1CRERBPJK_Trachea - Control_Trachea	1.98295	0.29775	0.615062
A330070K13Rik	FOXJ1CRERBPJK_Trachea - Control_Trachea	-0.112189	0.851833	0.920016
A3galt2	FOXJ1CRERBPJK_Trachea - Control_Trachea	-0.628954	0.359141	0.633438
A430005L14Rik	FOXJ1CRERBPJK_Trachea - Control_Trachea	0.185294	0.472125	0.691833
A430033K04Rik	FOXJ1CRERBPJK_Trachea - Control_Trachea	0.16983	0.444354	0.676922
A4galt	FOXJ1CRERBPJK_Trachea - Control_Trachea	-0.423112	0.551919	0.739399
A4gnt	FOXJ1CRERBPJK_Trachea - Control_Trachea	-0.0570001	0.845505	0.915964
A530016L24Rik	FOXJ1CRERBPJK_Trachea - Control_Trachea	-0.108152	0.700806	0.832261
A530032D15Rik	FOXJ1CRERBPJK_Trachea - Control_Trachea	-1.07732	0.174301	0.611697
A530064D06Rik	FOXJ1CRERBPJK_Trachea - Control_Trachea	0.0274254	0.947245	0.971835
A630001G21Rik	FOXJ1CRERBPJK_Trachea - Control_Trachea	-0.386745	0.426604	0.665892
A630010A05Rik	FOXJ1CRERBPJK_Trachea - Control_Trachea	-0.678173	0.0632517	0.57262
A630023A22Rik	FOXJ1CRERBPJK_Trachea - Control_Trachea	-0.0262556	0.926947	0.961286
A630073D07Rik	FOXJ1CRERBPJK_Trachea - Control_Trachea	-0.312787	0.25242	0.611697
A630076J17Rik	FOXJ1CRERBPJK_Trachea - Control_Trachea	-0.97004	0.0228025	0.367781
A630095N17Rik	FOXJ1CRERBPJK_Trachea - Control_Trachea	-0.477943	0.207417	0.611697
A730046J19Rik	FOXJ1CRERBPJK_Trachea - Control_Trachea	-0.139839	0.761087	0.868776
A730049H05Rik	FOXJ1CRERBPJK_Trachea - Control_Trachea	-0.76277	0.298754	0.615348
A830005F24Rik	FOXJ1CRERBPJK_Trachea - Control_Trachea	-0.166023	0.630341	0.788138
A830018L16Rik	FOXJ1CRERBPJK_Trachea - Control_Trachea	-0.228468	0.311015	0.617116
A830031A19Rik	FOXJ1CRERBPJK_Trachea - Control_Trachea	-0.575949	0.364387	0.635543
A930004D18Rik	FOXJ1CRERBPJK_Trachea - Control_Trachea	-0.487292	0.15547	0.611697
A930009A15Rik	FOXJ1CRERBPJK_Trachea - Control_Trachea	-0.239584	0.407508	0.655609
A930017K11Rik	FOXJ1CRERBPJK_Trachea - Control_Trachea	-0.282568	0.583664	0.757977
A930018P22Rik	FOXJ1CRERBPJK_Trachea - Control_Trachea	-0.596756	0.364843	0.635575
A930033H14Rik	FOXJ1CRERBPJK_Trachea - Control_Trachea	-0.244494	0.0814001	0.611697
AA467197	FOXJ1CRERBPJK_Trachea - Control_Trachea	-0.796139	0.027441	0.399246
AA792892	FOXJ1CRERBPJK_Trachea - Control_Trachea	0.0756691	0.836899	0.911886
AA986860	FOXJ1CRERBPJK_Trachea - Control_Trachea	0.891574	0.0845676	0.611697
Aaas	FOXJ1CRERBPJK_Trachea - Control_Trachea	-0.0588368	0.823951	0.905296
Aacs	FOXJ1CRERBPJK_Trachea - Control_Trachea	0.482384	0.288427	0.613157
Aadac	FOXJ1CRERBPJK_Trachea - Control_Trachea	-0.696223	0.0922679	0.611697
Aadacl2	FOXJ1CRERBPJK_Trachea - Control_Trachea	-0.635637	0.317158	0.61834
Aadacl2fm1	FOXJ1CRERBPJK_Trachea - Control_Trachea	-0.493696	0.510213	0.716878
Aadacl2fm2	FOXJ1CRERBPJK_Trachea - Control_Trachea	-0.641327	0.260015	0.611697
Aadacl2fm3	FOXJ1CRERBPJK_Trachea - Control_Trachea	-0.688487	0.0228583	0.367781
Aadacl3	FOXJ1CRERBPJK_Trachea - Control_Trachea	-0.845286	0.017917	0.327821
Aadacl4	FOXJ1CRERBPJK_Trachea - Control_Trachea	-0.218815	0.483296	0.698735
Aadacl4fm1	FOXJ1CRERBPJK_Trachea - Control_Trachea	-0.0536917	0.804744	0.894934
Aadacl4fm2	FOXJ1CRERBPJK_Trachea - Control_Trachea	-0.331636	0.271309	0.612346
AAdacl4fm3	FOXJ1CRERBPJK_Trachea - Control_Trachea	-0.564562	0.389268	0.645909
Aadacl4fm4	FOXJ1CRERBPJK_Trachea - Control_Trachea	-0.613456	0.0547571	0.540822
Aadacl4fm5	FOXJ1CRERBPJK_Trachea - Control_Trachea	-0.185253	0.725162	0.847916
Aadat	FOXJ1CRERBPJK_Trachea - Control_Trachea	-0.231289	0.606312	0.773258
Aagab	FOXJ1CRERBPJK_Trachea - Control_Trachea	0.812759	0.156668	0.611697
Aamdc	FOXJ1CRERBPJK_Trachea - Control_Trachea	0.248087	0.559646	0.744113
Aamp	FOXJ1CRERBPJK_Trachea - Control_Trachea	0.533485	0.243963	0.611697
Aanat	FOXJ1CRERBPJK_Trachea - Control_Trachea	-0.513466	0.233174	0.611697
Aar2	FOXJ1CRERBPJK_Trachea - Control_Trachea	-0.160995	0.542796	0.734279
Aard	FOXJ1CRERBPJK_Trachea - Control_Trachea	-0.438888	0.366207	0.63613
Aars	FOXJ1CRERBPJK_Trachea - Control_Trachea	1.27507	0.225095	0.611697
Aars2	FOXJ1CRERBPJK_Trachea - Control_Trachea	0.0758099	0.868248	0.92838
Aarsd1	FOXJ1CRERBPJK_Trachea - Control_Trachea	0.0402675	0.943722	0.970523
Aasdh	FOXJ1CRERBPJK_Trachea - Control_Trachea	-0.109978	0.818101	0.90192
Aasdhppt	FOXJ1CRERBPJK_Trachea - Control_Trachea	0.354534	0.309375	0.616782
Aass	FOXJ1CRERBPJK_Trachea - Control_Trachea	0.060291	0.900753	0.947639
Aatf	FOXJ1CRERBPJK_Trachea - Control_Trachea	0.0958768	0.875242	0.932967
Aatk	FOXJ1CRERBPJK_Trachea - Control_Trachea	0.0249151	0.918102	0.95668
AB124611	FOXJ1CRERBPJK_Trachea - Control_Trachea	-0.401235	0.0905938	0.611697
Abat	FOXJ1CRERBPJK_Trachea - Control_Trachea	-0.861425	0.0164965	0.317198
Abca1	FOXJ1CRERBPJK_Trachea - Control_Trachea	0.0241658	0.891495	0.943136
Abca12	FOXJ1CRERBPJK_Trachea - Control_Trachea	-0.268754	0.399933	0.651698
Abca13	FOXJ1CRERBPJK_Trachea - Control_Trachea	0.0757146	0.826345	0.906156
Abca14	FOXJ1CRERBPJK_Trachea - Control_Trachea	-0.451298	0.203024	0.611697
Abca15	FOXJ1CRERBPJK_Trachea - Control_Trachea	-0.303154	0.696845	0.830239
Abca16	FOXJ1CRERBPJK_Trachea - Control_Trachea	-0.303068	0.597433	0.767607
Abca17	FOXJ1CRERBPJK_Trachea - Control_Trachea	-0.657898	0.262139	0.611697
Abca2	FOXJ1CRERBPJK_Trachea - Control_Trachea	0.52715	0.0100449	0.254534
Abca3	FOXJ1CRERBPJK_Trachea - Control_Trachea	1.04166	9.70907e-05	0.0272996
Abca4	FOXJ1CRERBPJK_Trachea - Control_Trachea	-0.738393	0.470785	0.691464
Abca5	FOXJ1CRERBPJK_Trachea - Control_Trachea	0.258717	0.59792	0.767783
Abca6	FOXJ1CRERBPJK_Trachea - Control_Trachea	-0.227943	0.467662	0.689308
Abca7	FOXJ1CRERBPJK_Trachea - Control_Trachea	0.511979	0.330291	0.621817
Abca8a	FOXJ1CRERBPJK_Trachea - Control_Trachea	0.401576	0.41389	0.659234
Abca8b	FOXJ1CRERBPJK_Trachea - Control_Trachea	-0.451577	0.450797	0.679979
Abca9	FOXJ1CRERBPJK_Trachea - Control_Trachea	-0.504741	0.256824	0.611697
Abcb10	FOXJ1CRERBPJK_Trachea - Control_Trachea	-0.317433	0.63288	0.789294
Abcb11	FOXJ1CRERBPJK_Trachea - Control_Trachea	-1.35449	0.0917684	0.611697
Abcb1a	FOXJ1CRERBPJK_Trachea - Control_Trachea	-0.965617	0.197034	0.611697
Abcb1b	FOXJ1CRERBPJK_Trachea - Control_Trachea	-0.155179	0.705582	0.835649
Abcb4	FOXJ1CRERBPJK_Trachea - Control_Trachea	-0.690301	0.0103347	0.256915
Abcb5	FOXJ1CRERBPJK_Trachea - Control_Trachea	-0.216563	0.802421	0.893712
Abcb6	FOXJ1CRERBPJK_Trachea - Control_Trachea	0.631847	0.245064	0.611697
Abcb7	FOXJ1CRERBPJK_Trachea - Control_Trachea	-0.382736	0.289991	0.613246
Abcb8	FOXJ1CRERBPJK_Trachea - Control_Trachea	-0.35881	0.188212	0.611697
Abcb9	FOXJ1CRERBPJK_Trachea - Control_Trachea	-0.424548	0.105232	0.611697
Abcc1	FOXJ1CRERBPJK_Trachea - Control_Trachea	1.14408	0.0453213	0.497042
Abcc10	FOXJ1CRERBPJK_Trachea - Control_Trachea	-0.610582	0.321294	0.619791
Abcc12	FOXJ1CRERBPJK_Trachea - Control_Trachea	-0.56016	0.285889	0.613157
Abcc2	FOXJ1CRERBPJK_Trachea - Control_Trachea	-1.2076	0.201703	0.611697
Abcc3	FOXJ1CRERBPJK_Trachea - Control_Trachea	0.605755	0.00582369	0.205798
Abcc4	FOXJ1CRERBPJK_Trachea - Control_Trachea	0.448573	0.320209	0.619738
Abcc5	FOXJ1CRERBPJK_Trachea - Control_Trachea	-0.252994	0.370281	0.638164
Abcc6	FOXJ1CRERBPJK_Trachea - Control_Trachea	-0.90079	0.262268	0.611697
Abcc8	FOXJ1CRERBPJK_Trachea - Control_Trachea	-0.0587125	0.854136	0.921166
Abcc9	FOXJ1CRERBPJK_Trachea - Control_Trachea	-0.124161	0.764702	0.871794
Abcd1	FOXJ1CRERBPJK_Trachea - Control_Trachea	0.466506	0.0373924	0.458601
Abcd2	FOXJ1CRERBPJK_Trachea - Control_Trachea	-1.05841	0.189097	0.611697
Abcd3	FOXJ1CRERBPJK_Trachea - Control_Trachea	1.48544	0.138272	0.611697
Abcd4	FOXJ1CRERBPJK_Trachea - Control_Trachea	0.724704	0.371964	0.638923
Abce1	FOXJ1CRERBPJK_Trachea - Control_Trachea	0.402507	0.250894	0.611697
Abcf1	FOXJ1CRERBPJK_Trachea - Control_Trachea	0.472866	0.00846377	0.241173
Abcf2	FOXJ1CRERBPJK_Trachea - Control_Trachea	0.131614	0.7239	0.847216
Abcf3	FOXJ1CRERBPJK_Trachea - Control_Trachea	0.45443	0.0334552	0.434554
Abcg1	FOXJ1CRERBPJK_Trachea - Control_Trachea	-0.259843	0.625162	0.784573
Abcg2	FOXJ1CRERBPJK_Trachea - Control_Trachea	-0.35036	0.292558	0.614087
Abcg3	FOXJ1CRERBPJK_Trachea - Control_Trachea	-0.18543	0.69511	0.829257
Abcg4	FOXJ1CRERBPJK_Trachea - Control_Trachea	-0.588324	0.377707	0.641119
Abcg5	FOXJ1CRERBPJK_Trachea - Control_Trachea	-0.814193	0.243444	0.611697
Abcg8	FOXJ1CRERBPJK_Trachea - Control_Trachea	-0.485826	0.345985	0.627337
Abhd1	FOXJ1CRERBPJK_Trachea - Control_Trachea	-0.316219	0.256338	0.611697
Abhd10	FOXJ1CRERBPJK_Trachea - Control_Trachea	0.377703	0.613136	0.776832
Abhd11	FOXJ1CRERBPJK_Trachea - Control_Trachea	0.488305	0.0110981	0.266242
Abhd12	FOXJ1CRERBPJK_Trachea - Control_Trachea	-0.0336051	0.883662	0.938906
Abhd12b	FOXJ1CRERBPJK_Trachea - Control_Trachea	-0.344748	0.479706	0.696575
Abhd13	FOXJ1CRERBPJK_Trachea - Control_Trachea	0.148413	0.579953	0.755412
Abhd14a	FOXJ1CRERBPJK_Trachea - Control_Trachea	0.105968	0.535277	0.730201
Abhd14b	FOXJ1CRERBPJK_Trachea - Control_Trachea	0.386795	0.0855101	0.611697
Abhd15	FOXJ1CRERBPJK_Trachea - Control_Trachea	-1.00289	0.228574	0.611697
Abhd16a	FOXJ1CRERBPJK_Trachea - Control_Trachea	0.206389	0.205726	0.611697
Abhd17a	FOXJ1CRERBPJK_Trachea - Control_Trachea	-0.322352	0.162326	0.611697
Abhd17b	FOXJ1CRERBPJK_Trachea - Control_Trachea	0.47836	0.0232329	0.369492
Abhd17c	FOXJ1CRERBPJK_Trachea - Control_Trachea	0.349206	0.258855	0.611697
Abhd18	FOXJ1CRERBPJK_Trachea - Control_Trachea	-0.147955	0.614885	0.778028
Abhd2	FOXJ1CRERBPJK_Trachea - Control_Trachea	1.22894	0.0972883	0.611697
Abhd3	FOXJ1CRERBPJK_Trachea - Control_Trachea	0.303704	0.219982	0.611697
Abhd4	FOXJ1CRERBPJK_Trachea - Control_Trachea	1.02855	0.147109	0.611697
Abhd5	FOXJ1CRERBPJK_Trachea - Control_Trachea	0.155593	0.553553	0.740138
Abhd6	FOXJ1CRERBPJK_Trachea - Control_Trachea	-0.184068	0.27021	0.6122
Abhd8	FOXJ1CRERBPJK_Trachea - Control_Trachea	-0.299526	0.123091	0.611697
Abi1	FOXJ1CRERBPJK_Trachea - Control_Trachea	0.521869	0.436124	0.671177
Abi2	FOXJ1CRERBPJK_Trachea - Control_Trachea	-0.246386	0.454128	0.681515
Abi3	FOXJ1CRERBPJK_Trachea - Control_Trachea	-0.598413	0.340053	0.625152
Abi3bp	FOXJ1CRERBPJK_Trachea - Control_Trachea	0.981743	0.262697	0.611697
Abitram	FOXJ1CRERBPJK_Trachea - Control_Trachea	0.0492764	0.753592	0.86446
Abl1	FOXJ1CRERBPJK_Trachea - Control_Trachea	0.534253	0.00285052	0.149951
Abl2	FOXJ1CRERBPJK_Trachea - Control_Trachea	0.673871	0.294071	0.614453
Ablim1	FOXJ1CRERBPJK_Trachea - Control_Trachea	0.199931	0.507733	0.714847
Ablim2	FOXJ1CRERBPJK_Trachea - Control_Trachea	-0.812098	0.214892	0.611697
Ablim3	FOXJ1CRERBPJK_Trachea - Control_Trachea	0.313583	0.194722	0.611697
Abo	FOXJ1CRERBPJK_Trachea - Control_Trachea	0.211133	0.327032	0.621371
Abr	FOXJ1CRERBPJK_Trachea - Control_Trachea	0.501696	0.00484216	0.192891
Abra	FOXJ1CRERBPJK_Trachea - Control_Trachea	-0.816589	0.27175	0.612346
Abracl	FOXJ1CRERBPJK_Trachea - Control_Trachea	0.931741	0.226725	0.611697
Abraxas1	FOXJ1CRERBPJK_Trachea - Control_Trachea	-0.150122	0.618783	0.78057
Abraxas2	FOXJ1CRERBPJK_Trachea - Control_Trachea	-0.115059	0.844369	0.915375
Abt1	FOXJ1CRERBPJK_Trachea - Control_Trachea	0.242007	0.381846	0.642185
Abtb1	FOXJ1CRERBPJK_Trachea - Control_Trachea	0.00481839	0.98297	0.991418
Abtb2	FOXJ1CRERBPJK_Trachea - Control_Trachea	0.0406558	0.934028	0.965591
Acaa1a	FOXJ1CRERBPJK_Trachea - Control_Trachea	0.31457	0.122348	0.611697
Acaa2	FOXJ1CRERBPJK_Trachea - Control_Trachea	0.997444	0.338638	0.624623
Acaca	FOXJ1CRERBPJK_Trachea - Control_Trachea	-0.295937	0.34451	0.626448
Acacb	FOXJ1CRERBPJK_Trachea - Control_Trachea	-0.372267	0.405126	0.654679
Acad10	FOXJ1CRERBPJK_Trachea - Control_Trachea	-0.490758	0.423658	0.664016
Acad11	FOXJ1CRERBPJK_Trachea - Control_Trachea	0.522019	0.025454	0.384728
Acad12	FOXJ1CRERBPJK_Trachea - Control_Trachea	0.612655	0.289446	0.613157
Acad8	FOXJ1CRERBPJK_Trachea - Control_Trachea	0.0492943	0.756704	0.866188
Acad9	FOXJ1CRERBPJK_Trachea - Control_Trachea	0.435339	0.570071	0.74964
Acadl	FOXJ1CRERBPJK_Trachea - Control_Trachea	1.07772	0.166104	0.611697
Acadm	FOXJ1CRERBPJK_Trachea - Control_Trachea	1.25206	0.172286	0.611697
Acads	FOXJ1CRERBPJK_Trachea - Control_Trachea	-0.201001	0.615936	0.778574
Acadsb	FOXJ1CRERBPJK_Trachea - Control_Trachea	0.691067	0.246577	0.611697
Acadvl	FOXJ1CRERBPJK_Trachea - Control_Trachea	1.29361	0.178225	0.611697
Acan	FOXJ1CRERBPJK_Trachea - Control_Trachea	-0.888319	0.0543639	0.540529
Acap1	FOXJ1CRERBPJK_Trachea - Control_Trachea	-0.127222	0.80489	0.894946
Acap2	FOXJ1CRERBPJK_Trachea - Control_Trachea	0.412595	0.0568625	0.548351
Acap3	FOXJ1CRERBPJK_Trachea - Control_Trachea	-0.548531	0.137222	0.611697
Acat1	FOXJ1CRERBPJK_Trachea - Control_Trachea	0.575375	0.364633	0.635575
Acat2	FOXJ1CRERBPJK_Trachea - Control_Trachea	-0.151739	0.765659	0.872281
Acat3	FOXJ1CRERBPJK_Trachea - Control_Trachea	-0.787872	0.0222278	0.363542
Acbd3	FOXJ1CRERBPJK_Trachea - Control_Trachea	0.861716	0.0715837	0.592459
Acbd4	FOXJ1CRERBPJK_Trachea - Control_Trachea	-0.499833	0.483829	0.699048
Acbd5	FOXJ1CRERBPJK_Trachea - Control_Trachea	0.386718	0.0790185	0.61127
Acbd6	FOXJ1CRERBPJK_Trachea - Control_Trachea	-0.200939	0.681524	0.820319
Acbd7	FOXJ1CRERBPJK_Trachea - Control_Trachea	-0.173985	0.557364	0.742479
Accs	FOXJ1CRERBPJK_Trachea - Control_Trachea	0.169311	0.794508	0.889297
Accsl	FOXJ1CRERBPJK_Trachea - Control_Trachea	-0.600448	0.455484	0.68226
Acd	FOXJ1CRERBPJK_Trachea - Control_Trachea	0.0874802	0.707838	0.836973
Ace	FOXJ1CRERBPJK_Trachea - Control_Trachea	-0.698633	0.00106089	0.0929308
Ace2	FOXJ1CRERBPJK_Trachea - Control_Trachea	0.0548422	0.928266	0.962079
Ace3	FOXJ1CRERBPJK_Trachea - Control_Trachea	-0.267025	0.534795	0.729751
Acer1	FOXJ1CRERBPJK_Trachea - Control_Trachea	-0.493418	0.482477	0.698252
Acer2	FOXJ1CRERBPJK_Trachea - Control_Trachea	-1.03152	0.292073	0.614068
Acer3	FOXJ1CRERBPJK_Trachea - Control_Trachea	0.270793	0.329172	0.621685
Ache	FOXJ1CRERBPJK_Trachea - Control_Trachea	-1.18186	0.00013293	0.0338883
Acin1	FOXJ1CRERBPJK_Trachea - Control_Trachea	0.783775	0.280379	0.612847
Ackr1	FOXJ1CRERBPJK_Trachea - Control_Trachea	-0.573395	0.166636	0.611697
Ackr2	FOXJ1CRERBPJK_Trachea - Control_Trachea	-0.0742469	0.821779	0.904283
Ackr3	FOXJ1CRERBPJK_Trachea - Control_Trachea	-0.261111	0.282602	0.612847
Ackr4	FOXJ1CRERBPJK_Trachea - Control_Trachea	-0.178812	0.541656	0.734119
Acly	FOXJ1CRERBPJK_Trachea - Control_Trachea	0.916894	2.58272e-05	0.012662
Acmsd	FOXJ1CRERBPJK_Trachea - Control_Trachea	-0.290351	0.595347	0.765761
Acnat1	FOXJ1CRERBPJK_Trachea - Control_Trachea	-0.295659	0.455543	0.68226
Acnat2	FOXJ1CRERBPJK_Trachea - Control_Trachea	-0.438123	0.0285569	0.40491
Aco1	FOXJ1CRERBPJK_Trachea - Control_Trachea	0.327136	0.447019	0.678533
Aco2	FOXJ1CRERBPJK_Trachea - Control_Trachea	1.10519	0.187995	0.611697
Acod1	FOXJ1CRERBPJK_Trachea - Control_Trachea	-0.0772694	0.814021	0.900626
Acot11	FOXJ1CRERBPJK_Trachea - Control_Trachea	-0.0614977	0.818066	0.90192
Acot12	FOXJ1CRERBPJK_Trachea - Control_Trachea	-0.494953	0.136389	0.611697
Acot13	FOXJ1CRERBPJK_Trachea - Control_Trachea	0.707169	0.0914342	0.611697
Acot3	FOXJ1CRERBPJK_Trachea - Control_Trachea	-0.641396	0.451752	0.680065
Acot4	FOXJ1CRERBPJK_Trachea - Control_Trachea	-0.252008	0.35726	0.632248
Acot7	FOXJ1CRERBPJK_Trachea - Control_Trachea	0.209917	0.617163	0.779211
Acot8	FOXJ1CRERBPJK_Trachea - Control_Trachea	0.0819027	0.790865	0.886882
Acox1	FOXJ1CRERBPJK_Trachea - Control_Trachea	1.19385	0.17406	0.611697
Acox2	FOXJ1CRERBPJK_Trachea - Control_Trachea	0.0904662	0.793266	0.888517
Acox3	FOXJ1CRERBPJK_Trachea - Control_Trachea	0.172643	0.470679	0.691464
Acoxl	FOXJ1CRERBPJK_Trachea - Control_Trachea	-0.805982	0.147724	0.611697
Acp1	FOXJ1CRERBPJK_Trachea - Control_Trachea	-0.36709	0.431987	0.668489
Acp2	FOXJ1CRERBPJK_Trachea - Control_Trachea	0.147708	0.671287	0.814127
Acp4	FOXJ1CRERBPJK_Trachea - Control_Trachea	-0.269302	0.456657	0.682879
Acp5	FOXJ1CRERBPJK_Trachea - Control_Trachea	0.110138	0.672761	0.815144
Acp6	FOXJ1CRERBPJK_Trachea - Control_Trachea	0.694796	0.299371	0.615348
Acp7	FOXJ1CRERBPJK_Trachea - Control_Trachea	0.759227	0.368713	0.637243
Acpp	FOXJ1CRERBPJK_Trachea - Control_Trachea	0.496919	0.319368	0.619051
Acr	FOXJ1CRERBPJK_Trachea - Control_Trachea	-1.10249	0.239123	0.611697
Acrbp	FOXJ1CRERBPJK_Trachea - Control_Trachea	0.250681	0.389501	0.646
Acrv1	FOXJ1CRERBPJK_Trachea - Control_Trachea	-0.300733	0.357486	0.632428
Acsbg1	FOXJ1CRERBPJK_Trachea - Control_Trachea	-0.25525	0.465169	0.687566
Acsbg2	FOXJ1CRERBPJK_Trachea - Control_Trachea	-0.958367	0.000104761	0.0286148
Acsbg3	FOXJ1CRERBPJK_Trachea - Control_Trachea	-0.86692	0.212992	0.611697
Acsf2	FOXJ1CRERBPJK_Trachea - Control_Trachea	0.22018	0.667046	0.811369
Acsf3	FOXJ1CRERBPJK_Trachea - Control_Trachea	-0.108997	0.69006	0.826378
Acsl1	FOXJ1CRERBPJK_Trachea - Control_Trachea	1.21903	0.15913	0.611697
Acsl3	FOXJ1CRERBPJK_Trachea - Control_Trachea	0.67733	0.109412	0.611697
Acsl4	FOXJ1CRERBPJK_Trachea - Control_Trachea	0.949185	0.332224	0.622297
Acsl5	FOXJ1CRERBPJK_Trachea - Control_Trachea	0.744462	0.215934	0.611697
Acsl6	FOXJ1CRERBPJK_Trachea - Control_Trachea	-0.990945	0.186312	0.611697
Acsm1	FOXJ1CRERBPJK_Trachea - Control_Trachea	0.420607	0.230435	0.611697
Acsm2	FOXJ1CRERBPJK_Trachea - Control_Trachea	-0.743547	0.170353	0.611697
Acsm3	FOXJ1CRERBPJK_Trachea - Control_Trachea	-0.64747	0.245019	0.611697
Acsm4	FOXJ1CRERBPJK_Trachea - Control_Trachea	-0.435664	0.23648	0.611697
Acsm5	FOXJ1CRERBPJK_Trachea - Control_Trachea	-0.910133	0.0190326	0.339531
Acss1	FOXJ1CRERBPJK_Trachea - Control_Trachea	1.99443	0.0841108	0.611697
Acss2	FOXJ1CRERBPJK_Trachea - Control_Trachea	0.24484	0.623419	0.783217
Acss3	FOXJ1CRERBPJK_Trachea - Control_Trachea	-0.0425492	0.923139	0.959025
Actb	FOXJ1CRERBPJK_Trachea - Control_Trachea	1.11652	0.106674	0.611697
Actbl2	FOXJ1CRERBPJK_Trachea - Control_Trachea	-1.18115	0.131021	0.611697
Actc1	FOXJ1CRERBPJK_Trachea - Control_Trachea	1.49169	0.412233	0.65825
Acte1	FOXJ1CRERBPJK_Trachea - Control_Trachea	-0.386457	0.261887	0.611697
Actg1	FOXJ1CRERBPJK_Trachea - Control_Trachea	1.71273	0.147479	0.611697
Actg2	FOXJ1CRERBPJK_Trachea - Control_Trachea	1.30179	0.522677	0.723143
Actl10	FOXJ1CRERBPJK_Trachea - Control_Trachea	-0.731825	0.105817	0.611697
Actl11	FOXJ1CRERBPJK_Trachea - Control_Trachea	-0.217551	0.685897	0.823467
Actl6a	FOXJ1CRERBPJK_Trachea - Control_Trachea	0.409323	0.0884258	0.611697
Actl6b	FOXJ1CRERBPJK_Trachea - Control_Trachea	-0.327635	0.530419	0.72697
Actl7a	FOXJ1CRERBPJK_Trachea - Control_Trachea	-0.479853	0.287054	0.613157
Actl7b	FOXJ1CRERBPJK_Trachea - Control_Trachea	0.162538	0.612657	0.776717
Actl9	FOXJ1CRERBPJK_Trachea - Control_Trachea	-0.57958	0.509139	0.716053
Actn1	FOXJ1CRERBPJK_Trachea - Control_Trachea	1.99303	0.142691	0.611697
Actn2	FOXJ1CRERBPJK_Trachea - Control_Trachea	-0.311323	0.197126	0.611697
Actn3	FOXJ1CRERBPJK_Trachea - Control_Trachea	-0.649626	0.108229	0.611697
Actn4	FOXJ1CRERBPJK_Trachea - Control_Trachea	0.729066	0.121711	0.611697
Actr10	FOXJ1CRERBPJK_Trachea - Control_Trachea	0.314504	0.127668	0.611697
Actr1a	FOXJ1CRERBPJK_Trachea - Control_Trachea	0.516481	0.00875508	0.243774
Actr1b	FOXJ1CRERBPJK_Trachea - Control_Trachea	0.791694	0.0887506	0.611697
Actr2	FOXJ1CRERBPJK_Trachea - Control_Trachea	1.23909	0.234898	0.611697
Actr3	FOXJ1CRERBPJK_Trachea - Control_Trachea	1.03601	0.154429	0.611697
Actr3b	FOXJ1CRERBPJK_Trachea - Control_Trachea	-0.246622	0.573538	0.751843
Actr5	FOXJ1CRERBPJK_Trachea - Control_Trachea	-0.161646	0.696505	0.830066
Actr6	FOXJ1CRERBPJK_Trachea - Control_Trachea	-0.107076	0.783687	0.88256
Actr8	FOXJ1CRERBPJK_Trachea - Control_Trachea	0.535805	0.28938	0.613157
Actrt1	FOXJ1CRERBPJK_Trachea - Control_Trachea	-0.393604	0.449931	0.679846
Actrt2	FOXJ1CRERBPJK_Trachea - Control_Trachea	-0.410279	0.383229	0.642576
Actrt3	FOXJ1CRERBPJK_Trachea - Control_Trachea	-0.318314	0.230652	0.611697
Acvr1	FOXJ1CRERBPJK_Trachea - Control_Trachea	0.129211	0.74197	0.85786
Acvr1b	FOXJ1CRERBPJK_Trachea - Control_Trachea	1.29001	0.118968	0.611697
Acvr1c	FOXJ1CRERBPJK_Trachea - Control_Trachea	-0.557499	0.0586303	0.557555
Acvr2a	FOXJ1CRERBPJK_Trachea - Control_Trachea	-0.0187127	0.971437	0.985602
Acvr2b	FOXJ1CRERBPJK_Trachea - Control_Trachea	-0.385463	0.580168	0.755565
Acvrl1	FOXJ1CRERBPJK_Trachea - Control_Trachea	-0.337098	0.22466	0.611697
Acy1	FOXJ1CRERBPJK_Trachea - Control_Trachea	-0.254913	0.679983	0.819696
Acy3	FOXJ1CRERBPJK_Trachea - Control_Trachea	0.184826	0.384049	0.642658
Acyp1	FOXJ1CRERBPJK_Trachea - Control_Trachea	0.0911234	0.765834	0.872281
Acyp2	FOXJ1CRERBPJK_Trachea - Control_Trachea	0.740591	0.0043979	0.184327
Ada	FOXJ1CRERBPJK_Trachea - Control_Trachea	-0.649098	0.218978	0.611697
Adad1	FOXJ1CRERBPJK_Trachea - Control_Trachea	-0.967061	0.16419	0.611697
Adad2	FOXJ1CRERBPJK_Trachea - Control_Trachea	-0.0456018	0.900737	0.947639
Adal	FOXJ1CRERBPJK_Trachea - Control_Trachea	-0.0742947	0.746883	0.860214
Adam10	FOXJ1CRERBPJK_Trachea - Control_Trachea	0.519429	0.405223	0.654679
Adam11	FOXJ1CRERBPJK_Trachea - Control_Trachea	0.0708879	0.89397	0.944038
Adam12	FOXJ1CRERBPJK_Trachea - Control_Trachea	-0.394699	0.48688	0.70084
Adam15	FOXJ1CRERBPJK_Trachea - Control_Trachea	0.365952	0.289183	0.613157
Adam17	FOXJ1CRERBPJK_Trachea - Control_Trachea	0.1461	0.520395	0.72143
Adam18	FOXJ1CRERBPJK_Trachea - Control_Trachea	-0.905026	0.127394	0.611697
Adam19	FOXJ1CRERBPJK_Trachea - Control_Trachea	-0.108495	0.84051	0.913817
Adam1a	FOXJ1CRERBPJK_Trachea - Control_Trachea	0.0479793	0.846001	0.916202
Adam1b	FOXJ1CRERBPJK_Trachea - Control_Trachea	-0.721128	0.0462268	0.502048
Adam2	FOXJ1CRERBPJK_Trachea - Control_Trachea	-0.868864	0.203975	0.611697
Adam20	FOXJ1CRERBPJK_Trachea - Control_Trachea	-0.885181	0.0305694	0.415986
Adam21	FOXJ1CRERBPJK_Trachea - Control_Trachea	-0.39727	0.252319	0.611697
Adam22	FOXJ1CRERBPJK_Trachea - Control_Trachea	-0.282852	0.57631	0.75332
Adam23	FOXJ1CRERBPJK_Trachea - Control_Trachea	-0.245346	0.505072	0.712903
Adam24	FOXJ1CRERBPJK_Trachea - Control_Trachea	-0.146627	0.653879	0.802669
Adam25	FOXJ1CRERBPJK_Trachea - Control_Trachea	-0.629267	0.151346	0.611697
Adam26a	FOXJ1CRERBPJK_Trachea - Control_Trachea	-0.146284	0.62637	0.785131
Adam26b	FOXJ1CRERBPJK_Trachea - Control_Trachea	-0.422766	0.201481	0.611697
Adam28	FOXJ1CRERBPJK_Trachea - Control_Trachea	0.277964	0.568262	0.748526
Adam29	FOXJ1CRERBPJK_Trachea - Control_Trachea	-0.429007	0.348656	0.628837
Adam3	FOXJ1CRERBPJK_Trachea - Control_Trachea	-0.780868	0.0228565	0.367781
Adam30	FOXJ1CRERBPJK_Trachea - Control_Trachea	-0.212026	0.494319	0.705628
Adam32	FOXJ1CRERBPJK_Trachea - Control_Trachea	-0.63786	0.271958	0.612346
Adam33	FOXJ1CRERBPJK_Trachea - Control_Trachea	-0.607908	0.265197	0.611697
Adam34	FOXJ1CRERBPJK_Trachea - Control_Trachea	-0.621129	0.0379524	0.461984
Adam39	FOXJ1CRERBPJK_Trachea - Control_Trachea	-0.666774	0.281875	0.612847
Adam4	FOXJ1CRERBPJK_Trachea - Control_Trachea	-0.378758	0.550766	0.738591
Adam5	FOXJ1CRERBPJK_Trachea - Control_Trachea	-0.069946	0.849798	0.918692
Adam6a	FOXJ1CRERBPJK_Trachea - Control_Trachea	-0.274834	0.602238	0.77066
Adam6b	FOXJ1CRERBPJK_Trachea - Control_Trachea	-0.56857	0.28954	0.613157
Adam7	FOXJ1CRERBPJK_Trachea - Control_Trachea	-0.463356	0.369079	0.637411
Adam8	FOXJ1CRERBPJK_Trachea - Control_Trachea	1.14384	0.000878041	0.0843625
Adam9	FOXJ1CRERBPJK_Trachea - Control_Trachea	0.274267	0.254964	0.611697
Adamdec1	FOXJ1CRERBPJK_Trachea - Control_Trachea	-0.459858	0.354883	0.631291
Adamts1	FOXJ1CRERBPJK_Trachea - Control_Trachea	0.652548	0.0763196	0.60498
Adamts10	FOXJ1CRERBPJK_Trachea - Control_Trachea	0.134085	0.675722	0.817037
Adamts12	FOXJ1CRERBPJK_Trachea - Control_Trachea	-0.253453	0.651221	0.800824
Adamts13	FOXJ1CRERBPJK_Trachea - Control_Trachea	-0.7902	0.237925	0.611697
Adamts14	FOXJ1CRERBPJK_Trachea - Control_Trachea	-0.721238	0.0165069	0.317198
Adamts15	FOXJ1CRERBPJK_Trachea - Control_Trachea	0.278375	0.264439	0.611697
Adamts16	FOXJ1CRERBPJK_Trachea - Control_Trachea	-0.706825	0.0556345	0.544002
Adamts17	FOXJ1CRERBPJK_Trachea - Control_Trachea	-0.961664	0.251881	0.611697
Adamts18	FOXJ1CRERBPJK_Trachea - Control_Trachea	-0.843525	0.227817	0.611697
Adamts19	FOXJ1CRERBPJK_Trachea - Control_Trachea	-0.707175	0.11041	0.611697
Adamts2	FOXJ1CRERBPJK_Trachea - Control_Trachea	0.661225	0.276674	0.612508
Adamts20	FOXJ1CRERBPJK_Trachea - Control_Trachea	-0.940815	0.218985	0.611697
Adamts3	FOXJ1CRERBPJK_Trachea - Control_Trachea	-0.455991	0.380675	0.642039
Adamts4	FOXJ1CRERBPJK_Trachea - Control_Trachea	-0.571423	0.282453	0.612847
Adamts5	FOXJ1CRERBPJK_Trachea - Control_Trachea	-0.653948	0.148766	0.611697
Adamts6	FOXJ1CRERBPJK_Trachea - Control_Trachea	-0.567573	0.370361	0.638164
Adamts7	FOXJ1CRERBPJK_Trachea - Control_Trachea	-0.656326	0.38559	0.644053
Adamts8	FOXJ1CRERBPJK_Trachea - Control_Trachea	-0.488223	0.425686	0.665484
Adamts9	FOXJ1CRERBPJK_Trachea - Control_Trachea	-0.0549639	0.865675	0.927214
Adamtsl1	FOXJ1CRERBPJK_Trachea - Control_Trachea	-0.584717	0.0730895	0.596164
Adamtsl2	FOXJ1CRERBPJK_Trachea - Control_Trachea	-0.83055	0.309575	0.616782
Adamtsl3	FOXJ1CRERBPJK_Trachea - Control_Trachea	-0.306685	0.523823	0.723821
Adamtsl4	FOXJ1CRERBPJK_Trachea - Control_Trachea	0.200885	0.579176	0.755108
Adamtsl5	FOXJ1CRERBPJK_Trachea - Control_Trachea	0.312954	0.251437	0.611697
Adap1	FOXJ1CRERBPJK_Trachea - Control_Trachea	-0.192064	0.55708	0.742354
Adap2	FOXJ1CRERBPJK_Trachea - Control_Trachea	-0.426866	0.25359	0.611697
Adar	FOXJ1CRERBPJK_Trachea - Control_Trachea	0.374664	0.31975	0.619415
Adarb1	FOXJ1CRERBPJK_Trachea - Control_Trachea	-0.309069	0.468753	0.689809
Adarb2	FOXJ1CRERBPJK_Trachea - Control_Trachea	-0.131749	0.831445	0.908673
Adat1	FOXJ1CRERBPJK_Trachea - Control_Trachea	-0.627033	0.0748636	0.601117
Adat2	FOXJ1CRERBPJK_Trachea - Control_Trachea	-0.189707	0.661012	0.807833
Adck1	FOXJ1CRERBPJK_Trachea - Control_Trachea	-0.180926	0.578623	0.754966
Adck2	FOXJ1CRERBPJK_Trachea - Control_Trachea	0.336781	0.189118	0.611697
Adck5	FOXJ1CRERBPJK_Trachea - Control_Trachea	0.658013	0.0558591	0.544911
Adcy1	FOXJ1CRERBPJK_Trachea - Control_Trachea	-0.795498	0.159295	0.611697
Adcy10	FOXJ1CRERBPJK_Trachea - Control_Trachea	-0.876869	0.0731794	0.596164
Adcy2	FOXJ1CRERBPJK_Trachea - Control_Trachea	0.385944	0.217056	0.611697
Adcy3	FOXJ1CRERBPJK_Trachea - Control_Trachea	0.141325	0.440261	0.674179
Adcy4	FOXJ1CRERBPJK_Trachea - Control_Trachea	-0.179657	0.758398	0.867191
Adcy5	FOXJ1CRERBPJK_Trachea - Control_Trachea	-0.0859649	0.712827	0.840034
Adcy6	FOXJ1CRERBPJK_Trachea - Control_Trachea	0.345446	0.267044	0.611697
Adcy7	FOXJ1CRERBPJK_Trachea - Control_Trachea	0.144361	0.550911	0.738617
Adcy8	FOXJ1CRERBPJK_Trachea - Control_Trachea	-0.0358805	0.94447	0.970771
Adcy9	FOXJ1CRERBPJK_Trachea - Control_Trachea	0.663367	0.00440572	0.184327
Adcyap1	FOXJ1CRERBPJK_Trachea - Control_Trachea	-0.759799	0.0404443	0.473833
Adcyap1r1	FOXJ1CRERBPJK_Trachea - Control_Trachea	-0.0133457	0.981558	0.99073
Add1	FOXJ1CRERBPJK_Trachea - Control_Trachea	1.00282	0.0960082	0.611697
Add2	FOXJ1CRERBPJK_Trachea - Control_Trachea	-0.116307	0.72974	0.851151
Add3	FOXJ1CRERBPJK_Trachea - Control_Trachea	0.630231	0.0919389	0.611697
Adgb	FOXJ1CRERBPJK_Trachea - Control_Trachea	0.221728	0.576645	0.753467
Adgra2	FOXJ1CRERBPJK_Trachea - Control_Trachea	-0.352402	0.465222	0.687566
Adgra3	FOXJ1CRERBPJK_Trachea - Control_Trachea	-0.11543	0.60254	0.770713
Adgrb1	FOXJ1CRERBPJK_Trachea - Control_Trachea	-0.522676	0.205676	0.611697
Adgrb2	FOXJ1CRERBPJK_Trachea - Control_Trachea	-0.9779	0.121944	0.611697
Adgrb3	FOXJ1CRERBPJK_Trachea - Control_Trachea	-0.0426633	0.933263	0.965009
Adgrd1	FOXJ1CRERBPJK_Trachea - Control_Trachea	-0.196787	0.640763	0.794479
Adgre1	FOXJ1CRERBPJK_Trachea - Control_Trachea	-0.0288443	0.908657	0.951921
Adgre4	FOXJ1CRERBPJK_Trachea - Control_Trachea	-0.306328	0.368608	0.637174
Adgre5	FOXJ1CRERBPJK_Trachea - Control_Trachea	1.08797	0.0502394	0.52177
Adgrf1	FOXJ1CRERBPJK_Trachea - Control_Trachea	-0.614019	0.249921	0.611697
Adgrf2	FOXJ1CRERBPJK_Trachea - Control_Trachea	-0.569841	0.0787501	0.61127
Adgrf3	FOXJ1CRERBPJK_Trachea - Control_Trachea	-0.753983	0.0129227	0.282613
Adgrf4	FOXJ1CRERBPJK_Trachea - Control_Trachea	-0.788906	0.35935	0.633438
Adgrf5	FOXJ1CRERBPJK_Trachea - Control_Trachea	0.020191	0.958513	0.978262
Adgrg1	FOXJ1CRERBPJK_Trachea - Control_Trachea	0.92784	0.199722	0.611697
Adgrg2	FOXJ1CRERBPJK_Trachea - Control_Trachea	0.303348	0.417528	0.660669
Adgrg3	FOXJ1CRERBPJK_Trachea - Control_Trachea	-0.275758	0.759892	0.867915
Adgrg4	FOXJ1CRERBPJK_Trachea - Control_Trachea	-0.990219	0.0435732	0.489503
Adgrg5	FOXJ1CRERBPJK_Trachea - Control_Trachea	-0.361328	0.204463	0.611697
Adgrg6	FOXJ1CRERBPJK_Trachea - Control_Trachea	-0.619864	0.164351	0.611697
Adgrg7	FOXJ1CRERBPJK_Trachea - Control_Trachea	-0.299966	0.372507	0.638923
Adgrl1	FOXJ1CRERBPJK_Trachea - Control_Trachea	0.120405	0.559963	0.744216
Adgrl2	FOXJ1CRERBPJK_Trachea - Control_Trachea	0.478774	0.397686	0.650282
Adgrl3	FOXJ1CRERBPJK_Trachea - Control_Trachea	0.0568837	0.921414	0.958262
Adgrl4	FOXJ1CRERBPJK_Trachea - Control_Trachea	-0.108082	0.825767	0.905832
Adgrv1	FOXJ1CRERBPJK_Trachea - Control_Trachea	-0.59471	0.36684	0.636737
Adh1	FOXJ1CRERBPJK_Trachea - Control_Trachea	-0.340669	0.803321	0.894085
Adh4	FOXJ1CRERBPJK_Trachea - Control_Trachea	-1.0806	1.58464e-06	0.00201989
Adh5	FOXJ1CRERBPJK_Trachea - Control_Trachea	1.14286	0.0912946	0.611697
Adh6a	FOXJ1CRERBPJK_Trachea - Control_Trachea	0.00179234	0.993879	0.997014
Adh6b	FOXJ1CRERBPJK_Trachea - Control_Trachea	-0.718776	0.362494	0.635103
Adh7	FOXJ1CRERBPJK_Trachea - Control_Trachea	0.950107	0.530437	0.72697
Adhfe1	FOXJ1CRERBPJK_Trachea - Control_Trachea	-0.577582	0.378133	0.641119
Adi1	FOXJ1CRERBPJK_Trachea - Control_Trachea	0.63842	0.289676	0.613157
Adig	FOXJ1CRERBPJK_Trachea - Control_Trachea	-0.0211355	0.96075	0.9795
Adipoq	FOXJ1CRERBPJK_Trachea - Control_Trachea	-0.123459	0.687367	0.824444
Adipor1	FOXJ1CRERBPJK_Trachea - Control_Trachea	1.04921	0.156477	0.611697
Adipor2	FOXJ1CRERBPJK_Trachea - Control_Trachea	0.727209	0.000179716	0.0372838
Adm	FOXJ1CRERBPJK_Trachea - Control_Trachea	-0.479139	0.155717	0.611697
Adm2	FOXJ1CRERBPJK_Trachea - Control_Trachea	-1.01992	0.243406	0.611697
Adnp	FOXJ1CRERBPJK_Trachea - Control_Trachea	0.732598	0.128714	0.611697
Adnp2	FOXJ1CRERBPJK_Trachea - Control_Trachea	-0.485815	0.269466	0.611697
Ado	FOXJ1CRERBPJK_Trachea - Control_Trachea	0.866356	0.232745	0.611697
Adora1	FOXJ1CRERBPJK_Trachea - Control_Trachea	-0.848076	0.132109	0.611697
Adora2a	FOXJ1CRERBPJK_Trachea - Control_Trachea	-0.3856	0.311269	0.617116
Adora2b	FOXJ1CRERBPJK_Trachea - Control_Trachea	0.0319255	0.960543	0.979401
Adpgk	FOXJ1CRERBPJK_Trachea - Control_Trachea	-0.402136	0.499628	0.708934
Adprh	FOXJ1CRERBPJK_Trachea - Control_Trachea	0.0495302	0.859273	0.923855
Adprhl1	FOXJ1CRERBPJK_Trachea - Control_Trachea	-1.02202	0.061726	0.566046
Adprs	FOXJ1CRERBPJK_Trachea - Control_Trachea	0.0772995	0.835296	0.910985
Adprm	FOXJ1CRERBPJK_Trachea - Control_Trachea	-0.0448533	0.896216	0.94495
Adra1a	FOXJ1CRERBPJK_Trachea - Control_Trachea	-0.463338	0.482331	0.698202
Adra1b	FOXJ1CRERBPJK_Trachea - Control_Trachea	-1.00673	0.218629	0.611697
Adra1d	FOXJ1CRERBPJK_Trachea - Control_Trachea	-1.21177	0.130341	0.611697
Adra2a	FOXJ1CRERBPJK_Trachea - Control_Trachea	-0.365781	0.350398	0.629497
Adra2b	FOXJ1CRERBPJK_Trachea - Control_Trachea	-0.0605794	0.879503	0.936099
Adra2c	FOXJ1CRERBPJK_Trachea - Control_Trachea	-0.35088	0.46724	0.689176
Adrb1	FOXJ1CRERBPJK_Trachea - Control_Trachea	0.586618	0.213656	0.611697
Adrb2	FOXJ1CRERBPJK_Trachea - Control_Trachea	-0.0447518	0.866454	0.927523
Adrb3	FOXJ1CRERBPJK_Trachea - Control_Trachea	-0.623099	0.0711834	0.592459
Adrm1	FOXJ1CRERBPJK_Trachea - Control_Trachea	0.940981	0.210564	0.611697
Adsl	FOXJ1CRERBPJK_Trachea - Control_Trachea	0.477973	0.26116	0.611697
Adss	FOXJ1CRERBPJK_Trachea - Control_Trachea	1.49229	0.286212	0.613157
Adssl1	FOXJ1CRERBPJK_Trachea - Control_Trachea	-0.460699	0.28012	0.612847
Adtrp	FOXJ1CRERBPJK_Trachea - Control_Trachea	-0.678153	0.0478077	0.508586
Aebp1	FOXJ1CRERBPJK_Trachea - Control_Trachea	0.65248	0.111977	0.611697
Aebp2	FOXJ1CRERBPJK_Trachea - Control_Trachea	0.663624	0.00143428	0.111302
Aen	FOXJ1CRERBPJK_Trachea - Control_Trachea	0.746808	0.174398	0.611697
AF067061	FOXJ1CRERBPJK_Trachea - Control_Trachea	-1.06341	0.018252	0.33016
AF366264	FOXJ1CRERBPJK_Trachea - Control_Trachea	-1.08774	0.221195	0.611697
Afap1	FOXJ1CRERBPJK_Trachea - Control_Trachea	0.534797	0.266481	0.611697
Afap1l1	FOXJ1CRERBPJK_Trachea - Control_Trachea	-0.465546	0.569402	0.749188
Afap1l2	FOXJ1CRERBPJK_Trachea - Control_Trachea	-0.157121	0.737446	0.85495
Afdn	FOXJ1CRERBPJK_Trachea - Control_Trachea	0.862335	0.0671622	0.58309
Aff1	FOXJ1CRERBPJK_Trachea - Control_Trachea	1.69087	0.116754	0.611697
Aff2	FOXJ1CRERBPJK_Trachea - Control_Trachea	-0.31192	0.365737	0.63589
Aff3	FOXJ1CRERBPJK_Trachea - Control_Trachea	-0.0527825	0.853518	0.920952
Aff4	FOXJ1CRERBPJK_Trachea - Control_Trachea	0.590641	0.284122	0.612947
Afg1l	FOXJ1CRERBPJK_Trachea - Control_Trachea	-0.233753	0.388556	0.645519
Afg3l1	FOXJ1CRERBPJK_Trachea - Control_Trachea	-0.103763	0.743508	0.858706
Afg3l2	FOXJ1CRERBPJK_Trachea - Control_Trachea	0.0125743	0.964985	0.981579
Afm	FOXJ1CRERBPJK_Trachea - Control_Trachea	-0.544303	0.0677458	0.583981
Afmid	FOXJ1CRERBPJK_Trachea - Control_Trachea	-0.684485	0.00927498	0.250314
Afp	FOXJ1CRERBPJK_Trachea - Control_Trachea	-0.155219	0.674866	0.816482
Aftph	FOXJ1CRERBPJK_Trachea - Control_Trachea	0.641268	0.00156067	0.116109
Aga	FOXJ1CRERBPJK_Trachea - Control_Trachea	-0.0488927	0.846742	0.916647
Agap1	FOXJ1CRERBPJK_Trachea - Control_Trachea	1.54407	0.2645	0.611697
Agap2	FOXJ1CRERBPJK_Trachea - Control_Trachea	-0.652178	0.270475	0.6122
Agap3	FOXJ1CRERBPJK_Trachea - Control_Trachea	0.882104	0.171704	0.611697
Agbl1	FOXJ1CRERBPJK_Trachea - Control_Trachea	-0.963844	0.268843	0.611697
Agbl2	FOXJ1CRERBPJK_Trachea - Control_Trachea	0.864475	0.186291	0.611697
Agbl3	FOXJ1CRERBPJK_Trachea - Control_Trachea	0.00230761	0.997034	0.998529
Agbl4	FOXJ1CRERBPJK_Trachea - Control_Trachea	-0.730596	0.314259	0.617924
Agbl5	FOXJ1CRERBPJK_Trachea - Control_Trachea	0.932549	0.139617	0.611697
Ager	FOXJ1CRERBPJK_Trachea - Control_Trachea	-0.512026	0.171129	0.611697
Agfg1	FOXJ1CRERBPJK_Trachea - Control_Trachea	0.465668	0.10685	0.611697
Agfg2	FOXJ1CRERBPJK_Trachea - Control_Trachea	-0.211068	0.668985	0.812668
Aggf1	FOXJ1CRERBPJK_Trachea - Control_Trachea	-0.450723	0.307824	0.616782
Agk	FOXJ1CRERBPJK_Trachea - Control_Trachea	-0.444689	0.0872012	0.611697
Agl	FOXJ1CRERBPJK_Trachea - Control_Trachea	-0.192532	0.471258	0.691717
Agmat	FOXJ1CRERBPJK_Trachea - Control_Trachea	-0.314138	0.356556	0.631705
Agmo	FOXJ1CRERBPJK_Trachea - Control_Trachea	0.795797	0.109019	0.611697
Ago1	FOXJ1CRERBPJK_Trachea - Control_Trachea	0.365679	0.0675893	0.583441
Ago2	FOXJ1CRERBPJK_Trachea - Control_Trachea	0.522639	0.26398	0.611697
Ago3	FOXJ1CRERBPJK_Trachea - Control_Trachea	-0.345027	0.468484	0.689809
Ago4	FOXJ1CRERBPJK_Trachea - Control_Trachea	0.242832	0.534789	0.729751
Agpat1	FOXJ1CRERBPJK_Trachea - Control_Trachea	0.684645	0.0919187	0.611697
Agpat2	FOXJ1CRERBPJK_Trachea - Control_Trachea	0.881865	0.162279	0.611697
Agpat3	FOXJ1CRERBPJK_Trachea - Control_Trachea	1.11992	0.284482	0.612947
Agpat4	FOXJ1CRERBPJK_Trachea - Control_Trachea	-0.489166	0.365508	0.635724
Agpat5	FOXJ1CRERBPJK_Trachea - Control_Trachea	0.0682364	0.793076	0.888517
Agps	FOXJ1CRERBPJK_Trachea - Control_Trachea	0.877984	0.107566	0.611697
Agr2	FOXJ1CRERBPJK_Trachea - Control_Trachea	0.753987	0.48665	0.700753
Agr3	FOXJ1CRERBPJK_Trachea - Control_Trachea	1.44209	0.132185	0.611697
Agrn	FOXJ1CRERBPJK_Trachea - Control_Trachea	0.369582	0.0212461	0.356338
Agrp	FOXJ1CRERBPJK_Trachea - Control_Trachea	-0.165876	0.820972	0.904033
Agt	FOXJ1CRERBPJK_Trachea - Control_Trachea	-0.15052	0.730654	0.851584
Agtpbp1	FOXJ1CRERBPJK_Trachea - Control_Trachea	0.332746	0.0998577	0.611697
Agtr1a	FOXJ1CRERBPJK_Trachea - Control_Trachea	-0.454238	0.0722548	0.594917
Agtr1b	FOXJ1CRERBPJK_Trachea - Control_Trachea	-0.912755	0.0175176	0.3246
Agtrap	FOXJ1CRERBPJK_Trachea - Control_Trachea	0.495803	0.0635814	0.573432
Agxt	FOXJ1CRERBPJK_Trachea - Control_Trachea	-0.51286	0.345917	0.627337
Agxt2	FOXJ1CRERBPJK_Trachea - Control_Trachea	-0.454158	0.343596	0.625911
Ahctf1	FOXJ1CRERBPJK_Trachea - Control_Trachea	0.117287	0.42167	0.662722
Ahcy	FOXJ1CRERBPJK_Trachea - Control_Trachea	-0.399504	0.103132	0.611697
Ahcyl1	FOXJ1CRERBPJK_Trachea - Control_Trachea	1.13219	0.18586	0.611697
Ahcyl2	FOXJ1CRERBPJK_Trachea - Control_Trachea	0.557678	0.39201	0.646865
Ahdc1	FOXJ1CRERBPJK_Trachea - Control_Trachea	0.535963	0.295345	0.614656
Ahi1	FOXJ1CRERBPJK_Trachea - Control_Trachea	-0.0680257	0.921632	0.958326
Ahnak	FOXJ1CRERBPJK_Trachea - Control_Trachea	0.944322	0.155749	0.611697
Ahnak2	FOXJ1CRERBPJK_Trachea - Control_Trachea	-0.249819	0.541597	0.734119
Ahr	FOXJ1CRERBPJK_Trachea - Control_Trachea	0.747861	0.0718952	0.593539
Ahrr	FOXJ1CRERBPJK_Trachea - Control_Trachea	-0.198935	0.732108	0.852359
Ahsa1	FOXJ1CRERBPJK_Trachea - Control_Trachea	0.934715	0.0816038	0.611697
Ahsa2	FOXJ1CRERBPJK_Trachea - Control_Trachea	0.592702	0.235585	0.611697
Ahsg	FOXJ1CRERBPJK_Trachea - Control_Trachea	-0.295214	0.553703	0.740138
Ahsp	FOXJ1CRERBPJK_Trachea - Control_Trachea	-0.267415	0.69371	0.828466
AI182371	FOXJ1CRERBPJK_Trachea - Control_Trachea	-0.725568	0.143932	0.611697
AI413582	FOXJ1CRERBPJK_Trachea - Control_Trachea	0.0268483	0.913843	0.954532
AI429214	FOXJ1CRERBPJK_Trachea - Control_Trachea	0.0706812	0.793299	0.888517
AI467606	FOXJ1CRERBPJK_Trachea - Control_Trachea	-0.105352	0.842693	0.914763
AI593442	FOXJ1CRERBPJK_Trachea - Control_Trachea	-0.158062	0.742764	0.858261
AI597479	FOXJ1CRERBPJK_Trachea - Control_Trachea	-0.439565	0.386199	0.644464
AI661453	FOXJ1CRERBPJK_Trachea - Control_Trachea	0.803161	0.086813	0.611697
AI837181	FOXJ1CRERBPJK_Trachea - Control_Trachea	0.0503857	0.884485	0.939467
AI854703	FOXJ1CRERBPJK_Trachea - Control_Trachea	-0.687273	0.0361761	0.450686
Aicda	FOXJ1CRERBPJK_Trachea - Control_Trachea	-0.855074	0.016769	0.318019
Aida	FOXJ1CRERBPJK_Trachea - Control_Trachea	-0.24461	0.297727	0.615062
Aif1	FOXJ1CRERBPJK_Trachea - Control_Trachea	-0.0647976	0.887623	0.941406
Aif1l	FOXJ1CRERBPJK_Trachea - Control_Trachea	-0.255899	0.640674	0.794454
Aifm1	FOXJ1CRERBPJK_Trachea - Control_Trachea	0.62828	0.457318	0.683333
Aifm2	FOXJ1CRERBPJK_Trachea - Control_Trachea	0.181088	0.688806	0.825416
Aifm3	FOXJ1CRERBPJK_Trachea - Control_Trachea	-0.180737	0.549516	0.737574
Aig1	FOXJ1CRERBPJK_Trachea - Control_Trachea	1.17016	0.119668	0.611697
Aimp1	FOXJ1CRERBPJK_Trachea - Control_Trachea	0.14975	0.574193	0.752215
Aimp2	FOXJ1CRERBPJK_Trachea - Control_Trachea	0.025783	0.910172	0.952621
Aip	FOXJ1CRERBPJK_Trachea - Control_Trachea	0.0635954	0.80868	0.897064
Aipl1	FOXJ1CRERBPJK_Trachea - Control_Trachea	-0.624165	0.176579	0.611697
Aire	FOXJ1CRERBPJK_Trachea - Control_Trachea	-0.732754	0.102055	0.611697
Ajm1	FOXJ1CRERBPJK_Trachea - Control_Trachea	-0.631134	0.216806	0.611697
Ajuba	FOXJ1CRERBPJK_Trachea - Control_Trachea	0.730394	0.0710436	0.592358
Ak1	FOXJ1CRERBPJK_Trachea - Control_Trachea	0.668207	0.298992	0.615348
Ak2	FOXJ1CRERBPJK_Trachea - Control_Trachea	0.26427	0.548491	0.736974
Ak3	FOXJ1CRERBPJK_Trachea - Control_Trachea	1.38063	0.103116	0.611697
Ak4	FOXJ1CRERBPJK_Trachea - Control_Trachea	-0.349422	0.564363	0.746756
Ak5	FOXJ1CRERBPJK_Trachea - Control_Trachea	-0.603314	0.363439	0.635463
Ak7	FOXJ1CRERBPJK_Trachea - Control_Trachea	1.63223	0.0628839	0.571455
Ak8	FOXJ1CRERBPJK_Trachea - Control_Trachea	0.628685	0.00964285	0.252518
Ak9	FOXJ1CRERBPJK_Trachea - Control_Trachea	1.03728	0.0497702	0.519719
Akain1	FOXJ1CRERBPJK_Trachea - Control_Trachea	-0.0629061	0.805848	0.895366
Akap1	FOXJ1CRERBPJK_Trachea - Control_Trachea	-0.229998	0.654876	0.803206
Akap10	FOXJ1CRERBPJK_Trachea - Control_Trachea	0.200631	0.542135	0.734119
Akap11	FOXJ1CRERBPJK_Trachea - Control_Trachea	0.21854	0.646683	0.798148
Akap12	FOXJ1CRERBPJK_Trachea - Control_Trachea	-0.6645	0.165098	0.611697
Akap13	FOXJ1CRERBPJK_Trachea - Control_Trachea	0.814978	3.23304e-05	0.0154539
Akap14	FOXJ1CRERBPJK_Trachea - Control_Trachea	0.554199	0.356065	0.631402
Akap17b	FOXJ1CRERBPJK_Trachea - Control_Trachea	-0.111116	0.891529	0.943136
Akap3	FOXJ1CRERBPJK_Trachea - Control_Trachea	-0.732898	0.187134	0.611697
Akap4	FOXJ1CRERBPJK_Trachea - Control_Trachea	-0.151934	0.681233	0.820213
Akap5	FOXJ1CRERBPJK_Trachea - Control_Trachea	-0.362808	0.317215	0.618378
Akap6	FOXJ1CRERBPJK_Trachea - Control_Trachea	0.232296	0.494293	0.705628
Akap7	FOXJ1CRERBPJK_Trachea - Control_Trachea	0.0526752	0.770757	0.874686
Akap8	FOXJ1CRERBPJK_Trachea - Control_Trachea	1.15726	0.108964	0.611697
Akap8l	FOXJ1CRERBPJK_Trachea - Control_Trachea	0.334606	0.118243	0.611697
Akap9	FOXJ1CRERBPJK_Trachea - Control_Trachea	0.641836	0.21661	0.611697
Akip1	FOXJ1CRERBPJK_Trachea - Control_Trachea	0.375381	0.453899	0.681515
Akirin1	FOXJ1CRERBPJK_Trachea - Control_Trachea	0.998142	0.0547323	0.540822
Akirin2	FOXJ1CRERBPJK_Trachea - Control_Trachea	0.706591	0.199012	0.611697
Akna	FOXJ1CRERBPJK_Trachea - Control_Trachea	0.250809	0.678749	0.818988
Aknad1	FOXJ1CRERBPJK_Trachea - Control_Trachea	-0.670735	0.25673	0.611697
Akp3	FOXJ1CRERBPJK_Trachea - Control_Trachea	-0.334592	0.54222	0.734119
Akr1a1	FOXJ1CRERBPJK_Trachea - Control_Trachea	1.18735	0.272331	0.612346
Akr1b10	FOXJ1CRERBPJK_Trachea - Control_Trachea	0.192583	0.640034	0.794178
Akr1b3	FOXJ1CRERBPJK_Trachea - Control_Trachea	0.924718	0.173682	0.611697
Akr1b7	FOXJ1CRERBPJK_Trachea - Control_Trachea	-0.642346	0.513356	0.718742
Akr1b8	FOXJ1CRERBPJK_Trachea - Control_Trachea	0.901388	0.518914	0.721102
Akr1c12	FOXJ1CRERBPJK_Trachea - Control_Trachea	-0.159403	0.817708	0.901849
Akr1c13	FOXJ1CRERBPJK_Trachea - Control_Trachea	-0.473019	0.347626	0.628174
Akr1c14	FOXJ1CRERBPJK_Trachea - Control_Trachea	0.625032	0.42674	0.665892
Akr1c18	FOXJ1CRERBPJK_Trachea - Control_Trachea	0.600367	0.323249	0.620161
Akr1c19	FOXJ1CRERBPJK_Trachea - Control_Trachea	-0.192031	0.525663	0.724989
Akr1c20	FOXJ1CRERBPJK_Trachea - Control_Trachea	-0.645867	0.30288	0.615653
Akr1c6	FOXJ1CRERBPJK_Trachea - Control_Trachea	-0.866625	0.386406	0.644513
Akr1cl	FOXJ1CRERBPJK_Trachea - Control_Trachea	-0.267533	0.423829	0.664089
Akr1d1	FOXJ1CRERBPJK_Trachea - Control_Trachea	-0.604368	0.0328913	0.431023
Akr1e1	FOXJ1CRERBPJK_Trachea - Control_Trachea	0.499097	0.351763	0.630104
Akr7a5	FOXJ1CRERBPJK_Trachea - Control_Trachea	0.70575	0.360599	0.634277
Akt1	FOXJ1CRERBPJK_Trachea - Control_Trachea	0.933061	0.0670319	0.58309
Akt1s1	FOXJ1CRERBPJK_Trachea - Control_Trachea	0.329371	0.207524	0.611697
Akt2	FOXJ1CRERBPJK_Trachea - Control_Trachea	-0.0749735	0.807442	0.896272
Akt3	FOXJ1CRERBPJK_Trachea - Control_Trachea	0.0200146	0.953396	0.974885
Aktip	FOXJ1CRERBPJK_Trachea - Control_Trachea	1.00691	0.177925	0.611697
Alad	FOXJ1CRERBPJK_Trachea - Control_Trachea	0.812191	0.154281	0.611697
Alas1	FOXJ1CRERBPJK_Trachea - Control_Trachea	1.29681	0.350872	0.629604
Alas2	FOXJ1CRERBPJK_Trachea - Control_Trachea	-0.154494	0.714879	0.841241
Albfm1	FOXJ1CRERBPJK_Trachea - Control_Trachea	-0.612093	0.0961198	0.611697
Alcam	FOXJ1CRERBPJK_Trachea - Control_Trachea	1.69634	0.0704061	0.590423
Aldh16a1	FOXJ1CRERBPJK_Trachea - Control_Trachea	-0.450303	0.344679	0.62651
Aldh18a1	FOXJ1CRERBPJK_Trachea - Control_Trachea	0.0341103	0.893087	0.943624
Aldh1a1	FOXJ1CRERBPJK_Trachea - Control_Trachea	1.63199	0.211883	0.611697
Aldh1a2	FOXJ1CRERBPJK_Trachea - Control_Trachea	-0.242418	0.653102	0.80232
Aldh1a3	FOXJ1CRERBPJK_Trachea - Control_Trachea	-0.639342	0.021695	0.359453
Aldh1a7	FOXJ1CRERBPJK_Trachea - Control_Trachea	1.02688	0.186775	0.611697
Aldh1b1	FOXJ1CRERBPJK_Trachea - Control_Trachea	-0.234733	0.530671	0.727101
Aldh1l1	FOXJ1CRERBPJK_Trachea - Control_Trachea	-0.119037	0.507246	0.714719
Aldh1l2	FOXJ1CRERBPJK_Trachea - Control_Trachea	-0.262751	0.395915	0.649698
Aldh2	FOXJ1CRERBPJK_Trachea - Control_Trachea	1.12482	0.243912	0.611697
Aldh3a1	FOXJ1CRERBPJK_Trachea - Control_Trachea	1.04666	0.192397	0.611697
Aldh3a2	FOXJ1CRERBPJK_Trachea - Control_Trachea	0.912887	0.249828	0.611697
Aldh3b1	FOXJ1CRERBPJK_Trachea - Control_Trachea	1.03984	0.238941	0.611697
Aldh3b2	FOXJ1CRERBPJK_Trachea - Control_Trachea	-0.466382	0.068219	0.585089
Aldh3b3	FOXJ1CRERBPJK_Trachea - Control_Trachea	-0.973881	0.161293	0.611697
Aldh4a1	FOXJ1CRERBPJK_Trachea - Control_Trachea	0.858193	0.125743	0.611697
Aldh5a1	FOXJ1CRERBPJK_Trachea - Control_Trachea	0.249449	0.467592	0.689258
Aldh6a1	FOXJ1CRERBPJK_Trachea - Control_Trachea	0.844739	0.473357	0.692788
Aldh7a1	FOXJ1CRERBPJK_Trachea - Control_Trachea	0.0290826	0.943947	0.970525
Aldh8a1	FOXJ1CRERBPJK_Trachea - Control_Trachea	-1.00966	0.244794	0.611697
Aldh9a1	FOXJ1CRERBPJK_Trachea - Control_Trachea	0.245382	0.257781	0.611697
Aldoart1	FOXJ1CRERBPJK_Trachea - Control_Trachea	-0.785936	0.253899	0.611697
Aldob	FOXJ1CRERBPJK_Trachea - Control_Trachea	-0.225324	0.415523	0.660038
Aldoc	FOXJ1CRERBPJK_Trachea - Control_Trachea	-0.0161596	0.988595	0.993959
Alg1	FOXJ1CRERBPJK_Trachea - Control_Trachea	0.00785101	0.988233	0.993938
Alg10b	FOXJ1CRERBPJK_Trachea - Control_Trachea	0.149915	0.704727	0.83503
Alg11	FOXJ1CRERBPJK_Trachea - Control_Trachea	-0.182482	0.437619	0.671962
Alg12	FOXJ1CRERBPJK_Trachea - Control_Trachea	0.314393	0.185437	0.611697
Alg13	FOXJ1CRERBPJK_Trachea - Control_Trachea	-0.164558	0.626095	0.785104
Alg14	FOXJ1CRERBPJK_Trachea - Control_Trachea	0.284441	0.510459	0.716989
Alg2	FOXJ1CRERBPJK_Trachea - Control_Trachea	0.570609	0.192648	0.611697
Alg3	FOXJ1CRERBPJK_Trachea - Control_Trachea	-0.444331	0.0170614	0.320447
Alg5	FOXJ1CRERBPJK_Trachea - Control_Trachea	0.153919	0.501926	0.710666
Alg6	FOXJ1CRERBPJK_Trachea - Control_Trachea	-0.41639	0.513899	0.718992
Alg8	FOXJ1CRERBPJK_Trachea - Control_Trachea	-0.440705	0.169131	0.611697
Alg9	FOXJ1CRERBPJK_Trachea - Control_Trachea	1.10389	0.0831478	0.611697
Alk	FOXJ1CRERBPJK_Trachea - Control_Trachea	-0.367712	0.692286	0.827799
Alkal1	FOXJ1CRERBPJK_Trachea - Control_Trachea	-0.597415	0.0918432	0.611697
Alkal2	FOXJ1CRERBPJK_Trachea - Control_Trachea	-0.106935	0.798001	0.891017
Alkbh1	FOXJ1CRERBPJK_Trachea - Control_Trachea	-0.324417	0.595923	0.766295
Alkbh2	FOXJ1CRERBPJK_Trachea - Control_Trachea	-0.236108	0.740684	0.856997
Alkbh3	FOXJ1CRERBPJK_Trachea - Control_Trachea	-0.204253	0.465186	0.687566
Alkbh4	FOXJ1CRERBPJK_Trachea - Control_Trachea	-0.8619	0.221344	0.611697
Alkbh5	FOXJ1CRERBPJK_Trachea - Control_Trachea	0.460728	0.330266	0.621817
Alkbh6	FOXJ1CRERBPJK_Trachea - Control_Trachea	0.952471	1.21274e-05	0.00822206
Alkbh7	FOXJ1CRERBPJK_Trachea - Control_Trachea	0.218917	0.53011	0.726834
Alkbh8	FOXJ1CRERBPJK_Trachea - Control_Trachea	0.441309	0.0522113	0.530686
Allc	FOXJ1CRERBPJK_Trachea - Control_Trachea	-0.771444	0.321246	0.619791
Alms1	FOXJ1CRERBPJK_Trachea - Control_Trachea	0.0306789	0.9203	0.957874
Alox12	FOXJ1CRERBPJK_Trachea - Control_Trachea	0.468498	0.00622022	0.209801
Alox12b	FOXJ1CRERBPJK_Trachea - Control_Trachea	-0.198966	0.682677	0.820981
Alox12e	FOXJ1CRERBPJK_Trachea - Control_Trachea	2.87167	6.58676e-08	0.000251878
Alox15	FOXJ1CRERBPJK_Trachea - Control_Trachea	2.79249	7.80224e-07	0.00149179
Alox5	FOXJ1CRERBPJK_Trachea - Control_Trachea	-0.631584	0.199099	0.611697
Alox5ap	FOXJ1CRERBPJK_Trachea - Control_Trachea	0.0167797	0.945794	0.971293
Alox8	FOXJ1CRERBPJK_Trachea - Control_Trachea	-0.450139	0.111259	0.611697
Aloxe3	FOXJ1CRERBPJK_Trachea - Control_Trachea	-0.238398	0.543026	0.734279
Alpi	FOXJ1CRERBPJK_Trachea - Control_Trachea	-0.675863	0.365342	0.635705
Alpk1	FOXJ1CRERBPJK_Trachea - Control_Trachea	-0.266783	0.324271	0.620501
Alpk2	FOXJ1CRERBPJK_Trachea - Control_Trachea	-0.603399	0.307456	0.616782
Alpk3	FOXJ1CRERBPJK_Trachea - Control_Trachea	-0.447337	0.263802	0.611697
Alpl	FOXJ1CRERBPJK_Trachea - Control_Trachea	-0.0367684	0.921302	0.958262
Alppl2	FOXJ1CRERBPJK_Trachea - Control_Trachea	-0.39002	0.451626	0.680065
Als2	FOXJ1CRERBPJK_Trachea - Control_Trachea	0.115959	0.695665	0.829453
Als2cl	FOXJ1CRERBPJK_Trachea - Control_Trachea	0.859823	0.00123851	0.101198
[truncated: 18,118 more rows]

## Sheet: D. RbpjkΔMC vs Ctrl (DA) 
Source data table 1D: Differentially expressed genes between Rbpjk flox/flox (Rf/f) distal airway and Control (Ctrl) distal airway (DA)
[truncated: 19,121 more rows]

[truncated: 1 more sheets: E. DA vs Trachea (Mtb)]
