# Supplementary material for: Notch signaling stabilizes lengths of motile cilia in multiciliated cells in the lung
Source: Life Sci Alliance. 2026 Jan 22;9(3):e202503268. doi: 10.26508/lsa.202503268 (PMC12827581; doi:10.26508/lsa.202503268)
Supplement: Supplementary file 2 [file LSA-2025-03268_TableS2.xlsx]

## Sheet: A. Trachea
Source data table 2A: Table of differentially expressed genes in trachea (RbpjkΔMC vs Control) and their log2FC in the different celltypes of the reference single cell data
gene	log2FC	marker_cell_type	AM (Bleo)	AM (PBS)	AT1 cells	AT2 cells	Activated AT2 cells	Activated mesothelial cells	B-lymphocytes	CECs	Ccl17+ DCs	Cd103+ DCs	Cd163+/Cd11c- IMs	Cd163-/Cd11c+ IMs	Ciliated cell subset	Ciliated cells	Club cells	DCs	Fibroblasts	Fn1+ macrophages	Goblet cells	Krt8 ADI	LECs	M2 macrophages	Mesothelial cells	Mki67+ proliferating cells	Mki67+/Top2a+ proliferating cells	NK cells	Neutrophils	Non-classical monocytes (Ly6c2-)	Plasma cells	Recruited macrophages	Resolution macrophages	SMCs	T cell subset	T-lymphocytes	Themis+ T-lymphocytes	VECs	Vcam1+ VECs
Hp	3.42591	Club cells	-2.56234	-2.09303	0	0.347877	0	0	-3.05402	-2.0411	0	-2.38375	-2.86041	-1.98064	0.897229	0.429778	2.56818	-3.32938	-2.37335	0	1.47202	0	0	0	-2.47192	-2.91217	-2.75418	0	0.860774	0	0	0	0	0	0	-3.01284	0	-0.94958	-1.42417
Alox15	2.79249	Fn1+ macrophages	0	0	0	0	0	0	0	0	3.69538	0	0	0	0	0	0	0	0	10.8451	2.37568	0	0	0	0	0	0	0	0	0	0	0	0	0	0	0	0	0	0
Scgb1a1	2.54113	Club cells	0	-1.27013	0	-2.09328	0	0	0	0	0	0	0	0	0.759347	0.101866	3.77928	0	0	0	2.7166	0	0	0	0	-2.84491	-1.33438	-0.31073	0	0	0	0	0	0	0	0	0	-1.12938	0
Fam166b	1.82222	Ciliated cells	0	0	0	-2.84065	0	0	0	0	0	0	0	0	0	5.67302	0	0	0	0	0.45915	0	0	0	0	0	0	0	0	0	0	0	0	0	0	0	0	0	0
1110017D15Rik	1.80906	Ciliated cells	0	-1.60579	0	-4.43819	0	0	0	0	0	0	0	0	1.86645	5.60064	0	0	0	0	0	0	0	0	0	0	0	0	0	0	0	0	0	0	0	0	0	0	0
Igfbp3	1.71915	Fibroblasts	0	0	0	0	0	5.76234	0	0	0	0	0	0	0	0	0	0	6.45634	0	0	0	0	0	0	0	0	0	0	0	0	0	0	0	0	0	0	0	0
Hopx	1.58315	AT1 cells	0	-1.52217	5.69471	-2.66178	0	0	0	3.86772	0	0	0	0	0	2.07051	0	0	0	0	0	0	0	0	0	0	0	0	0	0	0	0	0	0	0	0	0	0	0
Mid1	1.55232	Mesothelial cells	0	0	0	0	0	0	0	0	0	0	0	0	0	0	0	0	0	0	0	0	0	0	7.7277	0	0	0	0	0	0	0	0	0	0	0	0	0	0
Esrp1	1.50703	Ciliated cells	0	0	0	0.702684	0	0	0	0	0	0	0	0	0	1.74182	0	0	0	0	0.471566	0	0	0	0	0	0	0	0	0	0	0	0	0	0	0	0	0	0
Dnah3	1.45307	Ciliated cell subset	0	-2.27686	0	-3.41952	0	0	0	0	0	0	0	0	4.75291	4.30576	0	0	0	0	0	0	0	0	0	0	0	0	0	0	0	0	0	0	0	0	0	0	0
Jund	1.42953	AM (PBS)	0	0.969407	0	0	0	0	0	0	0	0	0	0	0	0	-1.6951	0	0	0	0	0	0	0	0	0	0	0	0	0	0	0	0	0	0	0	0	0	0
Endog	1.4188	Ciliated cells	0	0	0	-1.33348	0	0	0	0	0	0	0	0	3.22185	3.45922	0	0	0	0	0	0	0	0	0	0	0	0	0	0	0	0	0	0	0	0	0	0	0
Junb	1.41711	Neutrophils	0	0	0	-1.83423	0	0	1.47269	0	0	0.519908	0	1.84163	0	0	0	1.11555	0	0	0	0	1.84973	0	0	0	0	1.5488	2.37238	0	0	0	0	0	0	2.33198	0	0	0
Hspb1	1.40008	Mesothelial cells	0	-2.32628	2.48248	0	0	0	0	2.44192	0	-6.55055	0	0	0	0	0.45289	0	0	0	1.21073	0	0	0	3.26797	0	0	0	0	0	0	0	0	0	0	-6.77298	0	0	0
Kdelr2	1.34985	Plasma cells	0	0	0	0	0	0	0	0	0	0	0	0	0	0	0	0	1.65704	0	0	0	0	0	1.34734	0	0	0	0	0	1.83034	0	0	0	0	-2.21616	0	0	0
Tgfbr3	1.30606	Fibroblasts	0	0	0	-2.74035	0	2.35372	0	3.43032	0	0	0	0	0	0	0	0	4.11612	0	0	0	0	0	3.82451	0	0	0	0	0	0	0	0	0	0	0	0	0	0
Smim15	1.26538	LECs	0	0	0	-0.93278	0	0	0	0	0	0	0	0	1.74923	0.839516	0	0	0	0	0.515554	0	2.52842	0	0	0	0	0	0	0	0	0	0	0	0	0	0	0	0
Map7	1.25951	Ciliated cell subset	0	-2.8395	0	0	0	0	0	0	0	0	0	0	2.39809	2.28525	0.148258	0	0	0	0	0	0	0	0	0	0	0	0	0	0	0	0	0	0	0	0	0	0
Kif1c	1.24773	AT2 cells	0	0	0	0.411342	0	0	0	0	0	0	0	0	0	0	0	0	0	0	0	0	0	0	0	0	0	0	0	0	0	0	0	0	0	0	0	0	0
Glod4	1.24672	Activated mesothelial cells	0	0	0	0	0	2.21557	0	0	0	0	0	0	0	1.48866	0	0	0	0	0	0	1.98305	0	0	0	0	0	0	0	0	0	0	0	0	0	0	0	0
Fchsd2	1.22225	Ccl17+ DCs	0	-2.48388	0	0	0	0	0	0	3.51766	2.08088	0	0	0	0	0	0	0	0	0	0	0	0	0	0	0	0	0	0	0	0	0	0	0	0	0	0	1.69269
Ceacam1	1.21518	Non-classical monocytes (Ly6c2-)	0	-2.58023	0	0.158927	2.70955	0	0	1.93275	0	0	0	0	0	0	0	0	0	0	0.317337	0	0	0	0	0	0	0	0	3.03363	0	0	0	0	0	0	0	2.47086	1.92084
Ctbp1	1.21288	AT2 cells	0	0	0	0.36652	0	0	0	0	0	0	0	0	0	0	0	0	0	0	0	0	0	0	0	0	0	0	0	0	0	0	0	0	0	0	0	0	0
Spata18	1.21284	Ciliated cell subset	0	-2.74203	0	-4.95448	0	0	0	0	0	0	0	0	6.07054	4.33305	0	0	0	0	0	0	0	0	0	0	0	0	0	0	0	0	0	0	0	0	0	0	0
Tbca	1.20187	AM (Bleo)	1.55428	1.36065	0	-1.19681	0	0	0	0	0	1.06386	0	0	0	0.384564	0	0	0	0	0	0	0	0	0	0	0	0	0	0	0	0	0	0	0	0	0	0	0
Calm2	1.19163	Mki67+ proliferating cells	0	-0.52019	1.00629	0	0	0	0	0	0	0	0	0	0	0.80745	-1.49595	0	0	0	-1.6705	1.57137	0	0	0	1.62872	1.49907	0	0	0	0	0	0	0	0	0	0	0	0.652473
Hsph1	1.17632	Ciliated cells	0	0	0	-2.70427	0	0	0	0	0	0	0	0	3.08401	3.77987	0	0	0	0	0	0	0	0	0	0	0	0	0	0	1.96033	0	0	0	0	0	0	0	0
Ndufb10	1.16381	AM (PBS)	0	0.64535	0	0	0	0	0	0	0	0	0	0	0	0.496939	0	0	0	0	0	0	0	0	0	0	0	0	0	0	0	0	0	0	0	-0.53144	0	0	0
Kdm5a	1.16091	Ciliated cells	0	-0.61853	0	0	0	0	0	0	0	0	0	0	0	0.827493	0	0	0	0	0	0	0	0	0	0	0	0	0	0	0	0	0	0	0	0	0	0	0
Ccdc17	1.15262	Ciliated cell subset	0	-1.64251	0	-2.527	0	0	0	0	0	0	0	0	4.93191	4.08129	0	0	0	0	0	0	0	0	0	0	0	0	0	0	0	0	0	0	0	0	0	0	0
Dusp4	1.14651	Plasma cells	0	0	0	0	0	0	0	0	0	0	0	0	0	0	0	0	0	0	0	0	0	0	0	0	0	0	0	0	5.01382	0	0	0	0	0	0	0	0
Abcc1	1.14408	AM (Bleo)	3.46746	0	0	0	0	0	0	0	0	2.74331	0	0	0	0	0.365157	0	0	0	0	0	0	0	0	0	0	0	0	0	0	0	0	0	2.17643	0	0	0	0
Adam8	1.14384	M2 macrophages	0	0	0	-3.34407	4.0964	0	0	0	0	3.11731	0	0	3.48115	0	0	0	0	0	0	0	0	6.12137	0	0	1.17231	0	0	0	0	0	3.36129	0	0	0	0	0	0
Cbx4	1.13899	Neutrophils	0	0	0	0	0	0	0	0	0	0	0	0	0	0	0	0	0	0	0	0	0	0	0	0	0	0	3.28427	0	0	0	0	0	0	0	0	0	0
Faah	1.13624	AT1 cells	0	-3.59971	3.02837	0	0	0	0	0	0	0	0	0	0	2.23193	0	0	0	0	0	0	0	0	0	0	0	0	0	0	0	0	0	0	0	0	0	0	0
Srsf1	1.13385	AT2 cells	0	0	0	0.572582	0	0	0	0	0	0	0	0	0	0	0	0	0	0	0	0	0	0	0	0	0	0	0	0	0	0	0	0	0	0	0	0	0
Anapc7	1.13094	Resolution macrophages	0	0	0	0	0	0	0	0	0	0	0	0	0	0	0	0	0	0	0	0	2.7065	0	0	0	0	0	0	0	0	0	4.13661	0	0	0	0	0	0
Fam161a	1.11929	Ciliated cells	0	-0.90866	0	-3.17525	0	0	0	0	0	0	0	0	4.18858	4.47438	0	0	0	0	0	0	0	0	0	0	0	0	0	0	0	0	0	0	0	0	0	0	0
Anp32a	1.10943	T cell subset	0	0	0	-0.75887	0	0	0	0	0	0	0	0	0	0.511087	0	0	0	0	0	0	0	0	0	1.26736	0.702502	-1.01997	0	0	0	0	0	0	2.03208	1.19297	0	1.48614	0
Spef1	1.09761	Ciliated cells	0	0	0	-1.71746	0	0	0	0	0	0	0	0	0	3.53075	0	0	0	0	0	0	0	0	0	0	0	0	0	0	0	0	0	0	0	0	0	0	0
Tardbp	1.09741	AT1 cells	0	0	2.03432	0	0	0	0	0	0	0	0	0	0	0.943195	0	0	0	0	0	0	0	0	0	0	0	0	0	0	0	0	0	0	0	0	0	0	0
Tmem107	1.09082	Ciliated cells	0	-1.82318	0	-1.17249	0	0	0	0	0	-6.53214	0	0	2.4789	4.09077	0	0	0	0	0	0	0	0	0	0	0	0	0	0	0	0	0	0	0	-3.65073	0	0	0
Cct6a	1.08113	LECs	0	0	0	-1.06636	0	0	0	0	0	0	0	0	0	0.622365	0	0	0	0	0.389281	0	2.03616	0	0	0	0	0	0	0	0	0	0	0	0	0	0	0	0
Gga1	1.07897	Ciliated cells	0	0	0	0	0	0	0	0	0	0	0	0	0	1.95491	0	0	0	0	0	0	0	0	0	0	0	0	0	0	0	0	0	0	0	0	0	0	0
Kif21a	1.07821	Ciliated cells	0	-2.41217	0	-2.1125	0	0	0	0	0	0	0	0	2.45595	4.4468	1.14785	0	0	0	0	0	0	0	0	0	0	0	0	0	0	0	0	0	0	0	0	0	0
Dnaja4	1.07532	Ciliated cells	0	-1.49838	0	0	0	0	0	0	0	0	0	0	0	2.79668	0	0	0	0	0	0	0	0	0	0	0	0	0	0	0	0	0	0	0	0	0	0	0
Far1	1.06831	DCs	0	1.54206	0	-1.63468	0	0	0	0	0	0	0	0	0	0	0	1.72397	0	0	0	0	0	0	0	0	0	0	0	0	0	0	0	0	0	0	0	0	0
Hnrnph1	1.06625	LECs	0	0	0	0.289288	0	0	0	0	0	0	0	0	0	0	0	0	0	0	0	0	1.62835	0	0	0	0	0	0	0	0	0	0	0	0	0	0	0	0
Mrps17	1.06074	Ciliated cells	0	0	0	-1.3649	0	0	0	0	0	0	0	0	0	2.23513	0	0	0	0	0	0	0	0	0	0	0	0	0	0	0	0	0	0	0	0	0	0	0
Mxra8	1.05749	Fibroblasts	0	-2.24808	0	-2.77875	0	3.68492	0	0	0	0	0	0	0	-0.19045	0	0	5.42718	0	0	0	0	0	2.42114	0	0	0	0	0	0	0	0	3.56594	0	0	0	0	0
Col1a2	1.05378	Fibroblasts	0	-5.18119	0	-2.99134	0	3.79616	0	0	0	0	0	0	0	0	0	0	6.82587	0	0	0	0	0	2.93925	0	0	0	0	0	0	0	0	3.08035	0	0	0	0	0
Aqp4	1.05022	Ciliated cell subset	0	0	0	-2.3942	0	0	0	0	0	0	0	0	4.79235	3.689	1.08238	0	0	0	3.39203	0	0	0	0	0	0	0	0	0	0	0	0	0	0	0	0	0	0
Abca3	1.04166	AT2 cells	0	-2.09518	0	2.65131	0	0	-2.4588	0	0	-3.11574	-3.09371	-1.61201	0	-1.44629	-1.84763	0	0	0	0	0	0	0	-2.33816	-2.91118	0	0	0	0	0	0	0	0	0	-1.09566	0	-0.85943	-1.47981
Bcl6	1.03771	Non-classical monocytes (Ly6c2-)	0	-2.62756	0	0	0	0	0	0	0	1.79713	0	0	0	0	0	0	0	0	1.22355	0	0	0	0	0	0	0	0	4.13744	0	0	0	0	0	0	0	0	0
Stmnd1	1.03752	Ciliated cells	0	-1.53146	0	-3.52509	0	0	0	0	0	0	0	0	1.61489	5.56119	0.196263	0	0	0	-0.16872	0	0	0	0	0	0	0	0	0	0	0	0	0	0	0	0	0	0
Ak9	1.03728	Ciliated cells	0	-2.55069	0	-2.47077	0	0	0	0	0	0	0	0	3.86634	4.88314	0	0	0	0	0	0	0	0	0	0	0	0	0	0	0	0	0	0	0	0	0	0	0
Prnp	1.03602	AT2 cells	0	-3.10099	0	2.5239	0	0	-7.68493	0	0	-3.60332	-7.11695	0	0	0	-1.12937	-7.09012	0	0	0	0	0	0	0	-3.05448	0	-1.51532	0	0	0	0	0	0	0	-2.90713	0	-2.77713	0
Dtx3	1.03441	Mesothelial cells	0	0	0	0	0	0	0	0	0	0	0	0	0	1.50718	0	0	0	0	0	0	0	0	2.44206	0	0	0	0	0	0	0	0	0	0	0	0	0	0
Hcfc1r1	1.02352	Mesothelial cells	0	0	0	-0.78252	0	0	0	0	0	0	0	0	0	0	0	0	0	0	0	0	0	0	1.17704	0	0	0	0	0	0	0	0	0	0	0	0	0	0
Fbxw4	1.01367	AM (PBS)	0	1.84349	0	0	0	0	0	0	0	0	0	0	0	0	0	0	0	0	0	0	0	0	0	0	0	0	0	0	0	0	0	0	0	0	0	0	0
Leng8	1.00492	AT2 cells	0	-1.34391	0	0.86997	0	0	0	0	0	0	0	0	0	0	0	0	0	0	0	0	0	0	0	0	0	0	0	0	0	0	0	0	0	0	0	0	0
Eno4	1.00071	Ciliated cells	0	-2.97964	0	-2.75523	0	0	0	0	0	0	0	0	4.08804	4.80469	0	0	0	0	0	0	0	0	0	0	0	0	0	0	0	0	0	0	0	0	0	0	0
Anpep	1.00063	AT2 cells	0	-3.43305	0	2.79263	0	0	0	0	0	0	0	0	0	0	-2.89906	0	0	0	0	0	0	0	0	0	0	0	0	0	0	0	0	0	0	-6.25482	0	0	0
Sptan1	0.998914	LECs	0	0	0	0	0	0	0	0	0	0	0	0	0	0	0	0	0	0	0.107151	0	2.68241	0	0	0	0	0	0	0	0	0	0	0	0	0	0	0	0
Ddo	0.995542	Ciliated cells	0	0	0	0	0	0	0	0	0	0	0	0	2.73749	3.76245	0	0	0	0	0	0	0	0	0	0	0	0	0	0	0	0	0	0	0	0	0	0	0
Ccdc78	0.994757	Ciliated cell subset	0	-1.47196	0	-2.88071	0	0	0	0	0	0	0	0	5.21067	3.93532	0	0	0	0	0	0	0	0	0	0	0	0	0	0	0	0	0	0	0	0	0	0	0
Dnajc7	0.99274	B-lymphocytes	0	0	0	-1.17189	0	0	2.85093	0	0	0	0	0	0	1.16425	0	0	0	0	0	0	0	0	0	0	0	0	0	0	0	0	0	0	0	0	0	0	0
Csnk1a1	0.980804	CECs	0	0	0	0	0	0	0	1.4999	0	0	0	0	0	0.788787	0	0	0	0	0	0	0	0	0	0	0	0	0	0	0	0	0	0	0	0	0	0	0
Ganab	0.978751	Activated mesothelial cells	0	0	0	0.321556	0	2.42381	0	0	0	0	0	0	0	0	0	0	0	0	0	0	0	0	0	0	0	0	0	0	0	0	0	0	0	0	0	0	0
1700016K19Rik	0.977635	Ciliated cells	0	-2.67792	0	-3.78533	0	0	0	0	0	0	0	0	3.15402	5.43915	0	0	0	0	0	0	0	0	0	0	0	0	0	0	0	0	0	0	0	0	0	0	0
Ccar2	0.970149	Resolution macrophages	0	0	0	0	0	0	0	0	0	0	0	0	0	0	0	0	0	0	0	0	2.27798	0	0	0	0	0	0	0	0	0	3.55288	0	0	0	0	0	0
Hnrnpdl	0.969876	T cell subset	0	0	0	0	0	0	0	0	0	0	0	0	0	0	0	0	0	0	0	0	0	0	0	0	0	0	0	0	0	0	0	0	2.57139	0	0	0	0
Arap1	0.964408	Ciliated cell subset	0	0	0	-1.65731	0	0	0	0	0	0	0	0	3.34604	1.51887	0	0	0	0	0	0	1.46792	0	0	0	0	0	2.14292	0	0	0	0	0	0	0	0	0	0
Arhgap44	0.960074	AT2 cells	0	-7.72745	0	2.1025	0	0	0	0	0	0	0	0	0	0	0	0	0	0	0	0	0	0	0	0	0	0	0	0	0	0	0	0	0	0	0	0	0
Cds1	0.959273	Ciliated cells	0	-1.782	0	1.32947	0	0	0	0	0	0	0	0	0	1.6845	0	0	0	0	0	0	0	0	0	0	0	0	0	0	0	0	0	0	0	0	0	0	0
Dusp18	0.957959	Ciliated cell subset	0	-1.95194	0	0.696437	0	0	0	0	0	0	0	0	3.58744	2.45802	0	0	0	0	0	0	0	0	0	0	0	0	0	0	0	0	0	0	0	0	0	0	0
Elmod1	0.956444	Ciliated cells	0	0	0	-3.83294	0	0	0	0	0	0	0	0	2.76801	5.78392	0	0	0	0	0	0	0	0	0	0	0	0	0	0	0	0	0	0	0	0	0	0	0
Alkbh6	0.952471	Themis+ T-lymphocytes	0	0	0	0	0	0	0	0	0	0	0	0	0	0.682413	0.434175	0	0	0	0	0	1.93649	0	0	0	0	0	0	0	0	0	0	0	0	0	4.42364	0	0
Kmt2a	0.949188	T cell subset	0	0	0	-0.88741	0	0	0	0	0	0	0	0	0	0	0	0	0	0	0	0	0	0	0	0	0	0	0	0	0	0	0	0	2.55738	2.41805	0	0	0
Ubp1	0.946629	Cd103+ DCs	0	0	0	0	0	0	0	0	0	1.402	0	0	0	0	0	0	0	0	0	0	0	0	0	0	0	0	0	0	0	0	0	0	0	0	0	0	0
Dzip1l	0.943832	Ciliated cell subset	0	-2.90626	0	-1.69654	0	0	0	0	0	0	0	0	4.97764	3.80718	0.813488	0	0	0	0	0	0	0	0	0	0	0	0	0	0	0	0	0	0	0	0	0	0
Hyou1	0.940369	LECs	0	0	0	0	0	0	0	0	0	0	0	0	0	0	0	0	0	0	0	0	2.5836	0	0	0	0	0	0	0	0	0	0	0	0	0	0	0	0
Fbxw9	0.939691	LECs	0	0	0	0	0	0	0	0	0	0	0	0	0	2.68087	0	0	0	0	0	0	2.95972	0	0	0	0	0	0	0	0	0	0	0	0	0	0	0	0
Hspbp1	0.939243	Activated mesothelial cells	0	0	0	0	0	3.94526	0	0	0	0	0	0	0	0	0	0	0	0	0	0	0	0	0	0	0	0	0	0	0	0	0	0	0	0	0	0	0
Arhgef19	0.936594	SMCs	0	0	0	0	0	0	0	0	0	0	0	0	4.2394	0	0	0	0	0	1.89598	0	0	0	0	0	0	0	0	0	0	0	0	4.84213	0	0	0	0	0
Cd47	0.931057	AM (PBS)	0	2.04308	0	-1.81555	0	0	0	1.85821	0	0	0	0	0	-1.26146	-2.21291	0	0	0	0	0	0	0	0	0	0	0	0	0	0	0	0	0	0	0	0	0	0
Ddx17	0.928746	AT2 cells	0	0	0	0.675502	0	0	0	0	0	0	0	0	0	0	0	0	0	0	0	0	0	0	0	0	0	0	0	0	0	0	0	0	0	-1.70427	0	0	0
Pdcd6ip	0.926851	Goblet cells	0	0	0	0	0	0	0	0	0	0	0	0	0	0	0	0	0	0	0.362441	0	0	0	0	0	0	0	0	0	0	0	0	0	0	0	0	0	0
Ssrp1	0.924475	T cell subset	0	0	0	0	0	0	0	0	0	0	0	0	0	0	0	0	0	2.04619	0	0	0	0	0	1.50565	1.79984	0	0	0	0	0	0	0	3.13511	0	0	0	0
Ywhaz	0.919864	Mki67+/Top2a+ proliferating cells	0	0	0	-0.79418	0	0	0	0	0	0.754965	-1.50791	0	0	0	0	0	0	0	0	0	0	0	0	0	1.05956	0	0	0	0	0	0	0	0	0	0	0	0
Anp32e	0.917295	Mki67+ proliferating cells	0	0	0	-0.87089	0	0	0	0	0	0	0	0	0	0	0	0	0	0	0	0	0	0	0	3.24555	1.27571	0	0	0	1.66073	0	0	0	2.76049	1.26256	0	0	0
Acly	0.916894	Themis+ T-lymphocytes	0	-0.68055	0	1.7008	0	0	0	0	0	-1.5371	0	0	0	-1.57569	-1.32644	-6.67286	0	0	0	0	0	0	-1.45863	0	0	0	0	0	0	0	0	0	0	-1.20043	3.59171	-1.18401	0
Usp46	0.915568	Fibroblasts	0	-1.49966	0	0	0	0	0	0	0	0	0	0	2.68498	1.95006	0	0	2.75692	0	0	0	0	0	0	0	0	0	0	0	0	0	0	0	0	0	0	0	0
Rnf10	0.90045	Themis+ T-lymphocytes	0	0	0	0	0	0	0	0	0	0	0	0	0	0	0	0	0	0	0	0	0	0	0	0	0	0	0	0	0	0	0	0	0	0	4.51793	0	0
Ebp	0.900031	Ciliated cells	0	0	0	-1.95283	0	0	0	0	0	0	0	0	0	2.00083	0	0	0	0	0	0	0	0	0	0	0	0	0	0	0	0	0	0	0	0	0	0	0
Ctnnd1	0.897998	CECs	0	0	0	0	0	0	0	2.37261	0	0	0	0	0	0	0	0	0	0	0	0	0	0	0	0	0	0	0	0	0	0	0	0	0	0	0	2.11378	0
Kcnk1	0.894208	AT2 cells	0	-2.03941	0	2.39372	0	0	0	0	0	0	0	0	0	0	0	0	0	0	0.553694	0	0	0	0	0	0	0	0	0	0	0	0	0	0	0	0	0	0
Dbnl	0.894067	NK cells	0	-0.20521	0	0	0	0	0	0	1.90354	1.27438	0	0	0	0	0	0	0	0	0	0	0	0	0	0	0	1.95941	0	0	0	0	0	0	0	0	0	0	0
Calm3	0.891342	SMCs	0	0.917521	0	-0.91011	0	0	0	0	0	0	0	0	0	0.772455	-1.94913	0	0	0	0	0	0	0	0	1.74883	0.868664	0	0	0	0	0	0	2.23729	0	0	0	0	-2.21256
Efcab7	0.887673	Ciliated cells	0	0	0	0	0	0	0	0	0	0	0	0	0	3.99304	0	0	0	0	0	0	0	0	0	0	0	0	0	0	0	0	0	0	0	0	0	0	0
Socs2	0.887549	AT2 cells	0	-1.2997	0	2.2165	0	0	-3.24685	-2.25724	0	-3.05106	-2.06122	-2.46619	0	-1.85458	0	-4.48297	0	0	0	0	0	0	0	-2.60537	0	0	0	0	0	0	0	0	0	-1.37119	0	-1.99866	0
Vill	0.887166	Activated AT2 cells	0	0	0	0	4.85431	0	0	0	0	0	0	0	0	0	0	0	0	0	1.75781	0	0	0	0	0	0	0	0	0	0	0	0	0	3.88554	0	0	0	0
Tcp1	0.877577	Mki67+ proliferating cells	0	0	0	0	0	0	0	0	0	0	0	0	0	0	0	0	0	0	0	0	0	0	0	1.3626	0	0	0	0	0	0	0	0	0	0	0	0	0
Exoc3	0.877556	Activated mesothelial cells	0	0	0	0	0	2.17107	0	0	0	0	0	0	0	0	0	0	0	0	0	0	0	0	0	0	0	0	0	0	0	0	0	0	0	0	0	0	0
Ncstn	0.872443	Fn1+ macrophages	0	0.995202	0	0	0	0	0	0	0	0	0	0	0	0	0	0	0	1.82971	0	0	0	0	0	0	0	0	0	0	0	0	0	0	0	0	0	0	0
Arhgap18	0.869983	Mesothelial cells	0	-1.24134	0	-1.24705	0	0	0	0	0	2.11458	0	0	0	2.25864	0	0	0	0	0	0	0	0	2.66368	0	0	0	0	0	0	0	0	0	0	0	0	0	0
Rnf11	0.868639	Mesothelial cells	0	0	0	0.817647	0	0	0	0	0	0	0	0	0	0	0	0	0	0	0	0	0	0	2.19541	0	0	0	0	0	0	0	0	0	0	0	0	0	0
Ubap2l	0.868193	AM (Bleo)	0	-0.46132	0	0	0	0	0	0	0	0	0	0	0	0	0	0	0	0	0	0	0	0	0	0	0	0	0	0	0	0	0	0	0	0	0	0	0
Prkab1	0.867971	AT2 cells	0	0	0	0.567786	0	0	0	0	0	0	0	0	0	0	0.405956	0	0	0	0	0	0	0	0	0	0	0	0	0	0	0	0	0	0	0	0	0	0
Cdhr3	0.8618	Ciliated cells	0	-1.6108	0	-3.86079	0	0	0	0	0	0	0	0	4.45308	4.56455	0	0	0	0	0	0	0	0	0	0	0	0	0	0	0	0	0	0	0	0	0	0	0
Hipk3	0.860418	Activated mesothelial cells	0	0	0	0	0	3.09221	0	0	0	0	0	0	2.07806	0	0	0	0	0	0	0	1.38644	0	0	0	0	0	0	0	0	0	0	0	0	0	0	0	0
Eif4g3	0.860134	AT1 cells	0	0	2.19363	0	0	0	0	0	0	0	0	0	2.17506	0	0	0	0	0	0	0	0	0	0	0	0	0	0	0	0	0	0	0	0	0	0	0	0
Als2cl	0.859823	CECs	0	0	0	0	0	0	0	3.37752	0	0	0	0	0	0	1.20107	0	0	0	0	0	2.0618	0	0	0	0	0	0	0	0	0	0	0	0	0	0	0	0
Fbxo36	0.859067	Ciliated cells	0	-3.66841	0	-2.03083	0	0	0	0	0	0	0	0	1.29016	5.43067	0	0	0	0	0	0	0	0	0	0	0	0	0	0	0	0	0	0	0	0	0	0	0
Cd2ap	0.856267	Mesothelial cells	0	0	0	-1.47475	0	2.43902	2.18249	0	0	0	0	0	0	0	0	1.53082	0	0	0	0	0	0	3.09356	0	0	0	0	0	0	0	0	0	0	0	0	0	1.43981
Ints8	0.853121	Non-classical monocytes (Ly6c2-)	0	0	0	0	0	0	0	0	0	0	0	0	0	0	0	0	0	0	0	0	0	0	0	0	0	0	0	3.74	0	0	0	0	0	0	0	0	0
R3hdm2	0.848308	M2 macrophages	0	0	0	0	0	0	0	0	0	0	0	0	0	1.21389	0	0	0	0	0	0	0	3.9536	0	0	1.62617	0	0	0	0	0	0	0	0	0	0	0	0
Fam89a	0.848149	AM (PBS)	0	4.2626	0	0	0	0	0	0	0	0	0	0	0	0	0	0	0	0	0	0	0	0	0	0	0	0	0	0	0	0	0	0	0	0	0	0	0
Kdsr	0.844929	VECs	0	-0.64554	0	0.276122	0	0	0	0	0	0	0	0	0	0	0	0	0	0	0	0	0	0	0	0	0	0	0	0	0	0	0	0	0	0	0	2.22492	2.11269
Tmed2	0.843554	Resolution macrophages	0	0	0	0.234806	0	0	0	0	0	0	0	0	0	0	0	0	0	0	0	0	0	0	0	0	0	0	0	0	0	0	2.57866	0	0	0	0	0	0
Mrpl14	0.839312	AT1 cells	0	0	2.36845	0.652346	0	0	0	0	0	-2.63887	0	0	0	0	0	0	0	0	0	0	0	0	-1.77629	0	0	0	0	0	0	0	0	0	0	0	0	0	0
Creg1	0.837432	AM (PBS)	0	0.986212	0	0	0	0	-1.79369	-2.3549	0	-0.9547	0	0	0	0	0	0	0	0	0	0	0	0	0	0	0	-0.62793	0	0	0	0	0	0	0	-2.0268	0	-1.12267	0
Grsf1	0.836255	AT2 cells	0	0	0	0.638017	0	0	0	0	0	0	0	0	0	0	0	0	0	0	0	0	0	0	0	0	0	0	0	0	0	0	0	0	0	0	0	0	0
Kremen1	0.835463	Ciliated cell subset	0	0	0	0	0	0	0	0	0	0	0	0	3.7732	0	0	0	0	0	0	0	0	0	0	0	0	0	0	0	0	0	0	0	0	0	0	0	0
Ctdsp2	0.834826	Activated mesothelial cells	0	0	0	0.459352	0	2.5542	0	0	0	0	0	0	0	0	0	0	0	0	0	0	0	0	0	0	0	0	0	0	0	0	0	0	0	0	0	0	0
Fem1b	0.833013	AT2 cells	0	0	0	0.865655	0	0	0	0	0	0	0	0	0	0	0	0	0	0	0	0	0	0	0	0	0	0	0	0	0	0	0	0	0	0	0	0	0
Iqcg	0.828038	Ciliated cells	0	-1.99106	0	-3.44279	0	0	0	0	0	0	0	0	2.99024	5.37316	0	0	0	0	0	0	0	0	0	0	0	0	0	0	0	0	0	0	0	0	0	0	0
Csnk1g2	0.827425	LECs	0	0	0	0	0	0	0	0	0	0	0	0	0	0	0	0	0	0	0	0	2.08372	0	0	0	0	0	0	0	0	0	0	0	0	0	0	0	0
Gemin7	0.826289	Activated mesothelial cells	0	0	0	0	0	3.77429	0	0	0	0	0	0	0	1.42558	0	0	0	0	0	0	2.20026	0	0	0	0	0	0	0	0	0	0	0	0	0	0	0	0
Emc10	0.821719	Activated mesothelial cells	0	0	0	0	0	2.34591	0	0	0	0	0	0	0	0	0	0	0	0	0	0	0	0	1.38239	0	0	0	0	0	0	0	0	0	0	0	0	0	0
Tekt4	0.821366	Ciliated cells	0	-2.28028	0	-4.18782	0	0	0	0	0	0	0	0	3.34191	4.79763	0	0	0	0	0	0	0	0	0	0	0	0	0	0	0	0	0	3.52464	0	0	0	0	0
Ift43	0.818943	Ciliated cells	0	-1.66635	0	-1.4128	0	0	0	0	0	-6.23374	0	0	1.60279	3.69485	0	0	0	2.26461	0	0	0	0	1.25311	0	0	0	0	0	0	0	0	0	0	-6.45616	0	0	0
Hs3st3b1	0.815614	Plasma cells	0	0	0	0	0	0	0	0	0	0	0	0	0	0	0	0	0	0	2.27802	0	0	0	0	0	0	0	0	0	3.65631	0	0	0	0	0	0	0	0
Akap13	0.814978	Activated mesothelial cells	0	0.689517	0	0	0	1.72167	0	0	0	0	0	0	0	0	0	0	0	0	0	0	0	0	0	0	0	0	0	1.36721	0	0	0	0	0	1.43145	0	-1.27946	0
Cers5	0.81279	Ciliated cells	0	0	0	0	0	0	0	0	0	0	0	0	0	0.903175	0	0	0	0	0	0	0	0	0	0	0	0	0	0	0	0	0	0	0	0	0	0	0
Capn2	0.812504	AT1 cells	0	0.912704	3.84075	-1.32319	0	0	0	1.88925	0	0	0	0	0	0	0	0	0	0	0	0	0	0	0	0	0	0	0	0	0	0	0	0	0	0	0	0	1.82872
Eef1g	0.812379	B-lymphocytes	0	-0.15254	0	0	0	0	1.47237	0	0	0	0	0	-4.02757	0	0	0	0	0	0	0	0	0	0	0	0	0	0	0	0	0	0	0	0	0	0	0	0
Lap3	0.81132	AT2 cells	0	0	0	0.817984	0	0	0	0	0	0	0	0	0	0	0	0	0	0	0.573734	0	0	0	0	0	0	0	0	0	0	0	0	0	0	0	0	0	0
Csrp2	0.808662	Activated mesothelial cells	0	-2.20862	0	-3.46866	0	4.27504	0	0	0	0	0	0	0	3.98067	0	0	0	0	0	0	0	0	0	0	0	0	0	0	0	0	0	3.35749	0	0	0	0	2.12676
Nars	0.805283	Plasma cells	0	0.622955	0	-1.03173	0	0	0	0	0	0	0	0	0	0.231197	0	0	0	0	-0.58614	0	0	0	0	0	0	0	0	0	1.87911	0	0	0	0	0	0	0	0
Mak	0.801423	Ciliated cell subset	0	0	0	-3.55978	0	0	0	0	0	0	0	0	4.17473	4.04706	0	0	0	0	0	0	0	0	0	0	0	0	0	0	0	0	0	0	0	0	0	0	0
Dnaaf3	0.800637	Ciliated cells	0	0	0	-3.00905	0	0	0	0	0	0	0	0	0	5.23184	0	0	0	0	0	0	0	0	0	0	0	0	0	0	0	0	0	0	0	0	0	0	0
Zfp703	0.800427	AM (PBS)	0	2.91711	0	-2.884	0	0	0	0	0	0	0	0	0	0	0	0	0	0	0	0	0	0	0	0	0	0	0	0	0	0	0	0	0	0	0	0	0
Cmbl	0.798912	Ciliated cells	0	0	0	-6.0597	0	2.6986	0	0	0	0	0	0	2.21969	4.13774	0	0	0	0	1.38677	0	0	0	0	0	0	0	0	0	0	0	0	0	0	0	0	0	0
Prom1	0.798456	Ciliated cells	0	0	0	-3.40378	0	0	0	0	0	0	0	0	2.45481	3.71106	0	0	0	0	0	0	0	0	0	0	0	0	0	0	0	0	0	0	0	0	0	0	0
Mecom	0.798165	AT2 cells	0	-2.88521	0	1.95771	0	0	0	0	0	-6.15565	0	0	0	0	0.268047	0	0	0	0	0	0	0	0	0	0	0	0	0	0	0	0	0	0	-6.37808	0	0	0
Klhdc10	0.796464	Activated mesothelial cells	0	0	0	0	0	2.45316	0	0	0	0	0	0	0	1.9343	0	0	0	0	0	0	0	0	0	0	0	0	0	0	0	0	0	0	0	0	0	0	0
Mrpl33	0.794866	Mki67+ proliferating cells	0	0.995808	0	-1.06549	0	0	0	0	0	0	0	0	0	0.652114	0	0	0	0	0	0	0	0	0	1.38146	1.30905	0	0	0	0	0	0	0	0	0	0	0	0
Ldlrad1	0.79465	Ciliated cells	0	-1.69706	0	-5.51711	0	0	0	0	0	0	0	0	3.145	5.22803	1.14479	0	0	0	0	0	0	0	0	0	0	0	0	0	0	0	0	0	0	0	0	0	0
1700028P14Rik	0.791263	Ciliated cells	0	0	0	-8.26876	0	0	0	0	0	0	0	0	2.49853	6.08017	0	0	0	0	0	0	0	0	0	0	0	0	0	0	0	0	0	0	0	0	0	0	0
Med28	0.790641	Ciliated cells	0	0	0	-1.35305	0	0	0	0	0	0	0	0	0	0.76492	0	0	0	0	0	0	0	0	0	0	0	0	0	0	0	0	0	0	0	0	0	0	0
Slc35a2	0.78958	Ciliated cell subset	0	0	0	0	0	0	0	0	0	0	0	0	3.42822	0	0	0	0	0	0	0	0	0	0	0	0	0	0	0	0	0	0	0	0	0	0	0	0
Wwp1	0.788765	Cd163+/Cd11c- IMs	0	-1.41153	2.30665	0.389553	0	0	0	0	0	0	2.32083	0	0	0	0	0	0	0	0.73492	0	0	0	0	0	0	0	0	0	0	0	0	0	0	0	0	0	0
Paip1	0.784418	Ciliated cells	0	0	0	0.320193	0	0	0	0	0	0	0	0	0	0.73835	-0.11495	0	0	0	0	0	0	0	0	0	0	0	0	0	0	0	0	0	0	0	0	0	0
Stip1	0.783945	Recruited macrophages	0	0	0	-1.34721	0	0	0	0	0	0	0	0	0	2.40852	0	0	0	0	0	0	0	0	0	2.25727	0	0	0	0	0	2.72041	0	0	0	0	0	0	0
Srsf9	0.783136	M2 macrophages	0	1.43127	0	0	0	0	0	0	0	0	0	0	0	0	0	0	0	0	0	0	0	4.20547	0	1.99045	0	0	0	0	0	0	0	0	0	0	0	0	0
Net1	0.782413	AM (PBS)	0	2.07798	0	-2.01377	0	0	-7.20545	0	0	0	0	0	1.70667	1.10859	0	0	-4.53978	0	0	0	0	0	1.52713	0	0	0	0	0	0	0	0	0	0	-1.08148	0	-2.77751	0
Crim1	0.782049	Mesothelial cells	0	-1.61881	0	-2.67215	0	0	0	0	0	0	0	0	0	1.22585	0	0	0	0	0	0	0	0	4.5086	0	0	0	0	0	0	0	0	0	0	0	0	0	2.27146
Rdx	0.781751	VECs	0	-0.79156	0	0.286494	0	0	0	0	0	0	0	0	0	0	0	0	0	0	0	0	0	0	0	0	0	0	0	0	0	0	0	0	0	0	0	1.97784	1.48248
Coro1c	0.774095	Mki67+ proliferating cells	0	1.42854	0	-1.09037	0	0	0	0	0	0	0	0	0	0	0	0	0	0	0	0	0	0	0	2.25394	0	0	0	0	0	0	0	0	0	0	0	0	0
Iqub	0.773078	Ciliated cells	0	0	0	-4.76923	0	0	0	0	0	0	0	0	4.28318	5.15761	0	0	0	0	0	0	0	0	0	0	0	0	0	0	0	0	0	0	0	0	0	0	0
Dync2h1	0.768127	Ciliated cell subset	0	0	0	-1.78542	0	0	0	0	0	0	0	0	3.96604	3.51064	0	0	0	0	1.07096	0	0	0	0	0	0	0	0	0	0	0	0	0	0	0	0	0	0
Fxr2	0.765235	Mki67+/Top2a+ proliferating cells	0	0	0	0	0	0	0	0	0	0	0	0	0	0	0	0	0	0	0	0	0	0	0	0	2.3388	0	0	0	0	0	0	0	0	0	0	0	0
Tbc1d19	0.764686	Ciliated cell subset	0	0	0	0	0	0	0	0	0	0	0	0	3.72871	2.94152	0	0	0	0	0	0	0	0	0	0	0	0	0	0	0	0	0	0	0	0	0	0	0
Slc44a1	0.760676	AT2 cells	0	-1.53789	0	0.361178	0	0	0	0	0	0	0	0	0	0	0	0	0	0	0	0	0	0	0	0	0	0	0	0	0	0	0	0	0	0	0	0	0
Jdp2	0.759866	Fn1+ macrophages	0	0	0	0	0	0	0	0	0	0	0	0	0	0	0	0	0	3.52427	0	0	0	0	0	0	0	0	0	0	0	0	0	0	0	0	0	0	0
Khsrp	0.759813	Ccl17+ DCs	0	0	0	0	0	0	0	0	3.02621	0	0	0	0	0	0	0	0	0	0	0	0	0	0	0	0	0	0	0	2.54284	0	0	0	0	0	0	0	0
Birc6	0.756315	AT2 cells	0	0	0	0.423089	0	0	0	0	0	0	0	0	0	0	0	0	0	0	0	0	0	0	0	0	0	0	0	0	0	0	0	0	0	0	0	0	0
Trmt112	0.755432	AM (PBS)	0	0.891807	0	-1.0346	0	0	0	0	0	0	0	0	0	0.790197	0	0	0	0	0	0	0	0	0	0	0	0	0	0	0	0	0	0	0	0	0	0	0
Larp4b	0.746108	Ciliated cell subset	0	0	0	0	0	0	0	0	0	0	0	0	1.00101	0.405166	0.544679	0	0	0	0	0	0	0	0	0	0	0	0	0	0	0	0	0	0	0	0	0	-6.06854
Ist1	0.745197	Themis+ T-lymphocytes	0	0	0	-1.12154	0	0	0	0	0	0	0	0	0	0.856165	0	0	0	0	0	0	0	0	0	0	1.56449	0	0	0	0	0	0	0	0	0	4.95424	0	0
Wbp11	0.743217	Mki67+ proliferating cells	0	0	0	-0.86109	0	0	0	0	0	0	0	0	0	0.923514	0	0	0	0	0	0	0	0	0	2.24354	0	0	0	0	0	0	0	0	0	0	0	0	0
Gltp	0.742282	Mki67+/Top2a+ proliferating cells	0	1.03539	0	-1.56314	0	0	0	0	0	1.55938	1.4531	1.36521	0	0	0	0	0	0	0	0	0	0	0	1.42171	1.70786	0	0	0	0	0	0	0	0	0	0	0	0
Acyp2	0.740591	Krt8 ADI	0	0	0	0	0	0	0	0	0	0	0	0	0	1.79717	0	0	0	0	0	3.00521	0	0	0	0	0	0	0	0	0	0	0	0	0	0	0	0	0
Vwa3a	0.733392	Ciliated cell subset	0	0	0	-3.27574	0	3.47665	0	0	0	0	0	0	5.63692	2.83243	0	0	0	0	0	0	0	0	0	0	0	0	0	0	0	0	0	0	0	0	0	0	0
Tmem214	0.732152	Mesothelial cells	0	0	0	0	0	0	0	0	0	0	0	0	0	0	0	0	0	0	0	0	0	0	2.06774	0	0	0	0	0	0	0	0	0	0	0	0	0	0
Bcl10	0.730666	M2 macrophages	0	0	0	0	0	0	2.11237	0	0	0	0	0	0	0	0	0	0	0	0	0	0	4.19241	1.59627	0	1.00207	0	0	2.57674	0	0	0	0	0	0	0	0	0
Dll1	0.728362	Vcam1+ VECs	0	0	0	0	0	0	0	0	0	0	0	0	0	0	0	0	0	0	0	0	0	0	0	0	1.19177	0	0	0	0	0	0	0	0	0	0	4.4766	5.11668
Dpysl3	0.727713	M2 macrophages	0	0	0	0	0	4.13978	0	0	0	0	0	0	0	0	0	0	3.74924	0	1.61564	0	3.11008	6.43894	3.0388	0	0	0	0	0	0	0	0	0	0	0	0	0	5.05672
Hspd1	0.727524	Ciliated cells	0	0.756756	0	-0.88846	0	0	-1.34018	0	0	0	0	0	0	1.36865	-0.12517	0	0	0	0	0	0	0	0	0	0	0	0	0	0	0	0	0	0	0	0	0	0
Adipor2	0.727209	AM (PBS)	0	2.45378	0	-0.90228	0	0	-7.45991	0	0	-1.72075	0	0	0	0	0	-2.32699	0	0	0	0	0	0	-1.15403	0	0	0	0	0	0	0	0	0	0	-2.68129	0	0	0
Pir	0.726942	Activated mesothelial cells	0	-1.83688	0	-3.54529	0	3.70315	0	0	0	0	0	0	1.76477	2.20188	1.99722	0	2.86327	0	1.92612	0	0	0	0	0	0	0	0	0	0	0	0	0	0	0	0	0	0
Tax1bp3	0.726383	Recruited macrophages	0	0	0	0	0	0	0	0	0	0	0	0	0	1.67201	0	0	0	0	0	0	0	0	0	0	0	0	0	0	0	3.7488	0	0	0	0	0	0	0
Tmem98	0.724465	Activated mesothelial cells	0	-2.76242	0	1.20263	0	3.92133	0	0	0	0	0	0	0	0	0	0	0	0	0	0	0	0	2.88684	0	0	0	0	0	0	0	0	0	0	0	0	0	0
Colgalt1	0.724171	Activated AT2 cells	0	2.51747	0	-2.14924	2.73616	0	0	0	0	0	0	0	0	0	0	0	0	0	0	0	0	0	0	0	0	0	0	0	0	0	0	0	0	-6.6737	0	0	0
Erp29	0.721847	Resolution macrophages	2.19475	1.30455	0	-1.0393	0	0	0	0	0	1.08474	0	0	0	-2.0919	0	1.16803	0	0	0	0	0	0	0	0	0	0	0	0	0	0	2.86395	0	0	-1.52457	0	0	0
Ppp1r16a	0.721403	Ciliated cells	0	-1.47284	0	0.848291	0	0	0	0	0	0	0	0	0	0.931399	0	0	0	0	0	0	0	0	0	0	0	0	0	0	0	0	0	0	0	0	0	0	0
Mcl1	0.718862	AM (Bleo)	1.80668	1.55412	0	-1.18851	0	0	0	0	0	0	0	0	0	-2.0323	-1.53083	0	0	0	0	0	0	0	0	0	0	0	0	0	0	0	0	0	0	0	0	0	0
Mfge8	0.718362	SMCs	0	-1.86346	3.33361	0	0	0	0	0	0	0	0	0	0	0	0	0	2.90932	0	0	0	0	0	1.71771	0	0	0	0	0	0	0	0	4.61595	0	0	0	0	2.27587
Ces2g	0.717844	Mesothelial cells	0	0	0	-2.74961	0	3.93134	0	3.32131	0	0	0	0	0	0	0	0	2.52257	0	0	0	0	0	5.24656	0	0	0	0	0	0	0	0	0	0	0	0	0	2.98802
Ube2i	0.716224	Themis+ T-lymphocytes	0	-1.12839	0	0	0	0	0	0	0	0	0	0	0	0	0	0	0	0	0	0	0	0	0	0	2.17627	0	0	0	0	0	0	0	0	0	4.41592	0	0
Taf10	0.71615	M2 macrophages	0	0	0	0	0	0	0	0	0	0	0	0	0	0	0	0	0	0	0	0	0	4.76529	0	0	0	0	0	0	0	0	0	0	0	0	0	0	0
Fcgrt	0.714611	LECs	0	1.65495	0	-2.12962	0	0	0	0	0	0	2.62246	1.96985	0	-2.80642	0	0	2.0904	0	0	0	2.75835	0	0	0	0	0	0	0	0	0	0	0	0	-2.50637	0	0	0
Btrc	0.713063	Goblet cells	0	0	0	0	0	0	0	0	0	0	0	0	0	0	0	0	0	0	1.60819	0	0	0	0	0	0	0	0	0	0	0	0	0	0	0	0	0	0
Ccdc47	0.711534	Ciliated cells	0	-0.30789	0	0.317526	0	0	0	0	0	0	0	0	0	0.89009	0	0	0	0	0	0	0	0	0	0	0	0	0	0	0	0	0	0	0	0	0	0	0
Imp3	0.711531	AT2 cells	0	0	0	0.310014	0	0	0	0	0	0	0	0	0	0	0	0	0	0	0	0	0	0	0	0	0	0	0	0	0	0	0	0	0	0	0	0	0
Mrps6	0.710943	Ciliated cells	0	1.75931	0	-1.89863	0	0	0	0	0	0	0	0	1.65125	2.10075	0	0	0	0	-0.4025	0	0	0	0	0	0	0	0	0	0	0	0	0	0	0	0	0	0
Dqx1	0.71041	Mki67+ proliferating cells	0	0	0	0	0	0	0	0	0	0	0	0	0	0	0	0	0	0	0	0	2.60303	0	0	7.46704	0	0	0	0	0	0	0	0	0	0	0	0	0
Mtfr1l	0.710119	AT2 cells	0	-0.44485	0	1.01436	0	0	0	0	0	0	0	0	0	0	0	0	0	0	0	0	0	0	0	0	0	0	0	0	0	0	0	0	0	0	0	0	0
Dnajc2	0.709862	Cd103+ DCs	0	1.33881	0	-1.38795	0	0	0	0	0	1.51661	0	0	0	0	0	0	0	0	0	0	0	0	0	0	0	0	0	0	0	0	0	0	0	0	0	0	0
Mapk15	0.707308	Ciliated cell subset	0	0	0	-2.38121	0	0	0	0	0	0	0	0	4.44698	4.22888	0	0	0	0	0	0	0	0	0	0	0	0	0	0	0	0	0	0	0	0	0	0	0
Spen	0.707116	Cd163+/Cd11c- IMs	0	0	0	0	0	0	0	0	0	0	1.61953	0	0	0	0	0	0	0	0	0	0	0	0	0	0	0	0	0	0	0	0	0	0	0	0	0	0
Cnpy2	0.704617	Mesothelial cells	0	0	0	0	0	0	0	0	0	0	0	0	0	0	0	0	0	0	0	0	0	0	1.3754	0	0	0	0	0	0	0	0	0	0	0	0	0	0
Maz	0.703894	CECs	0	0	0	0	0	0	0	2.45538	0	0	0	0	0	0	0	0	0	0	0	0	0	0	0	0	0	0	0	0	0	0	0	0	0	0	0	0	0
Magi3	0.703838	AT1 cells	0	-1.91289	3.35656	1.3438	0	0	0	0	0	0	0	0	0	0	0	0	0	0	0	0	0	0	0	0	0	0	0	0	0	0	0	0	0	0	0	0	0
Dhx15	0.701761	Mki67+ proliferating cells	0	0	0	-0.90969	0	0	0	0	0	0	0	0	0	0	0	0	0	0	0	0	0	0	0	1.96322	0	0	0	0	0	0	0	0	0	0	0	0	0
Mapk3	0.69913	AM (PBS)	0	1.57152	0	-0.85943	0	0	-6.31078	0	0	0	0	0	0	0	0	0	0	0	0	0	0	0	0	0	0	0	0	0	0	0	0	0	0	0	0	0	0
BC005624	0.69606	Ciliated cells	0	0	0	-1.33985	0	0	0	0	0	0	0	0	0	2.20887	0	0	0	0	0	0	0	0	0	0	0	0	0	0	0	0	0	0	0	0	0	0	0
Scn3b	0.695891	VECs	0	0	0	0	0	0	0	3.97526	0	0	0	0	0	1.96657	0	0	0	0	0	0	4.21883	0	0	0	0	0	0	0	0	0	0	0	0	0	0	4.58402	0
Man1a2	0.693531	AM (Bleo)	2.57491	0	0	0	0	0	0	0	0	0	0	0	2.16842	0.483338	0	0	0	0	0	0	0	0	1.97956	0	0	0	0	0	0	0	0	0	0	0	0	0	0
Kctd3	0.693313	Activated AT2 cells	0	0	0	0	3.56846	0	0	0	0	0	0	0	0	0	0	0	0	0	0	0	0	0	0	0	0	0	0	0	0	0	0	0	0	0	0	0	0
Atp9a	0.692642	Ciliated cell subset	0	-2.06939	0	1.10133	0	2.83499	0	0	0	0	0	0	3.19076	0	0	0	0	0	0	0	0	0	0	0	0	0	0	0	0	0	0	0	0	0	0	0	0
Id2	0.691298	T cell subset	0	-1.0154	0	-0.40206	0	0	-1.4535	0	1.75235	2.66456	-1.67801	0	0	-1.18193	-2.12513	1.61221	0	0	-2.43754	0	0	0	-1.23042	-2.37963	0	2.14255	0	0	0	0	0	0	2.75911	1.96445	0	0	0
Gpld1	0.688215	Krt8 ADI	0	0	0	0	0	0	0	0	0	0	0	0	5.90388	0	0	0	5.41631	0	0	6.81756	0	0	0	0	0	0	0	0	0	0	0	0	0	0	0	0	0
Itgb5	0.687151	Resolution macrophages	0	1.77655	0	-3.01007	0	2.36377	0	0	0	0	0	0	0	0	0	0	0	0	0	0	0	0	0	0	0	0	0	0	0	0	3.82969	3.11419	0	0	0	0	0
Txndc15	0.687138	Activated mesothelial cells	0	0	0	0	0	2.4199	0	0	0	2.22	0	0	0	0	0	0	0	0	0	0	0	0	0	0	0	0	0	0	0	0	0	0	0	0	0	0	0
Dock8	0.685181	Themis+ T-lymphocytes	0	1.97256	0	-2.65133	0	0	0	0	0	0	0	0	0	0	0	0	0	0	0	0	0	4.59196	0	0	0	0	0	0	0	4.30906	0	0	0	0	4.88875	0	0
Tbl1x	0.683797	Mesothelial cells	0	-0.38589	0	-1.21673	0	0	0	0	0	0	0	0	0	0.666799	0	0	0	0	0	0	0	0	2.23243	0	0	0	0	0	0	0	0	0	0	0	0	0	0
Sec31a	0.680071	Fibroblasts	0	0	0	0	0	0	0	0	0	0	0	0	0	0	0	0	2.01889	0	0	0	0	0	0	0	0	0	0	0	0	0	0	0	0	0	0	0	0
Cdk11b	0.679796	SMCs	0	0	0	-0.77235	0	0	0	0	0	0	0	0	0	0	0	0	0	0	0	0	0	0	0	0	0	0	0	0	0	0	0	2.15593	0	0	0	0	0
Tprn	0.679641	AM (Bleo)	4.83552	0	0	0	0	0	0	0	2.98797	2.30283	0	0	0	0	0	0	0	0	0	0	0	0	0	0	0	0	0	0	4.19109	0	0	0	0	0	0	0	0
St3gal5	0.679568	Fn1+ macrophages	0	-3.83212	0	0.829258	0	0	0	0	0	2.03752	0	0	0	-2.85966	0	0	0	3.256	-0.285	0	0	0	0	0	0	0	0	0	0	0	0	0	0	0	0	0	0
Fgd5	0.678833	VECs	3.91298	-6.81832	0	-3.67055	0	0	0	3.16613	0	0	0	0	0	0	0	0	0	0	0	0	4.27712	0	0	0	0	0	0	0	0	0	0	0	0	0	0	4.56578	4.1216
Farp2	0.678537	Krt8 ADI	0	0	0	0	0	0	0	0	0	0	0	0	0	0	0	0	0	0	0	4.65394	0	0	0	0	0	0	0	0	0	0	0	0	0	0	0	0	0
Tcea1	0.676546	Vcam1+ VECs	0	0	0	-1.39757	0	0	0	0	0	0	0	0	0	0	0	0	0	0	0	0	0	0	0	1.42596	0	0	0	0	0	0	0	0	0	0	0	0	1.46849
Baiap2	0.674156	AT1 cells	0	-2.2078	2.07884	0.686039	0	0	0	0	0	0	0	0	0	1.47858	0	0	0	0	0	0	0	0	0	0	0	0	0	0	0	0	0	0	0	0	0	0	0
Cdk2ap2	0.674065	AM (PBS)	0	1.02391	0	0	0	0	0	0	0	0	0	0	0	0	0	0	0	0	0	0	0	0	0	0	0	0	0	0	0	0	0	0	0	0	0	-1.47186	-3.58266
Gigyf2	0.673505	AM (Bleo)	2.30259	0	0	0	0	0	0	0	0	0	0	0	1.97553	0	0	0	0	0	0	0	0	0	0	0	0	0	0	0	0	0	0	0	0	0	0	0	0
Pof1b	0.672882	AT2 cells	0	-2.63695	0	2.10045	0	0	0	0	0	0	0	0	0	0	0	0	0	0	0.710675	0	0	0	0	0	0	0	0	0	0	0	0	0	0	0	0	0	0
Gpbp1	0.672801	Fibroblasts	0	0	0	0	0	0	0	0	0	0	0	0	0	0	0	0	1.7331	0	0	0	0	0	0	1.51372	0	0	0	0	0	0	0	0	0	0	0	0	0
Smurf2	0.670851	SMCs	0	0	0	0	0	0	0	0	0	0	0	0	0	0	0	0	0	0	0	0	0	0	0	0	1.60643	0	0	0	0	0	0	2.42163	0	0	0	0	0
Fbxl2	0.67027	Ciliated cell subset	0	0	0	0	0	0	0	0	4.4697	0	0	0	5.9151	1.96599	0	0	0	0	0	0	0	0	0	0	0	0	0	0	0	0	0	0	0	0	0	0	0
Gpr137	0.669677	Ciliated cells	0	0	0	-1.57841	0	0	0	0	0	0	0	0	0	2.47597	0	0	0	0	0	0	0	0	0	0	0	0	0	0	0	0	0	0	0	0	0	0	0
Kat5	0.669571	Club cells	0	0	0	0	0	0	0	0	0	0	0	0	0	0	0.497728	0	0	0	0	0	0	0	0	0	0	0	0	0	0	0	0	0	0	0	0	0	0
Sppl2a	0.668086	AM (PBS)	0	0.783021	0	-1.11232	0	0	0	0	0	0	0	0	0	0	0	0	0	0	0	0	0	0	0	0	0	0	0	0	0	0	0	0	0	0	0	0	0
Zdhhc1	0.667069	Ciliated cell subset	0	-2.26889	0	0	0	0	0	0	0	0	0	0	4.02959	2.27198	0	0	0	0	0	0	0	0	0	0	0	0	0	0	0	0	0	0	0	0	0	0	0
Steap3	0.665935	Activated AT2 cells	0	0	0	0	6.58521	0	0	0	0	0	0	0	0	0	0	0	0	6.56888	0	0	0	0	0	0	0	5.47805	0	0	0	0	0	0	0	0	0	0	0
Ctsa	0.663972	Resolution macrophages	0	2.18073	0	-1.71291	0	0	0	0	0	-4.29955	1.36113	0	0	-1.95294	-1.57499	0	0	2.2	0	0	0	0	0	0	1.25419	0	0	0	0	0	2.80382	0	0	0	0	0	0
Aebp2	0.663624	Ccl17+ DCs	0	0	0	0	0	0	0	0	2.54002	0	0	0	0	0	0	0	0	0	0	0	0	0	0	0	0	0	0	0	0	0	0	0	0	0	0	0	0
Adcy9	0.663367	AT1 cells	0	0	4.82074	0	0	0	0	0	0	0	0	0	0	0	0	0	0	0	0	0	0	0	0	0	0	0	0	0	0	0	0	0	0	0	0	0	0
Gng12	0.662416	LECs	0	-1.31442	0	0.563952	0	0	0	0	0	0	0	0	0	0	0	0	0	0	0	0	2.45144	0	0	0	0	0	0	0	0	0	0	0	0	0	0	0	0
Edn1	0.662073	VECs	0	0	0	-3.19414	0	0	0	0	2.19331	0	0	0	0	0	0	0	0	0	0	0	0	0	0	0	0	0	0	0	0	0	0	0	0	0	0	5.10295	3.96363
Mier1	0.661453	T cell subset	0	0	0	0	0	0	0	0	0	0	0	0	0	0	0	0	0	0	0	0	0	0	0	0	0	0	0	0	0	0	0	0	2.2883	0	0	0	1.86563
Slc9a3r1	0.660591	Mesothelial cells	0	-1.01559	0	-0.95928	0	2.31781	0	0	0	0	0	0	1.33167	1.942	0	0	0	0	0	0	0	0	3.16105	0	0	0	0	0	0	0	0	0	0	0	0	0	0
Armc9	0.660461	Ciliated cells	0	0	0	-2.60953	0	0	0	0	0	0	0	0	0	2.84917	0	0	0	0	0	0	0	0	0	0	0	0	0	0	0	0	0	0	0	0	0	0	0
Fgfr2	0.659934	AT2 cells	0	-2.86334	0	2.9404	0	0	-6.07465	0	0	-3.06139	0	0	0	0	0	0	0	0	0	0	0	0	-6.38563	0	0	0	0	0	0	0	0	0	0	-2.53798	0	0	0
Arl6ip6	0.659499	Themis+ T-lymphocytes	0	0	0	0	0	0	0	0	0	0	0	0	0	0	0	0	0	0	0	0	0	0	0	0	0	0	0	0	0	0	0	0	4.25672	0	4.35245	0	0
Golga2	0.658294	M2 macrophages	0	0	0	0	0	0	0	0	0	0	0	0	0	0	0	0	0	0	0	0	0	4.87579	0	0	0	0	0	0	0	0	0	0	0	0	0	0	0
Fam167a	0.65772	Ciliated cells	0	-6.83655	0	0	0	0	0	0	0	0	0	0	3.18917	4.05368	0	0	0	0	0	0	0	0	0	0	2.94087	0	0	0	0	0	0	0	0	0	0	0	0
Klc1	0.656797	AT1 cells	0	0	2.47078	-1.19912	0	0	0	0	0	0	0	0	0	0	0	0	0	0	0	0	0	0	1.65275	0	0	0	0	0	0	0	0	0	0	0	0	0	0
Csnk2b	0.656666	VECs	0	0	0	0	0	0	0	0	0	0	0	0	0	0	0	0	0	0	0	0	0	0	0	0	1.50959	0	0	0	0	0	0	0	0	0	0	1.79242	0
Hs6st1	0.655199	AM (PBS)	0	2.11703	0	0	0	0	0	0	0	0	0	0	0	0	0	0	0	0	0	0	0	0	1.92183	0	0	0	0	0	0	0	0	0	0	0	0	0	0
Arrdc4	0.654688	Ciliated cells	0	1.39526	0	-3.75288	0	0	0	0	0	0	0	0	0	2.62822	0	0	0	0	0	0	0	0	0	0	0	0	0	0	0	0	0	0	0	0	0	0	0
Srrm1	0.654276	B-lymphocytes	0	0	1.35355	0	0	0	1.36204	0	0	0	0	0	0	0	0	0	0	0	0	0	0	0	0	0	0	0	0	0	0	0	0	0	0	0	0	0	0
Slc39a9	0.651033	Club cells	0	0	0	0	0	0	0	0	0	0	0	0	0	0	0.769467	0	0	0	0	0	0	0	0	0	0	0	0	0	0	0	0	0	0	0	0	0	0
C2cd2l	0.649767	AM (PBS)	0	2.57181	0	0	0	0	0	0	0	0	0	0	0	0	0	0	0	0	0	0	0	0	0	0	0	0	0	0	0	0	0	0	0	0	0	0	0
Dido1	0.649539	Ciliated cell subset	0	0	0	0	0	0	0	0	0	0	0	0	1.76376	0	0	0	0	0	0	0	0	0	0	0	0	0	0	0	0	0	0	0	0	0	0	0	0
Iqce	0.648968	Ciliated cells	0	0	0	-1.53501	0	0	0	0	0	0	0	0	0	2.26119	0	0	0	0	0	0	0	0	0	0	0	0	0	0	0	0	0	0	0	0	0	0	0
Fbxo32	0.645323	M2 macrophages	0	0	0	0	0	0	0	0	0	0	0	0	0	0	0	0	0	0	0.672199	0	0	4.68787	0	0	0	0	0	0	0	0	0	0	0	0	0	0	0
Copa	0.643249	Mesothelial cells	0	0	0	0	0	0	0	0	0	0	0	0	0	0	0	0	0	0	0	0	0	0	1.60152	0	0	0	0	0	0	0	0	0	0	0	0	0	0
C2cd2	0.641301	Ciliated cells	0	0	0	0	0	0	0	0	0	0	0	0	0	1.12844	0	0	0	0	0	0	0	0	0	0	0	0	0	0	0	0	0	0	0	0	0	0	0
Aftph	0.641268	AM (PBS)	0	1.09942	0	0	0	0	0	0	0	0	0	0	0	0.787293	0	0	0	0	0	0	0	0	0	0	0	0	0	0	0	0	0	0	0	0	0	0	0
Uba52	0.63874	B-lymphocytes	0	-0.58178	0	-0.87257	0	0	2.28068	0	0	1.44573	0	0	0	0	0	0	0	0	0	0	0	0	0	0	0	0	0	0	0	0	0	0	0	1.81224	0	0	0
Ssbp3	0.638279	Activated mesothelial cells	0	0	0	0	0	1.99975	0	0	0	0	0	0	0	0	0	0	0	0	0	0	0	0	1.90056	0	0	0	0	0	0	0	0	0	0	0	0	0	0
Mapre3	0.637281	Ciliated cell subset	0	0	0	0	0	0	0	0	0	0	0	0	2.44557	2.28322	0	0	0	0	0	0	0	0	0	0	0	0	0	0	0	0	0	0	0	0	0	0	0
Ap1m2	0.636691	AT2 cells	0	-1.68246	0	1.6041	0	0	0	0	0	0	0	0	0	0	0	0	0	0	0	0	0	0	0	0	0	0	0	0	0	0	0	0	0	0	0	0	0
Mgst2	0.636076	T-lymphocytes	0	0	0	-1.13853	0	0	0	0	0	0	0	0	0	0	0.774855	0	0	0	0.407601	0	0	0	0	0	0	0	0	0	0	0	0	0	0	2.98451	0	0	0
Mycbpap	0.635723	Ciliated cell subset	0	-1.84547	0	0	0	0	0	0	0	0	0	0	4.41881	3.7307	0	0	0	0	0	0	0	0	0	0	0	0	0	0	0	0	0	0	0	0	0	0	0
Sgk1	0.633604	AM (PBS)	0	3.36982	0	-3.53711	0	0	-2.38911	0	0	-1.42728	0	0	0	-3.66617	0	0	0	0	0	0	0	0	0	0	0	0	0	0	0	0	0	0	0	0	0	0	0
Tmco1	0.63321	Activated mesothelial cells	0	0	0	0	0	2.25658	-1.35987	0	0	0	0	0	0	0	0	-3.64179	0	0	0	0	0	0	0	0	0	0	0	0	0	0	0	0	0	0	0	1.72058	0
Fxr1	0.632893	Vcam1+ VECs	0	0	0	-0.82203	0	0	0	0	0	0	0	0	0	0	0	0	0	0	0	0	0	0	0	0	0	0	0	0	0	0	0	0	0	0	0	0	1.85295
Chd3	0.63254	AT2 cells	0	-1.52536	0	0.580421	0	0	0	0	0	0	0	0	0	0	0	0	0	0	0	0	0	0	0	0	0	0	0	0	0	0	0	0	0	0	0	0	0
Strbp	0.631036	Ciliated cell subset	0	-1.62992	0	-1.08499	0	0	0	0	0	0	0	0	3.37867	2.80151	0	0	0	0	0	0	0	0	0	0	0	0	0	0	0	0	0	0	0	0	0	0	0
Dnah10	0.630054	Ciliated cells	0	0	3.4824	-2.41904	0	0	0	0	0	0	0	0	3.71097	4.85242	0	0	0	0	0	0	0	0	0	0	0	0	0	0	0	0	0	0	0	0	0	0	0
Pmepa1	0.630041	Fibroblasts	0	1.05431	0	-1.47535	0	0	0	0	0	0	0	0	0	0	0	0	3.10061	0	0	0	0	0	0	0	0	0	0	0	0	0	0	0	0	0	0	0	0
Ak8	0.628685	Ciliated cells	0	0	0	-3.07032	0	0	0	0	0	0	0	0	0	3.49797	0	0	0	0	0	0	0	0	0	0	2.43599	0	0	0	0	0	0	0	0	0	0	0	0
Klhdc7a	0.626987	Ciliated cells	0	0	0	0	0	0	0	0	0	0	0	0	0	2.74616	0	0	0	0	0	0	0	0	0	0	0	0	0	0	0	0	0	0	0	0	0	0	0
Rac1	0.626847	AM (PBS)	0	1.51687	0	-1.02192	0	0	-2.62387	0	0	0	0	0	0	0	0	0	0	0	0	0	1.30148	0	1.24672	0	0	0	0	0	0	0	0	0	0	0	0	0	0
Ssr2	0.626145	Plasma cells	0	-0.40089	2.11594	0.51006	0	0	-2.02819	0	0	0	0	0	0	0	0	0	0	0	0	0	0	0	0	0	0	0	0	0	2.8445	0	0	0	0	0	0	0	0
Smurf1	0.624349	AM (Bleo)	3.77418	0	0	0	0	0	0	0	0	0	0	0	0	0	0	0	0	0	0	0	0	0	0	0	0	0	0	0	0	0	0	0	0	0	0	0	0
Tet3	0.622301	Themis+ T-lymphocytes	0	0	0	0	0	0	0	0	0	0	0	0	0	0	0	0	0	0	0	0	2.18256	0	0	0	0	0	0	2.77686	0	0	0	0	0	0	4.30356	0	0
Mprip	0.621849	Ciliated cell subset	0	-0.94282	2.6935	0	0	0	-6.35206	0	0	0	0	0	2.82384	1.39496	0	0	0	0	0	0	0	0	1.65897	0	0	0	0	0	0	0	0	0	0	-0.98109	0	0	0
Dap	0.621069	AT2 cells	0	0	0	0.170994	0	0	0	0	0	0	0	0	0	0	0	0	0	0	0	0	0	0	0	0	0	0	0	0	0	0	0	0	0	0	0	0	0
Gas2l1	0.620668	AT1 cells	0	1.57687	2.45462	0	0	0	0	0	0	0	0	0	0	0	0	0	0	0	0.853929	0	0	0	0	0	0	0	0	0	0	0	0	0	0	0	0	0	0
Ift88	0.619757	Ciliated cells	0	-1.63905	0	-2.08368	0	0	0	0	0	0	0	0	3.38138	4.16364	0	0	0	0	0	0	0	0	0	0	0	0	0	0	0	0	0	0	0	0	0	0	0
Tnrc18	0.619177	Neutrophils	0	0	0	0	0	0	0	0	0	0	0	0	0	0	0	0	0	0	0	0	2.40206	0	0	0	0	0	2.82581	0	0	0	0	0	0	0	0	0	0
Vamp2	0.617506	Krt8 ADI	0	0	0	0	0	2.14617	0	0	0	0	0	0	0	0	0	0	0	0	0	3.06738	0	0	0	0	0	0	0	0	0	0	0	0	0	0	0	0	0
Casp2	0.616518	Activated mesothelial cells	0	0	0	0	0	3.66588	0	0	0	2.25738	0	0	0	0	0	0	0	0	0	0	0	0	0	0	0	0	0	0	0	0	0	0	0	0	0	0	0
Ppil6	0.616374	Ciliated cells	0	-1.66216	0	-2.30922	0	0	0	0	0	0	0	0	3.88428	4.68748	0	0	0	0	0	0	0	0	0	0	0	0	0	0	0	0	0	0	0	0	0	0	0
Tjp1	0.615502	VECs	0	-2.03775	2.56297	0	0	0	0	2.77441	0	-6.34939	0	0	0	0	0	0	0	0	0	0	0	0	1.94351	0	0	0	0	0	0	0	0	0	0	0	0	3.13305	0
Ccdc60	0.613843	Ciliated cell subset	0	0	0	-3.20715	0	0	0	0	0	0	0	0	3.68389	3.57438	0	0	0	0	0.759527	0	0	0	0	0	0	0	0	0	0	0	0	0	0	0	0	0	0
Arcn1	0.613822	Recruited macrophages	0	0	0	0	0	0	0	0	0	0	0	0	0	0	0	0	0	0	0	0	0	0	0	0	0	0	0	0	0	3.05605	0	0	0	0	0	0	0
Map3k19	0.613454	Ciliated cells	0	-6.17502	0	-5.19511	0	0	0	0	0	0	0	0	3.43094	3.85725	1.18986	0	0	0	0	0	0	0	0	0	0	0	0	0	0	0	0	0	0	0	0	0	0
Sort1	0.611195	AM (PBS)	0	1.43233	0	0.375589	0	0	0	0	0	-2.87862	0	0	0	0	0	0	0	0	0	0	0	0	-2.95171	0	0	0	0	0	0	0	0	0	0	-2.2424	0	0	0
Nat9	0.610327	Ciliated cells	0	0	0	0	0	0	0	0	0	0	0	0	0	2.85769	0	0	0	0	0	0	0	0	0	0	0	0	0	0	0	0	0	0	0	0	0	0	0
Tnfaip1	0.60954	AT2 cells	0	-1.30302	0	1.24809	0	0	-6.15648	0	0	-2.61219	0	0	0	0	0	0	0	0	0	0	0	0	0	0	0	0	0	0	0	0	0	0	0	-1.79175	0	0	0
Mapre1	0.607307	Mki67+ proliferating cells	0	0.68182	0	-1.09252	0	0	0	0	0	0	0	0	0	0.455283	0	0	0	0	0	0	0	0	0	0.957384	0	0	0	0	0	0	0	0	0	0	0	0	0
Rpl6	0.6073	B-lymphocytes	0	0	0	-0.7095	0	1.19015	1.76222	0	0	0.969788	0	0.906355	0	-0.93145	0	0	0	0	0	0	0	0	0	0	0	0	0	0	1.17484	0	0	0	1.30735	1.65799	0	-0.947	0
Smg1	0.607037	Fn1+ macrophages	1.90619	0	0	0	0	0	0	0	0	0	0	0	0	0	0	0	0	2.42612	0	0	0	0	0	0	0	0	0	0	0	0	0	0	0	0	0	0	0
Dnmt3a	0.60698	M2 macrophages	0	0	0	0	0	0	0	0	0	0	0	0	2.08026	0	0	0	0	0	0	0	0	4.08659	2.12268	0	0	0	0	0	0	0	0	0	0	0	0	0	0
Il6ra	0.606732	Cd163-/Cd11c+ IMs	0	0.929401	0	-3.23366	0	0	0	0	0	1.21099	1.99594	2.4834	0	0	0	0	0	0	0	0	0	0	1.90785	0	0	0	0	2.10416	0	0	0	0	0	0	0	0	0
Hpgd	0.605866	VECs	0	-2.26933	0	-3.03423	0	0	0	3.07277	0	0	0	1.17698	0	0	0	0	0	0	0	0	0	0	0.364801	0	0	0	0	0	0	0	0	0	0	0	0	4.75456	3.80119
Abcc3	0.605755	Krt8 ADI	0	-6.94576	0	0	0	0	0	0	0	0	0	0	0	0	1.23383	0	0	0	0	4.74651	0	0	0	0	0	0	0	0	0	0	0	0	0	0	0	0	0
Lrrc58	0.603912	Ccl17+ DCs	0	0.80676	1.12965	-1.22766	0	0	0.476194	0	2.15921	1.51416	0.608868	0.972661	-1.23721	-1.27806	-1.59682	1.32158	0	0	-1.31934	0	0	0	-1.03478	0.578988	0.74192	0.717302	1.06945	1.49862	0	0	0	0	0	0.963666	0	0	-0.57539
Bag3	0.603162	Mesothelial cells	0	0	0	0.76971	0	0	0	0	0	0	0	0	0	0	0	0	0	0	0	0	0	0	2.55441	0	0	0	0	0	0	0	0	0	0	0	0	0	0
Wnk1	0.602879	AT1 cells	0	0	2.8379	0	0	0	0	0	0	0	0	2.65493	1.91428	0	0	0	0	0	0	0	0	0	0	0	0	0	0	0	0	0	0	0	0	0	0	0	0
Morf4l2	0.599378	Activated mesothelial cells	0	0	0	0	0	2.36184	0	0	0	0	0	0	0	1.25023	0	0	0	0	0	0	0	0	0	0	0	0	0	0	0	0	0	0	0	0	0	0	0
Eef1d	0.598536	AM (Bleo)	0	0	0	0	0	0	0	0	0	0	0	0	0	0	0	0	0	0	0	0	0	0	0	0	0	0	0	0	0	0	0	0	0	0	0	-0.68003	0
Cdkn2aipnl	0.598517	LECs	0	0	0	-1.48094	0	0	0	0	0	0	0	0	0	0	0	0	0	0	0	0	2.66881	0	0	2.25657	1.50004	0	0	0	0	0	0	0	0	0	0	0	0
Nt5dc3	0.598153	Plasma cells	0	0	0	0	0	0	0	0	0	0	0	0	0	0	0	0	0	0	0	0	0	0	0	0	0	0	0	0	2.40618	0	0	0	0	0	0	0	0
Dnajc5	0.597839	AM (PBS)	0	0.691664	0	0	0	0	0	0	0	0	0	0	0	0	0	0	0	0	0	0	0	0	0	0	0	0	0	0	0	0	0	0	0	0	0	0	0
Ncl	0.597388	T cell subset	0	0.524991	0	-0.98459	0	0	0	0	0	0	0	0	0	0	0	0	0	0	0	0	0	0	0	1.35472	0.991865	0	0	0	0	0	0	0	2.02492	1.02412	0	0	0
Gabarapl2	0.597178	Ciliated cells	0	-0.20863	0	0	0	0	0	0	0	0	0	0	0	1.12903	0	0	0	0	0	0	0	0	0	0	0	0	0	0	0	0	0	0	0	0	0	0	0
Phf23	0.595389	AT1 cells	2.31587	0	2.98326	0	0	0	0	0	0	0	0	0	0	0	0	0	0	0	0	0	0	0	0	0	0	0	0	0	0	0	0	0	0	0	0	0	0
Gmppa	0.595386	Krt8 ADI	0	0	0	0	0	2.82165	0	0	0	0	0	0	0	0	0	0	0	0	0	3.37267	0	0	0	0	0	0	0	0	0	0	0	0	0	0	0	0	0
Rhob	0.59488	M2 macrophages	0	0	0	0	0	0	0	0	0	0	0	0	0	-6.43194	0	0	0	0	0	0	0	3.91429	1.66179	0	0	0	0	0	0	0	0	0	0	0	0	0	1.7528
Wbp1	0.594499	AT2 cells	0	-0.98727	0	0.91953	0	0	0	0	0	0	0	0	0	0	0	0	0	0	0	0	0	0	0	0	0	0	0	0	0	0	0	0	0	0	0	0	0
Bola2	0.593334	AM (PBS)	0	1.67996	0	-1.63329	0	0	0	0	0	0	0	0	0	0.584605	0	0	0	0	0	0	0	0	0	0	0	0	0	0	0	0	0	0	0	0	0	0	0
Tmem50b	0.593019	AT2 cells	0	-1.28236	0	1.43038	0	0	0	0	0	0	0	0	0	0	0	0	0	0	0	0	0	0	0	-4.38074	0	0	0	0	0	0	0	0	0	-2.65216	0	0	0
Sugt1	0.592724	Fn1+ macrophages	0	0	0	-1.12807	0	0	0	0	0	0	0	0	0	1.58353	0	0	0	1.73696	0	0	0	0	0	0	0	0	0	0	0	0	0	0	0	0	0	0	0
Mdm2	0.592572	Ciliated cell subset	0	0	0	0	0	0	0	0	0	0	0	0	2.08251	1.75133	0	0	0	0	0	0	0	0	0	0	0	0	0	0	0	0	0	0	0	0	0	0	0
Slc5a3	0.587967	Ciliated cell subset	0	0	0	0	0	0	0	0	0	0	0	0	3.97071	0	0	0	0	0	0	0	0	0	2.59462	0	0	0	0	0	0	0	0	0	0	0	0	0	0
Lztfl1	0.587784	Ciliated cell subset	0	0	0	-1.66721	0	0	0	0	0	0	0	0	2.81996	2.44439	0	0	0	0	0	0	0	0	0	0	0	0	0	0	0	0	0	0	0	0	0	0	0
Foxc1	0.587197	Vcam1+ VECs	0	0	0	0	0	0	0	0	0	0	0	0	4.75776	0	0	0	0	0	0	0	0	0	0	0	0	0	0	0	0	0	0	0	0	0	0	0	5.40537
Cdca4	0.587107	Mki67+ proliferating cells	0	0	0	0	0	0	0	0	0	0	0	0	0	0	0	0	0	0	0	0	0	0	0	3.69616	2.5512	0	0	0	0	0	0	0	0	0	0	0	0
Stim1	0.583794	Ciliated cell subset	0	0	0	-1.15643	0	0	0	0	0	0	0	0	2.54861	2.31981	0	0	0	0	0	0	0	0	0	0	0	0	0	0	0	0	0	0	0	0	0	0	0
Ccdc88c	0.583339	Ciliated cell subset	0	0	0	-1.21053	0	0	0	0	0	0	0	0	3.78993	2.10139	0.686092	0	0	0	1.36563	0	0	0	0	0	0	0	0	0	0	0	0	0	0	0	0	0	0
Dpp8	0.582134	AM (Bleo)	2.80781	0	0	0	0	0	0	0	0	0	0	0	0	0	0	0	0	0	0	0	0	0	0	0	0	0	0	0	0	0	0	0	0	0	0	0	0
Plbd1	0.580222	Cd103+ DCs	0	-5.48742	0	0	0	0	0	0	0	4.91227	1.26111	2.31944	0	0	0	3.01107	0	0	0	0	0	0	0	0	0	0	0	1.78861	0	0	0	0	0	0	0	0	0
Bclaf1	0.578869	T cell subset	0	0	0	-0.62819	0	0	0	0	0	0	0	0	0	0.255018	0	0	0	0	0	0	0	0	0	0	0	0	0	0	0	0	0	0	1.81996	0	0	0	0
Coro2a	0.578484	M2 macrophages	0	0.904752	0	-3.771	0	0	0	0	0	2.0674	0	0	0	1.58003	0	0	0	0	0	0	0	4.19341	0	0	0	0	0	0	0	0	0	0	0	1.73189	0	0	0
Wdr95	0.577152	Ciliated cell subset	0	0	0	0	0	0	0	0	0	0	0	0	4.07958	3.50991	0	0	0	0	0	0	0	0	0	0	0	0	0	0	0	0	0	0	0	0	0	0	0
Herc2	0.576776	Themis+ T-lymphocytes	0	-0.95196	0	0	0	0	0	0	0	0	0	0	0	0.861447	0	0	0	0	0	0	0	0	0	0	0	0	0	0	0	0	0	0	0	0	3.97963	0	2.48458
Lad1	0.575234	Ccl17+ DCs	0	0	0	0	0	0	0	0	4.04141	0	0	0	0	0	0	0	0	0	3.24164	0	0	0	0	0	0	0	0	0	0	0	0	0	0	0	0	0	0
Hdgf	0.573721	Activated mesothelial cells	0	0	0	0	0	2.06545	0	0	0	0	0	0	0	0.881902	0	0	0	0	0	0	0	0	0	1.28242	0	0	0	0	0	0	1.82925	0	0	0	0	-6.34119	0
Plekha6	0.573365	Fibroblasts	0	0	0	0	0	0	0	0	0	0	0	0	3.77833	0	0	0	3.82603	0	1.81595	0	0	0	0	0	0	0	0	0	0	0	0	0	0	0	0	0	0
Pon3	0.572247	AT2 cells	0	-0.17842	0	1.51539	0	0	-7.01666	0	0	-3.29231	0	0	0	0	0	0	0	0	0	0	0	0	-2.00517	0	0	0	0	0	0	0	0	0	0	-2.58741	0	0	-4.67406
Mrps28	0.570619	Club cells	0	0	0	0	0	0	0	0	0	0	0	0	0	0	0.359907	0	0	0	0	0	0	0	0	0	0	0	0	0	0	0	0	0	0	0	0	0	0
Gnpat	0.568187	AT2 cells	0	-1.24694	0	1.84863	0	0	0	0	0	0	0	0	0	0	0	0	0	0	0	0	0	0	0	0	0	0	0	0	0	0	0	0	0	0	0	0	0
Inhbb	0.565144	Ciliated cells	0	0	0	0	0	0	0	0	0	0	0	0	0	2.98111	2.57019	0	0	0	0	0	0	0	0	0	0	0	0	0	0	0	0	0	0	0	0	0	0
Eci2	0.564695	AT2 cells	0	0	0	0.426443	0	0	0	0	0	-1.99651	0	0	0	0	0	0	0	0	0	0	0	0	0	0	0	0	0	0	0	0	0	0	0	0	0	0	0
Cep104	0.564605	Ciliated cells	0	-3.05807	0	0	0	0	0	0	0	0	0	0	1.93078	2.44948	0	0	0	0	0	0	0	0	0	0	0	0	0	0	0	0	0	0	0	0	0	0	0
Unc93b1	0.56412	Recruited macrophages	0	0.808834	0	-1.98594	0	0	2.69279	0	0	1.98387	1.41896	0	0	0	0	0	0	0	0	0	0	0	0	0	0	0	0	2.71674	0	2.907	0	0	0	0	0	0	0
Iqca	0.563408	Ciliated cells	0	-1.39634	0	-3.11603	0	0	0	0	0	0	0	0	4.1838	4.65992	0	0	0	0	0	0	0	0	0	0	0	0	0	0	0	0	0	0	0	0	0	0	0
Edc4	0.56313	Themis+ T-lymphocytes	0	0	0	0	0	0	0	0	0	0	0	0	0	0	0	0	0	0	0	0	0	0	0	0	0	0	0	0	0	0	0	0	0	0	5.58719	0	0
Tmem128	0.561529	AT1 cells	0	0	1.25036	0	0	0	0	0	0	0	0	0	0	0	0	0	0	0	0	0	0	0	0	0	0	0	0	0	0	0	0	0	0	0	0	0	0
Clptm1l	0.561186	Resolution macrophages	0	0	0	0	2.46879	0	0	0	0	0	0	0	0	0	0	0	0	0	0	0	0	0	0	0	0	0	0	0	0	0	2.92545	0	0	0	0	0	0
Vps54	0.56106	AM (PBS)	0	1.37472	0	0	0	0	0	0	0	0	0	0	0	0	0	0	0	0	0	0	0	0	0	0	0	0	0	0	0	0	0	0	0	0	0	0	0
Snrpg	0.560421	T cell subset	0	0	0	-1.23412	0	0	0	0	0	0	0	0	0	0.783165	0	1.04759	0	0	0	0	0	0	0	1.5235	1.85512	0	0	0	0	0	0	0	2.71584	1.35546	0	0	0
Tpcn1	0.55962	CECs	0	0	0	0	0	0	0	4.40891	0	0	0	0	0	0	0	0	0	0	0	0	0	0	0	0	0	0	0	0	0	0	0	0	0	0	0	0	0
Gga3	0.557869	Mki67+/Top2a+ proliferating cells	0	0	0	0	0	0	0	0	0	0	0	1.94485	0	0	0	0	0	0	0	0	0	0	0	0	4.08222	0	0	0	0	0	0	0	0	0	0	0	0
Klhl7	0.557852	Mesothelial cells	0	0	0	0	0	0	0	0	0	0	0	0	0	0	0	0	0	0	0	0	0	0	1.4137	0	0	0	0	0	0	0	0	0	0	0	0	0	0
Tollip	0.557209	Mki67+/Top2a+ proliferating cells	0	0	2.35209	0	0	0	0	0	0	0	0	0	0	0	0	0	0	0	0	0	0	0	0	0	3.02369	0	0	0	0	0	0	0	0	0	0	0	0
Arnt	0.55644	AT2 cells	0	0	0	0.374934	0	0	0	0	0	0	0	0	0	0	0	0	0	0	0	0	0	0	0	0	0	0	0	0	0	0	0	0	0	0	0	0	0
Mcmbp	0.555673	Non-classical monocytes (Ly6c2-)	0	0	0	0	0	0	0	0	0	0	0	0	0	0	0	0	0	0	0	0	0	0	0	0	1.87576	0	0	2.5084	0	0	0	0	0	0	0	0	0
Gne	0.555023	Ciliated cells	0	0	0	0.991884	0	0	0	0	0	0	0	0	0	1.50369	0	0	0	0	0	0	0	0	0	0	0	0	0	0	0	0	0	0	0	0	0	0	0
Apbb1	0.552852	Ciliated cells	0	-1.14366	0	0.706757	0	0	0	0	0	0	0	0	0	1.67616	0	0	0	0	0	0	0	0	0	0	0	0	0	0	0	0	0	0	0	0	0	0	0
Gramd2	0.551685	AT1 cells	0	-1.74465	4.79427	1.40362	0	0	0	0	0	0	0	0	0	0	0	0	0	0	0	0	0	0	0	0	0	0	0	0	0	0	0	0	0	-6.00419	0	0	0
Inpp5a	0.551622	Fn1+ macrophages	0	0	0	0	0	0	0	0	0	0	0	0	0	0	0	0	3.1514	5.00981	0	3.60431	0	0	0	0	0	0	0	0	0	0	0	0	0	0	0	0	3.69246
Foxo1	0.549992	Ciliated cell subset	0	0	0	0	0	0	0	0	0	0	0	0	2.78319	0	0	0	0	0	0	0	0	0	0	0	0	0	0	0	0	0	0	0	0	0	0	0	0
Serpinh1	0.548794	Fibroblasts	0	-4.58803	1.96224	0	0	3.7743	0	2.85441	0	0	0	0	0	0	0	0	3.83367	0	0	0	2.05998	0	2.95688	0	0	0	0	0	0	0	0	0	0	0	0	2.01475	0
Nphp1	0.548269	Ciliated cell subset	0	-2.58459	0	0	0	0	0	0	0	0	0	0	3.1144	2.97078	0	0	0	0	0	0	0	0	0	0	0	0	0	0	0	0	0	0	0	0	0	0	0
Ufm1	0.548205	Resolution macrophages	0	0.892625	0	-1.04312	2.89519	0	0	0	0	0	0	0	0	0	0	0	0	0	0	0	0	0	0	0	0	0	0	0	0	0	2.9229	0	0	0	0	0	0
Luc7l3	0.547341	Ciliated cell subset	0	0	0	0	0	0	0	0	0	0	-2.37842	0	1.19745	0	0	0	0	0	0	0	0	0	0	0	0	0	0	0	0	0	0	0	0	0	0	0	0
Dlat	0.547038	Fibroblasts	0	0	0	0	0	0	0	0	0	0	0	0	0	0	0	0	2.01737	0	0	0	0	0	0	0	0	0	0	0	0	0	0	0	0	0	0	0	0
Ccdc117	0.544578	Activated mesothelial cells	0	0	0	0	0	4.48081	0	0	0	0	0	0	0	0	0	0	0	0	0	0	0	0	0	0	0	0	0	0	0	0	0	0	0	0	0	0	0
Atf5	0.542225	LECs	0	0	0	0	0	0	0	0	0	0	0	0	0	0	0	0	0	0	0	0	3.44029	0	0	0	0	0	0	0	0	0	0	0	3.01107	0	0	0	0
Creb1	0.541457	CECs	0	0	0	0	0	0	0	2.55759	0	0	2.44455	0	0	0	0	0	0	0	0	0	0	0	0	0	0	0	0	0	0	0	0	0	0	0	0	0	0
Tex261	0.540772	Activated mesothelial cells	0	0	0	0	0	2.07314	0	0	0	0	0	0	0	0	0	0	0	0	0	0	0	0	0	0	0	0	0	0	0	0	0	0	0	0	0	0	0
Kdm4a	0.539019	Non-classical monocytes (Ly6c2-)	0	0	0	0	0	0	0	0	0	0	0	0	0	0	0	0	0	0	0	0	0	0	0	0	0	0	0	3.33784	0	0	0	0	0	0	0	0	0
Smarcb1	0.537845	Ciliated cells	0	0	0	0	0	0	0	0	0	0	0	0	0	1.57279	0	0	0	0	0	0	0	0	0	0	0	0	0	0	0	0	0	0	0	0	0	0	0
Ift74	0.536847	Ciliated cells	0	-1.35468	0	-1.944	0	0	0	0	0	0	0	0	2.46864	4.17657	0	0	0	0	0	0	0	0	0	0	0	0	0	0	0	0	0	0	0	0	0	0	0
Klf3	0.536386	Resolution macrophages	0	0	0	0	0	0	0	0	0	0	0	0	0	0	0	0	0	0	0	0	2.71608	0	0	0	0	0	0	0	0	0	3.71264	0	0	0	0	0	0
Myo5c	0.536044	AT2 cells	0	-1.93351	0	1.63455	0	0	0	0	0	-1.99602	0	0	0	0.931962	0	0	0	0	0	0	0	0	-2.07991	-6.07604	0	0	0	0	0	0	0	0	0	0	0	0	-6.05706
Abl1	0.534253	Activated mesothelial cells	0	0	0	0	0	4.03423	0	0	0	0	0	0	2.7669	0	0	0	0	0	0	0	0	0	0	0	0	0	0	0	0	0	0	0	0	0	0	0	0
B4galt1	0.528327	Fibroblasts	0	0.936152	0	-1.109	0	0	0	0	0	0	2.07705	0	0	0	-2.10955	0	2.31978	0	0	0	0	0	1.07005	0	0	0	0	0	0	0	0	0	0	0	0	0	0
Eif3l	0.526896	LECs	0	0	0	0	0	0	0	0	0	0	0	0	0	0	0	0	0	0	0	0	1.97988	0	0	0	0	0	0	0	0	0	0	0	0	0	0	0	0
Glrx5	0.5241	Ciliated cells	0	0	0	0	0	0	0	0	0	0	0	0	0	1.32815	0	0	0	0	0	0	0	0	0	0	0	0	0	0	0	0	0	0	0	0	0	0	0
Grina	0.524068	Neutrophils	0	0	0	0	0	0	0	1.7109	0	0	0	0	0	0	0	0	0	0	0	0	0	0	0	0	0	0	3.083	0	0	0	0	0	0	0	0	0	0
Fam117a	0.523651	AT2 cells	0	-4.66125	0	1.32996	0	0	0	0	0	0	0	0	0	0	0	0	0	0	0	0	0	0	0	0	0	0	0	0	0	0	0	0	0	0	0	0	0
Mycl	0.523026	Cd103+ DCs	0	0	0	-2.11387	0	0	0	0	0	3.11404	0	0	0	0	1.73095	0	0	0	0	0	0	0	0	0	0	0	0	0	0	0	0	0	0	0	0	0	0
Smap2	0.522099	Recruited macrophages	1.62181	1.4695	0	-2.13204	0	0	0	0	0	0	2.00463	0	0	0	0	0	0	0	0	0	0	0	0	0	0	0	0	0	0	4.05745	0	0	0	0	0	0	0
Acad11	0.522019	T cell subset	0	0	0	0	0	0	0	0	0	0	0	0	0	0	0	0	0	0	0	0	0	0	0	0	0	0	0	0	0	0	0	0	3.75284	0	0	0	0
Vps13a	0.519954	Mki67+/Top2a+ proliferating cells	0	0	0	-1.81529	0	2.15892	2.23159	0	0	0	0	0	2.35656	0	0	0	0	0	0	0	0	0	0	0	3.44087	0	0	0	0	0	0	0	0	0	0	0	0
Nrd1	0.518843	AT1 cells	0	0	2.19398	0	0	0	0	0	0	0	0	0	0	0	0	0	0	0	0	0	0	0	0	0	0	0	0	0	0	0	0	0	0	0	0	0	0
Kif24	0.518664	Ciliated cell subset	0	0	0	0	0	0	0	0	0	0	0	0	5.01926	2.70412	0	0	0	4.63953	0	0	0	0	0	3.82981	3.10867	0	0	0	0	0	0	0	0	0	0	0	0
Gm867	0.517939	Ciliated cell subset	0	0	0	-3.25566	0	0	0	0	0	0	0	0	4.5953	4.5298	0	0	0	0	0	0	0	0	0	0	0	0	0	0	0	0	0	0	0	0	0	0	0
Sec14l1	0.51778	AT1 cells	0	-1.15955	2.6345	0	2.31607	0	0	0	0	0	0	0	2.19692	1.55022	0	0	0	0	0	0	0	0	0	0	0	0	0	0	0	0	0	0	0	-6.43096	0	0	0
Mcm3ap	0.517288	AM (Bleo)	1.90589	0	0	0	0	0	0	0	0	0	0	0	0	0	0	0	0	0	0	0	0	0	0	0	0	0	0	0	0	0	0	0	0	0	0	0	0
Actr1a	0.516481	Resolution macrophages	0	0	0	0	0	0	0	0	0	0	0	0	0	0	0	0	0	0	0	0	0	0	0	0	0	0	0	0	0	0	2.40101	0	0	0	0	0	0
Tra2b	0.515096	T cell subset	0	0	0	0	0	0	0	0	0	0	0	0	0	0	0	0	0	0	0	0	0	0	0	1.66626	1.43111	0	0	0	0	0	0	0	2.33638	0	0	0	0
Dcp2	0.514673	Activated AT2 cells	0	0	0	-1.56691	3.11475	0	0	0	0	0	0	0	0	0	0	0	0	0	0	0	0	0	0	0	0	0	0	0	0	0	0	0	0	0	0	0	0
Ttll3	0.514278	Ciliated cell subset	0	0	0	-3.70991	0	0	0	0	0	0	0	0	4.37074	3.70534	0	0	0	0	0	0	0	0	0	0	0	0	0	0	0	0	0	0	0	0	0	0	0
Atmin	0.514114	Krt8 ADI	0	0	0	0	0	0	0	0	0	0	0	0	0	0	0	0	0	0	0	3.42027	0	0	0	0	2.52171	0	0	0	3.05101	0	0	0	0	0	0	0	0
Smad4	0.513053	Fn1+ macrophages	0	0	0	0	0	0	0	0	0	0	0	0	0	0	0	0	0	1.81201	0	0	0	0	0	0	0	0	0	0	0	0	0	0	0	0	0	0	0
Rtcb	0.512974	Goblet cells	0	0	0	0	0	0	0	0	0	0	0	0	0	0	0	0	0	0	0.718481	0	0	0	0	0	0	0	0	0	0	0	0	0	0	0	0	0	0
Anxa6	0.511327	AT2 cells	0	-1.23456	0	0.857087	0	0	0	0	0	0	0	0	0	0	0	0	0	0	0	0	0	0	0	0	0	0	0	0	0	0	0	0	0	0	0	0	0
2210408I21Rik	0.511167	Ciliated cells	0	0	0	0	0	0	0	0	0	0	0	0	3.16997	3.47613	0	0	0	0	0	0	0	0	0	0	0	0	0	0	0	0	0	0	0	0	0	0	0
Ybx3	0.510264	VECs	0	0	0	0	0	0	0	0	0	0	0	0	0	0	0	0	0	0	0	0	0	0	0	0	0	0	0	0	1.98091	0	0	0	0	0	0	2.01648	0
Atl3	0.508182	AT2 cells	0	0	0	0.592412	0	0	0	0	0	0	0	0	0	0	0	0	0	0	0	0	0	0	0	0	0	0	0	0	0	0	0	0	0	0	0	0	0
Dkk3	0.506671	Fibroblasts	0	0	0	-3.05363	0	4.7928	0	0	0	2.77974	0	0	0	0	0	0	5.68434	0	0	0	0	0	3.1634	0	0	0	0	0	0	0	0	0	0	0	0	0	0
Mrpl39	0.505482	Ciliated cell subset	0	0	0	-1.08691	0	0	0	0	0	0	0	0	2.21662	2.10382	0.166846	0	0	0	0	0	0	0	0	0	0	0	0	0	0	0	0	0	0	0	0	0	0
Gcc2	0.50486	Vcam1+ VECs	0	0	0	0	0	0	0	0	0	0	0	0	1.86181	0.940683	0	0	0	0	0	0	0	0	0	0	0	0	0	0	0	0	0	0	0	0	0	1.91217	1.93233
Ift140	0.504808	Ciliated cells	0	0	0	0	0	0	0	0	0	0	0	0	0	2.48888	0	0	0	0	0	0	0	0	0	0	0	0	0	0	0	0	0	0	0	0	0	0	0
Tead2	0.504686	Ciliated cell subset	0	0	0	0	0	0	0	0	0	0	3.6576	0	4.11881	0	0	0	0	0	0	0	0	0	0	0	0	0	0	0	0	0	0	0	0	0	0	0	4.07951
Elovl1	0.5046	AT2 cells	0	-1.48019	0	2.23033	0	0	-2.98909	0	0	-2.4121	-2.04132	0	0	-1.41824	-2.19051	0	0	0	-3.0776	0	0	0	0	-3.14591	0	0	0	0	0	0	0	0	0	-2.16221	0	0	0
Klhl21	0.503778	Activated mesothelial cells	0	0	0	0	0	3.35619	0	0	0	0	0	0	0	0	0	0	0	0	0	0	0	0	0	0	0	0	0	0	0	0	0	0	0	0	0	0	0
Tjp3	0.503709	Ciliated cell subset	0	-1.74966	0	0	0	0	0	0	0	0	0	0	3.59132	0	0	0	0	0	0	0	0	0	0	0	0	0	0	0	0	0	0	0	0	0	0	0	0
Mif4gd	0.502298	Themis+ T-lymphocytes	0	0	0	0	0	0	0	0	0	0	0	0	0	0	0	0	0	0	0	0	0	3.70899	0	0	0	0	0	0	0	0	0	0	0	0	4.28224	0	0
Abr	0.501696	AM (PBS)	0	2.32784	0	-1.46367	0	0	0	0	0	0	0	0	0	0	0	0	0	0	0	0	0	0	0	0	0	0	0	0	0	0	0	0	0	0	0	0	0
Eif3j1	0.500636	AM (PBS)	0	1.0564	0	0	0	0	0	0	0	0	0	0	0	0	0	0	0	0	0	0	0	0	0	0	0	0	0	0	0	0	0	0	0	0	0	0	0
Smpd1	0.499589	AT1 cells	0	-1.59114	2.94611	1.41484	0	0	0	0	0	0	0	0	0	0	0	0	0	0	0	0	0	0	0	0	0	0	0	0	0	0	0	0	0	0	0	0	0
Cry2	0.499479	AT2 cells	0	0	0	1.05415	0	0	0	0	0	0	0	0	0	0	0	0	0	0	0	0	0	0	0	0	0	0	0	0	0	0	0	0	0	0	0	0	0
Nfkb1	0.497479	M2 macrophages	0	0	0	-1.23107	0	0	0	0	0	0	0	0	0	0	0	1.64142	0	0	0	0	1.8435	4.65652	0	0	1.4004	0	0	2.76222	0	0	0	0	0	0	0	0	0
Ttc7	0.497381	Cd103+ DCs	0	0	0	0.859214	0	0	0	0	0	1.43781	0	0	0	0	0	0	0	0	0	0	0	0	0	0	0	0	0	0	0	0	0	0	0	0	0	0	0
Ttc19	0.496152	Neutrophils	0	0	0	0	0	0	0	0	0	0	0	0	0	0	0	0	0	0	0	0	0	0	0	0	0	0	3.42939	0	0	0	0	0	0	0	0	0	0
Azin1	0.49498	AT2 cells	0	-0.36263	0	0.906986	0	0	0	0	0	-1.80381	0	0	0	0	0	0	0	0	0	0	0	0	0	0	0	0	0	0	0	0	0	0	0	0	0	-1.90661	0
Rbm39	0.494603	CECs	0	0	0	-0.75361	0	0	0	1.17291	0	0	0	0	0.853544	0.67453	0	0	0	0	0	0	0	0	0	0	0	0	0	0	0	0	0	0	0	0	0	0	0
Cuedc1	0.492139	Mesothelial cells	0	-2.43283	0	0	0	0	0	3.11257	0	0	0	0	0	0	0	0	0	0	0	0	0	0	3.12489	0	0	0	0	0	0	0	0	0	0	0	0	0	2.30558
Ncor2	0.49045	Ciliated cell subset	0	0	0	0	0	0	0	0	0	0	0	0	1.44165	0	0	0	0	0	0	0	0	0	0	0	0	0	0	0	0	0	0	0	0	0	0	0	0
Lrig1	0.489889	Krt8 ADI	0	0	0	0	0	0	0	0	0	0	0	0	0	0	0	0	0	0	1.67155	3.90354	0	0	0	0	0	0	0	0	0	0	0	0	0	0	0	0	0
Slk	0.488941	T cell subset	0	1.25744	0	-1.15228	0	0	0	0	0	0	0	0	0	0	0	0	0	0	0.225832	0	1.09064	0	0	0	0	0	0	0	0	0	0	0	1.51693	0	0	0	1.41737
Abhd11	0.488305	AT2 cells	0	0	0	0.785076	0	0	0	0	0	0	0	0	0	0	0	0	0	0	0	0	0	0	0	0	0	0	0	0	0	0	0	0	0	0	0	0	0
Cyfip2	0.488045	Neutrophils	0	-3.83999	0	-4.56508	0	0	0	0	0	1.59255	0	0	0	1.60311	0	0	0	0	0.245457	0	0	0	0	0	0	3.10702	3.21945	0	2.96774	0	0	0	0	2.90487	0	0	0
Ints3	0.487806	Goblet cells	0	0	0	0	0	0	0	0	0	0	0	0	0	0	0	0	0	0	1.5	0	0	0	0	0	0	0	0	0	0	0	0	0	0	0	0	0	0
Irf2	0.48735	Fn1+ macrophages	0	0	0	0	0	0	0	0	0	0	0	0	0	0	0	0	0	2.84823	0	0	0	0	0	0	0	0	0	1.86671	0	0	0	0	0	0	0	0	0
Igf2r	0.484274	AT2 cells	0	-1.87786	0	0.83833	0	0	0	0	0	0	0	0	0	0	0	0	0	0	0	0	0	0	0	0	0	0	0	0	0	0	0	0	0	0	0	0	0
Bbs1	0.480408	Ciliated cell subset	0	0	0	0	0	0	0	0	0	0	0	0	3.74803	2.70299	1.28263	0	0	0	0	0	0	0	0	0	0	0	0	0	0	0	0	0	0	0	0	0	0
Ubtf	0.478628	T cell subset	0	0	0	0	0	0	0	0	0	0	0	0	0	0	0	0	0	0	0	0	0	0	0	0	0	0	0	0	0	0	0	0	2.42779	0	0	0	0
Tmx1	0.478527	Cd163+/Cd11c- IMs	0	0	0	-1.03063	0	0	0	0	0	0	2.12602	0	0	1.16827	0	0	0	0	0	0	0	0	0	0	0	0	0	0	0	0	0	0	0	0	0	0	1.86572
Rgs22	0.478376	Ciliated cells	0	0	0	-3.45619	0	0	0	0	0	0	0	0	3.50948	5.51193	0	0	0	0	0	0	0	0	0	0	0	0	0	0	0	0	0	0	0	0	0	0	0
Abhd17b	0.47836	LECs	0	0	0	0.590776	0	0	0	0	0	0	0	0	0	0	0	0	0	0	0	0	2.33522	0	0	0	0	0	0	0	0	0	0	0	0	0	0	0	0
Arglu1	0.476531	LECs	0	0	0	0	0	0	0	0	0	0	0	0	1.38603	0.807472	0	0	0	0	0	0	1.7777	0	0	0	0	0	0	0	0	0	0	0	0	0	0	0	0
Abcf1	0.472866	Mki67+ proliferating cells	0	0	0	0	0	0	0	0	0	0	0	0	0	0	0	0	0	0	0	0	0	0	0	1.51442	0.959851	0	0	0	0	0	0	0	0	0	0	0	0
Paics	0.472567	Goblet cells	0	-0.62079	0	0.125336	0	0	0	0	0	0	0	0	0	0	0	0	0	0	0.268513	0	0	0	0	0	0	0	0	0	0	0	0	0	0	-1.62901	0	0	0
Tceal8	0.471844	AT2 cells	0	-2.00961	0	1.80526	0	0	0	0	0	-3.26	0	0	0	0	0	0	0	0	0	0	0	0	0	0	0	0	0	0	0	0	0	0	0	-7.0878	0	0	0
Pxn	0.468765	AT1 cells	0	0	3.05994	0	0	0	0	2.57997	0	0	0	0	0	0	0	0	0	0	0	0	2.37971	0	0	0	0	0	0	0	0	0	0	0	0	0	0	0	0
Alox12	0.468498	Vcam1+ VECs	0	0	0	0	0	0	0	0	0	0	0	0	0	0	0	0	0	0	0	0	0	0	0	0	0	0	0	0	0	0	0	0	0	0	0	0	3.54306
Dnajc10	0.468205	Activated mesothelial cells	0	0	0	0	0	2.94439	0	0	0	0	0	0	0	0	0	0	0	0	0	0	0	0	1.38993	0	0	0	0	0	0	0	0	2.4125	0	0	0	0	1.78241
Avl9	0.467304	AT2 cells	0	0	0	0.814394	0	0	0	0	0	0	0	0	0	0	0	0	0	0	0	0	0	0	0	0	0	0	0	0	0	0	0	0	0	0	0	0	0
Elk4	0.465816	B-lymphocytes	0	0	0	0	0	0	2.22567	0	0	0	0	0	0	0	0	0	0	0	0	0	0	0	0	0	0	0	0	0	0	0	0	0	0	0	0	0	0
Ccdc157	0.465795	Ciliated cell subset	0	-2.26835	0	0	0	0	0	0	0	0	0	0	4.18847	2.00584	0	0	0	0	0	0	0	0	0	0	0	0	0	0	0	0	0	0	0	0	0	0	0
Txlna	0.45923	Ciliated cell subset	0	0	0	0	0	0	0	0	0	0	0	0	2.00648	0.655539	0	0	0	0	0	0	0	0	0	0	0	0	0	0	0	0	0	0	0	0	0	0	0
Abcf3	0.45443	AT1 cells	0	0	2.09248	0	0	0	0	0	0	0	0	0	0	0	0	0	0	0	0	0	0	0	0	0	0	0	0	0	0	0	0	0	0	0	0	0	0
Hebp1	0.451607	AM (PBS)	2.75424	3.97796	0	-3.3818	0	0	0	0	0	-6.84145	0	0	0	-5.59986	-3.08947	0	0	0	0	0	0	0	0	0	0	0	0	0	0	0	0	0	0	-3.52042	0	0	0
Ranbp9	0.451283	LECs	0	0	0	0	0	0	0	0	0	0	0	0	0	0	0	0	0	0	0	0	2.44531	0	0	0	0	0	0	0	0	0	0	0	0	0	0	0	0
Pgm2l1	0.447917	Ciliated cells	0	0	0	-2.10585	0	0	0	0	0	0	0	0	0	0.718615	0	0	0	0	0	0	0	0	0	0	0	0	0	0	0	0	0	0	0	0	0	0	0
Rdh10	0.44668	M2 macrophages	0	0	0	0	0	0	0	0	0	0	0	0	0	0	0.491938	0	0	0	1.65251	0	0	5.3905	0	0	0	0	0	0	0	0	0	0	0	0	0	0	0
Prpf38b	0.446217	T cell subset	0	0	0	-0.74145	0	0	1.46464	0	0	1.23468	0	0	0	0	0	0	0	0	0	0	0	0	0	0	0	0	0	0	0	0	0	0	1.78483	0	0	0	0
Hbp1	0.446152	VECs	0	0	0	0	0	0	0	0	0	0	0	0	0	0	0	0	0	0	0	0	0	0	0	0	0	0	0	0	0	0	0	0	0	0	0	1.8665	0
Cdk9	0.445951	Cd163-/Cd11c+ IMs	0	1.46398	0	-1.45354	0	0	0	0	0	0	0	2.44883	0	0	0	0	0	0	0	0	0	0	0	0	0	0	0	0	0	0	0	0	0	0	0	0	0
Mcrs1	0.443738	Activated AT2 cells	0	0	0	0	2.9958	0	0	0	0	0	0	0	0	0	0	0	0	0	0	0	0	0	0	0	0	0	0	0	0	0	0	0	0	0	0	0	0
Pbx1	0.44237	Fibroblasts	0	-0.76475	0	0	0	0	0	0	0	0	0	0	0	0	0	0	2.07664	0	0	0	0	0	1.88518	0	0	0	0	0	0	0	0	0	0	0	0	0	0
Glyr1	0.442195	Ciliated cells	0	0	0	0	0	0	0	0	0	0	0	0	0	0.774123	0	0	0	0	0	0	0	0	0	0	0	0	0	0	0	0	0	0	0	0	0	0	0
Nap1l1	0.441536	B-lymphocytes	0	1.29633	0	-1.60848	0	0	2.13482	0	0	1.40473	0	0	0	0	0	0	0	0	0	0	0	0	0	1.22433	0	0	0	0	0	0	0	0	0	-1.13649	0	0	0
Pkm	0.440742	T cell subset	0	0	0	0	0	0	0	0	0	0	0	0	0	0	0	0	0	0	0	0	0	0	0	0	0	0	0	1.50068	0	0	0	0	1.94885	0	0	0	0
Idh3a	0.439563	Ciliated cell subset	0	0	0	0	0	0	0	0	0	0	0	0	2.55411	1.33962	0	0	0	0	0	0	0	0	0	0	0	0	0	0	0	0	0	0	0	0	0	0	0
Bag2	0.438433	Ciliated cells	0	0	0	0	0	0	0	0	0	0	0	0	0	1.53021	0	0	0	0	0	0	0	0	0	0	0	0	0	0	0	0	0	0	0	0	0	0	0
Traf4	0.435937	Mki67+ proliferating cells	0	0	0	0	0	0	0	0	0	0	0	0	0	0	0	0	0	0	0	0	0	0	0	4.46005	0	0	0	0	0	0	0	0	0	0	0	0	0
Dnajc14	0.435086	Resolution macrophages	0	0	0	0	0	0	0	0	0	0	0	0	0	0	0	0	0	0	0	0	0	0	0	0	0	0	0	0	0	0	3.9337	0	0	0	0	0	0
Tsnaxip1	0.434635	Ciliated cell subset	0	0	0	-2.66235	0	0	0	0	0	0	0	0	5.00706	3.69744	0.775049	0	0	0	0	0	0	0	0	0	0	0	0	0	0	0	0	0	0	0	0	0	0
Pebp1	0.434584	Ciliated cells	0	-0.41982	0	-0.86445	0	0	0	0	0	0	0	0	1.05765	2.36862	0	0	0	0	0	0	0	0	0	0	0	0	0	0	0	0	0	0	0	0	0	-1.18689	0
Rnaset2a	0.431816	Cd163+/Cd11c- IMs	0	-0.66369	0	0.428065	0	0	0	0	0	0	1.78123	0	0	0	0	0	0	0	0	0	0	0	0	0	0	0	0	0	0	0	0	0	0	0	0	0	0
Cdc123	0.431268	T cell subset	0	0	0	-0.93462	0	0	0	0	0	0	0	0	0	0.800455	0	0	0	0	0	0	0	0	0	2.11985	0	0	0	0	0	0	0	0	2.60152	0	0	0	0
Hdac4	0.431012	AM (Bleo)	3.89918	1.34874	0	0	0	0	0	0	0	0	0	0	0	0	0	0	0	0	0	0	0	0	0	0	0	0	0	0	0	0	0	0	0	0	0	0	0
Cotl1	0.429908	Recruited macrophages	1.31408	1.46838	0	-2.6811	0	0	0	0	0	1.66967	1.3315	1.96327	0	-1.77158	-2.55245	2.07823	0	0	0	0	0	0	-2.40538	0	0.94074	0	0	1.5818	0	3.19491	2.91136	0	0	1.60878	0	0	-6.89955
Top2b	0.429581	Fibroblasts	0	0	0	0	0	0	0	0	0	0	0	0	0	0	0	0	1.71545	0	0	0	0	0	0	0	0	0	0	0	0	0	0	0	0	0	0	0	0
Nfia	0.42948	Activated mesothelial cells	0	0	0	0.557418	0	2.75192	0	0	0	0	0	0	0	0	0	0	0	0	0	0	0	0	1.64422	0	0	0	0	0	0	0	0	2.42253	0	0	0	0	0
Farsa	0.428634	Activated mesothelial cells	0	0	0	0	0	3.24682	0	0	0	0	0	0	0	0	0	0	0	0	0	0	0	0	0	2.39623	0	0	0	0	0	0	0	0	0	0	0	0	0
Taok2	0.427882	AT1 cells	0	-1.12044	2.81406	0	0	0	0	0	0	0	0	0	2.71961	0	0	0	0	0	0	0	0	0	0	0	0	0	0	0	0	0	0	0	0	0	0	2.44787	2.24357
Arhgap32	0.427568	Club cells	0	0	0	0	0	0	0	0	0	0	0	0	0	0	2.66191	0	0	0	0	0	0	0	0	0	0	0	0	0	0	0	0	0	0	0	0	0	0
Tsg101	0.427143	Ciliated cells	0	-0.96262	0	0	0	0	0	0	0	0	0	0	0	1.70558	0	0	0	0	0	0	0	0	0	0	0	0	0	0	0	0	0	0	0	0	0	0	0
Gm973	0.427078	Ciliated cell subset	0	-2.73168	0	-3.0043	0	0	0	0	0	0	0	0	4.27264	3.87103	0	0	0	0	0	0	0	0	0	0	0	0	0	0	0	0	0	0	0	0	0	0	0
Grpel2	0.425704	AT2 cells	0	-1.26364	0	1.21899	0	0	0	0	0	0	0	0	0	0	0	0	0	0	0	0	0	0	0	0	0	0	0	0	0	0	0	0	0	0	0	0	0
Ift81	0.423417	Ciliated cells	0	-0.94726	0	0	0	0	0	0	0	0	0	0	2.12551	3.81539	0	0	0	0	0	0	0	0	0	0	0	0	0	0	0	0	0	0	0	-6.24659	0	0	0
Cby1	0.422824	M2 macrophages	0	0	0	0	0	0	0	0	0	0	0	0	0	2.3377	0	0	0	0	0	0	0	4.48582	0	0	0	0	0	0	0	0	0	0	0	0	0	0	0
Mon2	0.421455	AT2 cells	0	0	0	0.827837	0	0	0	0	0	0	0	0	0	0	0	0	0	0	0	0	0	0	0	0	0	0	0	0	0	0	0	0	0	0	0	0	0
Chka	0.419326	AT2 cells	0	-0.78791	0	1.46269	0	0	0	0	0	0	0	0	0	0	0	0	0	0	0	0	0	0	0	-6.25156	0	0	0	0	0	0	0	0	0	-3.54254	0	0	0
Trak1	0.417025	Ciliated cells	0	0	0	0	0	0	0	0	0	0	0	0	0	1.78108	0.233915	0	0	0	0	0	0	0	0	0	0	0	0	0	0	0	0	0	0	0	0	0	0
Gadd45b	0.414703	CECs	0	0	2.45137	-0.93903	0	0	0	2.61721	2.20287	0	0	0	0	0	0.174695	0	1.99813	0	0.738603	0	0	0	0	0	0	0	2.37496	0	0	0	0	0	0	0	0	0	0
Ssbp1	0.414006	Mki67+ proliferating cells	0	0	0	0	0	0	0	0	0	0	0	0	0	0	0	0	0	0	0.893327	0	0	0	0	1.89186	0	0	0	0	0	0	0	0	0	0	0	0	0
Brd8	0.413936	Mki67+ proliferating cells	0	0	0	0	0	0	0	0	0	0	0	0	0	0	0	0	0	0	0	0	0	0	0	2.30165	0	0	0	0	0	0	0	0	0	0	0	0	0
Ankrd66	0.413796	Ciliated cell subset	0	0	0	-4.63363	0	0	0	0	0	0	0	0	4.84387	4.26539	0	0	0	2.69419	0	0	0	0	0	0	0	0	0	0	0	0	0	0	0	0	0	0	0
Metap1	0.413401	Activated mesothelial cells	0	0	0	0	0	3.07671	0	0	0	0	1.82377	0	0	0	0	0	0	0	0	0	0	0	0	0	0	0	0	0	0	0	0	0	0	0	0	0	0
Ift20	0.407523	Ciliated cells	0	-0.85016	0	0.708724	0	0	0	0	0	0	-2.12699	0	0	1.50525	0	-3.11048	0	0	0	0	0	0	0	0	0	0	0	0	0	0	0	0	0	-0.55252	0	0	0
Snx6	0.40365	Cd163+/Cd11c- IMs	0	0	0	-0.91717	0	0	0	0	0	0	1.83187	0	0	0.576835	0	0	0	0	0	0	0	0	0	0	1.39213	0	0	0	0	0	0	0	0	0	0	0	1.78872
Cyp51	0.402598	Krt8 ADI	0	0	0	1.20455	0	0	0	0	0	0	0	0	0	0	0	0	0	0	0	2.08891	0	0	0	0	0	0	0	0	0	0	0	0	0	0	0	0	0
Scrib	0.400126	Ciliated cell subset	0	0	0	0	0	0	0	0	0	0	0	0	3.78852	0	0	0	0	0	0	0	0	0	0	0	0	0	0	0	0	0	0	0	0	0	0	0	0
Ndel1	0.398863	Ciliated cells	0	0	0	0	0	0	0	0	0	0	0	0	0	0.435503	0	0	0	0	0	0	0	0	0	0	0	0	0	0	0	0	0	0	0	0	0	0	0
Tead1	0.396359	AT1 cells	0	-2.1645	5.01062	0.386602	0	0	0	0	0	0	0	0	0	0	0	0	0	0	0	0	0	0	2.78242	0	0	0	0	0	0	0	0	0	0	0	0	0	0
Snrpf	0.393649	Mki67+ proliferating cells	0	0	0	-0.90814	0	0	0	0	0	0	-2.28501	0	0	0	0	0	0	0	0	0	0	0	0	2.1872	0	0	0	0	0	0	0	0	0	0	0	0	0
Fcho2	0.393513	Cd163+/Cd11c- IMs	0	0	0	0	0	0	0	0	0	0	1.88139	0	0	0	0	0	0	0	0	0	0	0	0	0	0	0	0	0	0	0	0	0	0	0	0	0	1.6116
Tbpl1	0.391591	Non-classical monocytes (Ly6c2-)	0	0	0	-1.82673	0	0	2.05357	1.96975	0	0	0	2.49757	0	0	0	0	0	0	0	0	0	0	0	0	0	0	0	3.61447	0	0	0	0	0	0	0	0	0
Hook2	0.390149	Recruited macrophages	0	0	0	0	0	0	0	0	0	0	0	0	0	1.89193	0	0	0	0	0	0	2.31574	0	0	0	0	0	0	0	0	3.62341	0	0	0	0	0	0	0
Cars	0.388061	Recruited macrophages	0	0	0	0	0	0	0	0	0	0	0	0	0	2.05827	0	0	0	0	0	0	0	0	0	0	0	0	0	0	0	2.69032	0	0	0	0	0	0	0
1700001L19Rik	0.386881	Ciliated cells	0	0	0	-3.37658	0	0	0	0	0	0	0	0	0	5.1284	0	0	0	0	0	0	0	0	0	0	0	0	0	0	0	0	0	0	0	0	0	0	0
Rab5b	0.384249	AM (PBS)	0	1.30486	0	0	0	0	0	0	0	0	0	0	0	0	0	0	0	0	0	0	0	0	0	0	0	0	0	0	0	0	0	0	0	0	0	0	0
Hax1	0.382348	Activated mesothelial cells	0	0	0	0	0	3.37914	0	0	0	0	0	0	0	0	0	0	0	0	0	0	2.80974	0	0	0	0	0	0	0	0	0	0	0	0	0	0	0	0
Rpl37a	0.381537	B-lymphocytes	0	0.606143	0	-0.83099	0	0	1.81614	0	0	0	0	0	0	0	0	1.3341	0	0	0	0	0	0	0	0	1.27809	0	0	0	0	0	0	0	0	0	0	0	0
Emc2	0.376945	AM (PBS)	0	1.73303	0	-1.62635	0	0	0	0	0	0	0	0	0	0	0	0	0	0	0	0	0	0	0	0	0	0	0	0	0	0	0	0	0	0	0	0	0
Rpl41	0.376755	B-lymphocytes	0	0.403954	-0.88656	-0.58154	0	0	1.29447	-0.71575	0.807137	0.474835	0	0	-1.17054	0.143322	-0.8854	0.435711	0	0	-0.65158	0	0	0	0	0.490071	0.474367	0	0	0	0.985336	0	0	0	1.20591	0.977386	0	-0.48184	0.271443
Rbm15b	0.3742	Activated AT2 cells	0	0	0	0	4.56272	0	0	0	0	0	0	0	0	0	0	0	0	0	0	0	0	0	0	0	0	0	0	0	0	0	0	0	0	0	0	0	0
Gab1	0.372887	AT1 cells	0	0	3.58264	0	0	0	0	0	0	0	0	0	0	0	0	0	0	0	0	0	0	0	2.66433	0	0	0	0	0	0	0	0	0	0	0	0	0	0
Agrn	0.369582	AT1 cells	0	0	4.34188	0	0	0	0	0	0	0	0	0	0	0	0	0	0	0	0	0	2.8439	0	2.81648	0	0	0	0	0	0	0	0	0	0	0	0	0	0
Mmaa	0.357796	Activated mesothelial cells	0	0	0	0	0	4.43726	0	0	0	0	0	0	0	0	0	0	0	0	0	0	0	0	0	0	0	0	0	0	0	0	0	0	0	0	0	0	0
Chp1	0.357625	Resolution macrophages	0	1.41225	0	0	0	0	0	0	0	0	0	0	0	0	0	0	0	0	0	0	0	0	0	0	0	0	0	0	0	0	2.30337	0	0	0	0	0	0
Fbxl13	0.356251	Ciliated cells	0	0	0	0	0	0	0	0	0	0	0	0	5.00639	5.06497	0	0	0	0	0	0	0	0	0	0	0	0	0	0	0	0	0	0	0	0	0	0	0
Cic	0.354001	Fn1+ macrophages	0	0	0	0	0	0	0	0	0	0	0	2.496	0	0	0	0	0	3.0134	0	0	0	0	1.81339	0	0	0	0	0	0	0	0	0	0	0	0	0	0
3110040N11Rik	0.35346	Mki67+ proliferating cells	0	0	0	-1.80532	0	0	0	0	0	0	0	0	0	0.848844	0	0	0	0	0	0	0	0	0	2.23699	0	0	0	0	0	0	0	0	0	0	0	0	0
Sorbs2	0.35047	Ciliated cell subset	0	0	0	-2.39863	0	0	0	0	0	0	0	0	4.27839	2.79104	0	0	0	0	2.81902	0	0	0	0	0	0	0	0	0	0	0	0	0	0	0	0	0	2.58315
Kat7	0.349066	Cd163+/Cd11c- IMs	0	0	0	0	0	0	0	0	0	0	2.18796	0	0	0	0	0	0	0	0	0	0	0	0	0	0	0	0	0	0	0	0	0	0	0	0	0	0
Diras2	0.346272	Ciliated cells	0	0	0	0	0	0	0	0	0	0	0	0	0	5.75057	0	0	0	0	0	0	0	0	0	0	0	0	0	0	0	0	0	0	0	0	0	0	0
Yipf6	0.344635	AT2 cells	0	0	0	0.766953	0	0	0	0	0	0	0	0	0	0	0	0	0	0	0.208489	0	0	0	0	0	0	0	0	0	0	0	0	0	0	0	0	0	0
Nenf	0.34364	Mesothelial cells	0	-0.39553	0	0.92254	0	0	0	0	0	0	0	0	0	0.740108	-2.54849	0	0	0	0	0	0	0	2.34832	0	0	0	0	0	0	0	0	0	0	-2.77349	0	0	0
Cdv3	0.34327	Plasma cells	1.97362	0	0	0	0	0	0	0	0	0	0	0	0	0	0	0	0	0	0	0	0	0	0	0	0	0	0	0	2.11506	0	0	0	0	0	0	0	0
Sumo2	0.342402	Plasma cells	0	0	0	0	0	0	0	0	0	0	0	0	0	0	0	0	0	3.5374	0	0	0	0	0	0	0	0	0	0	4.46135	0	0	0	0	0	0	0	0
Dlgap4	0.338163	Cd163-/Cd11c+ IMs	0	0	0	0	0	0	0	0	0	0	0	1.69925	0	0	0	0	0	0	0	0	0	0	0	0	0	0	0	0	0	0	0	0	0	0	0	0	0
Lfng	0.337232	LECs	0	1.11039	0	-3.4436	0	0	0	0	0	1.67314	0	0	0	0	0	1.83826	0	0	0	0	3.47	0	0	0	0	0	0	0	0	0	0	0	0	0	0	2.66734	0
Man1a	0.336737	Mesothelial cells	0	-1.65945	0	0.484137	0	0	1.84811	0	0	0	2.17817	0	0	-6.43312	-3.32156	0	0	0	0	0	0	0	2.36794	0	1.84143	0	0	0	0	0	0	0	0	0	0	0	0
Scamp1	0.331618	AT2 cells	0	-1.68786	0	1.43506	0	0	0	0	0	0	0	0	0	0	0	0	0	0	0	0	0	0	0	0	0	0	0	0	0	0	0	0	0	0	0	0	0
Irgm1	0.331279	Recruited macrophages	0	0	0	-1.34278	0	0	0	0	0	0	0	0	0	0	0	0	0	0	0	2.40664	0	0	0	0	0	0	0	0	0	4.68379	0	0	0	0	0	0	0
Lmf2	0.328645	LECs	0	0	0	0	0	3.2578	0	0	0	0	0	0	0	0	0	0	0	0	0	0	3.26048	0	0	2.5703	1.77642	0	0	0	0	0	0	0	0	0	0	0	0
Brd3	0.328167	Mki67+ proliferating cells	0	0	0	0	0	0	0	0	0	0	0	0	0	0	0	0	0	0	0	0	0	0	0	1.37047	0	0	0	0	0	0	0	0	0	0	0	0	0
Ubald2	0.322752	Mki67+ proliferating cells	0	0	0	0	0	0	0	0	0	0	0	0	0	0	0	0	0	0	0	0	0	0	0	1.77025	1.74804	0	0	0	0	0	0	0	0	0	0	0	0
Mrpl2	0.32072	Themis+ T-lymphocytes	0	0	0	0	0	0	0	0	0	0	0	0	0	0	0	0	0	0	0	0	0	0	0	2.09234	0	0	0	0	0	0	0	0	0	0	4.12127	0	0
Gpkow	0.307709	Mki67+/Top2a+ proliferating cells	0	0	0	0	0	0	0	0	0	0	0	0	0	0	0	0	0	0	0	0	0	0	0	0	2.75061	0	0	0	0	0	0	0	0	0	0	0	0
Rpl29	0.298484	T-lymphocytes	0	0	0	-0.62283	0	0	1.36107	0	0	0.936865	0	0	0	0	0	0	0	0	0	0	0	0	0	0	0	0	0	0	0	0	0	0	0	1.75504	0	0	0
Stag2	0.297885	AT2 cells	0	0	0	0.178784	0	0	0	0	0	0	0	0	0	0	0	0	0	0	0	0	0	0	0	0	0	0	0	0	0	0	0	0	0	0	0	-3.60736	0
Rcor1	-0.234328	SMCs	0	0	0	0	0	0	0	0	0	0	0	0	0	0	0	0	0	0	0	0	0	0	0	0	0	0	0	0	0	0	0	3.57772	0	0	0	0	0
Rpgr	-0.254885	Ciliated cell subset	0	0	0	-2.41838	0	0	0	0	0	0	0	0	4.9909	3.96139	0.545472	0	0	0	0	0	0	0	0	0	0	0	0	0	0	0	0	0	0	0	0	0	0
Pcyox1	-0.275648	AM (PBS)	0	1.61381	0	0	0	0	0	0	0	0	0	0	0	0	0	0	0	0	0	0	0	0	0	1.01794	0	0	0	0	0	0	0	0	0	0	0	0	0
Pbrm1	-0.286101	Activated AT2 cells	0	0	0	0	1.81942	0	0	0	0	0	0	0	0.821288	0	0	0	0	0	0	0	0	0	0	0	0	0	0	0	0	0	0	0	0	0	0	0	0
Yaf2	-0.307412	T cell subset	0	0	0	0	0	0	0	0	0	0	0	0	0	0	0	0	0	0	0	0	0	0	0	0	0	0	0	0	0	0	0	0	3.14459	0	0	0	0
Traf1	-0.323431	Ccl17+ DCs	0	-1.62924	0	1.09854	0	0	0	0	3.1685	0	0	0	0	0	0	0	0	0	0	0	0	0	0	0	0	0	0	0	0	0	0	0	0	0	0	0	0
Ppfibp1	-0.347859	LECs	0	0	0	0	0	0	0	0	0	0	0	0	0	0	0	0	0	0	0	0	5.08964	0	2.28448	0	0	0	0	0	0	0	0	0	0	0	0	0	2.22341
S100a14	-0.357924	Activated AT2 cells	0	0	0	0	3.83263	0	0	0	0	0	0	0	0	0	0	0	0	0	2.37308	0	0	0	0	0	0	0	0	0	0	0	0	0	0	0	0	0	0
Oser1	-0.364195	Non-classical monocytes (Ly6c2-)	0	0	0	0	0	0	0	0	0	0	0	0	0	0	0	0	0	0	0	0	0	0	0	0	0	0	0	3.1842	0	0	2.79004	0	0	0	0	0	0
Rhot2	-0.377969	Activated mesothelial cells	0	0	0	0	0	4.05224	0	0	0	0	0	0	0	0	0	0	0	0	0	0	0	0	0	0	0	0	0	0	0	0	0	0	0	0	0	0	0
Rnmt	-0.389777	AM (PBS)	0	1.3875	0	-1.28813	0	0	0	0	0	0	0	0	0	0.933852	0	0	0	0	0	0	0	0	0	0	0	0	0	0	0	0	0	0	0	0	0	0	0
Fmnl1	-0.391154	M2 macrophages	2.70566	2.01167	0	-3.89618	0	0	0	0	0	1.37288	0	0	0	0	0	0	0	2.73609	0	0	0	3.87296	0	0	0	0	0	3.4146	0	0	0	0	0	0	0	0	0
Psen2	-0.394197	Vcam1+ VECs	0	1.94001	0	-1.44396	0	0	0	0	0	0	0	0	0	0	-2.73601	0	0	0	0	0	0	0	0	0	0	0	0	0	0	0	0	0	0	0	0	0	2.24993
Shc4	-0.39704	Ccl17+ DCs	0	0	0	0	0	0	0	0	5.09598	0	0	0	0	0	0	0	0	0	0	0	0	0	0	0	0	0	0	0	0	0	0	0	0	0	0	0	0
Wipi1	-0.403822	Fibroblasts	0	0	0	0	0	0	0	0	0	0	0	0	0	0	0	0	2.90377	0	1.04259	0	0	0	0	0	0	0	0	0	2.63009	0	0	0	0	0	0	0	0
Polr2h	-0.404202	AM (PBS)	0	1.60035	0	-2.41878	0	0	0	0	0	0	0	0	0	0	0	0	0	0	0	0	0	0	0	0	0	0	0	0	0	0	0	0	0	0	0	0	0
Amer1	-0.406536	Activated mesothelial cells	0	0	0	0.94744	0	2.20804	0	0	0	0	0	0	0	0	0	0	0	0	0	0	0	0	0	0	0	0	0	0	0	0	0	0	0	0	0	0	0
Rab32	-0.406713	Fn1+ macrophages	0	2.77361	0	-3.24716	0	0	0	0	0	2.48521	0	0	0	0	0	0	0	3.23923	0	0	0	0	0	0	0	0	0	0	0	0	0	0	0	0	0	0	0
Sdk2	-0.40755	Activated mesothelial cells	0	0	0	0	0	8.16845	0	0	0	0	0	0	0	0	0	0	7.57701	0	0	0	0	0	0	0	0	0	0	0	0	0	0	0	0	0	0	0	0
Nup107	-0.409275	SMCs	0	0	0	0	0	0	0	0	0	0	0	0	0	0	0	0	0	0	0	0	0	0	0	3.12135	3.2893	0	0	0	0	0	0	3.35065	0	0	0	0	0
Cygb	-0.417973	Fibroblasts	0	-3.12784	0	0	0	0	0	0	0	0	0	0	0	0	0	0	4.96875	0	0	0	0	0	4.22771	0	0	0	0	0	0	0	0	0	0	0	0	0	2.41788
Sertad3	-0.418421	LECs	0	0	0	0	0	0	0	0	0	0	0	0	0	0	0	0	0	0	0	0	2.45092	0	0	0	0	0	0	0	0	0	0	0	0	0	0	0	0
Ggt1	-0.419678	T-lymphocytes	0	0	0	0	0	0	0	0	0	0	0	0	0	0	0	0	0	0	1.4386	0	0	0	0	0	0	0	0	0	0	0	0	0	0	6.12143	0	0	0
Bend7	-0.419933	AT2 cells	0	-2.21387	0	2.46449	0	0	0	0	0	0	0	0	0	0	0	0	0	0	0	0	0	0	0	0	0	0	0	0	0	0	0	0	0	0	0	0	0
Cxcr4	-0.421951	M2 macrophages	0	2.41659	0	-3.66465	0	0	0	0	0	0	1.80226	0	0	0	0	0	0	0	0	0	0	4.04581	0	1.20968	0	0	0	0	0	0	0	0	0	0	0	0	0
Cep112	-0.422348	Ciliated cells	0	0	0	0	0	0	0	0	0	0	0	0	0	2.90902	0	0	0	0	0	0	0	0	0	0	2.90155	0	0	0	0	0	0	0	0	0	0	0	0
Prickle2	-0.424882	Recruited macrophages	0	0	0	-4.4454	0	0	0	4.13501	0	0	0	0	0	0	0	0	0	0	0	3.16289	0	0	0	0	0	0	0	0	0	5.97002	0	0	0	0	0	2.99059	0
Ruvbl2	-0.425217	Activated mesothelial cells	0	0	0	-1.38345	0	3.11608	0	0	0	0	0	0	0	2.41332	0	0	0	0	0	1.67885	0	0	0	0	0	0	0	0	0	0	0	0	0	0	0	0	0
Zscan25	-0.426549	VECs	0	0	0	0	0	0	0	0	0	0	0	0	0	0	0	0	0	0	0	0	0	0	0	0	0	0	0	0	0	0	0	0	0	0	0	7.34434	0
Cish	-0.426834	Krt8 ADI	0	0	0	0	0	0	0	2.39957	0	0	0	0	0	0	0	0	0	0	0	3.82937	0	0	0	0	0	0	0	0	0	0	2.56243	0	0	2.52078	0	2.63537	0
Rfc4	-0.42958	M2 macrophages	0	0	0	0	0	0	0	0	0	0	0	0	0	0	0	0	0	0	0	3.12755	0	5.2998	0	4.61153	3.0628	0	0	0	0	0	0	0	4.8596	0	0	0	0
Slc43a3	-0.431093	Vcam1+ VECs	0	-2.53821	0	-3.33652	0	0	0	3.16683	0	-7.4246	0	0	0	-0.14502	0	0	2.72387	0	0	0	0	0	2.41539	0	0	0	0	0	0	0	0	0	0	-3.27962	0	3.76301	3.7851
Pan2	-0.431157	Activated mesothelial cells	0	0	0	0	0	4.12953	0	0	0	0	2.7597	0	0	0	0	0	0	0	0	0	0	0	0	0	1.88171	0	0	0	0	0	0	0	0	0	0	0	0
Pex13	-0.431826	M2 macrophages	0	0	0	0	0	0	0	0	0	0	2.37528	0	0	0	0	0	0	0	0	0	0	4.25497	0	0	0	0	0	0	0	0	0	0	0	0	0	0	0
Ctnnal1	-0.434916	Mesothelial cells	0	-2.08746	0	1.30394	0	0	0	0	0	0	0	0	0	0	0	0	0	0	0	2.80884	0	0	2.80892	0	0	0	0	0	0	0	0	0	0	0	0	0	2.44284
Pigm	-0.435897	Mki67+ proliferating cells	0	0	0	0	0	0	2.10747	0	0	0	0	0	0	0	0	0	0	0	0	0	0	0	0	3.05648	0	0	0	0	0	0	0	0	0	0	0	0	0
Rap1gap2	-0.439589	Mesothelial cells	0	0	0	0	0	0	0	0	0	0	0	0	0	0	0	0	0	0	0	0	0	0	4.32111	0	0	0	0	0	0	0	0	0	0	0	0	0	0
Slc7a8	-0.44224	Cd163+/Cd11c- IMs	0	0	0	0	0	0	0	0	0	0	4.07652	0	0	0	0	0	0	0	0	0	0	0	0	0	0	0	0	0	0	0	0	0	0	0	0	0	0
Rint1	-0.443616	Activated mesothelial cells	0	0	0	0	0	2.92588	0	0	0	0	0	0	0	0	0	0	0	0	0	0	0	0	0	0	0	0	0	0	0	0	0	0	0	0	0	0	0
Ntpcr	-0.445458	Cd163+/Cd11c- IMs	0	0	0	0	0	0	0	0	0	0	3.26484	3.14845	0	0	0	0	0	0	0	0	0	0	0	0	0	0	0	0	0	0	0	0	0	0	0	0	0
Vsnl1	-0.445472	Activated mesothelial cells	0	0	0	0	0	7.16158	0	0	0	4.04113	0	0	0	0	0	0	0	0	0	0	0	0	0	0	0	0	0	0	0	0	0	5.45292	0	0	0	4.6398	0
Rlf	-0.445781	Themis+ T-lymphocytes	0	0	0	0	0	0	0	0	0	0	0	0	0	0	0	0	0	0	0	0	0	0	0	0	0	0	0	0	0	0	0	0	0	0	5.48373	0	0
Lrrc49	-0.447285	Ciliated cells	0	-6.34042	0	0	0	0	0	0	0	0	0	0	0	3.97781	1.07766	0	0	0	0	0	0	0	0	0	0	0	0	0	0	0	0	0	0	0	0	0	0
Rfc3	-0.447641	T cell subset	0	0	0	-1.28913	0	0	0	0	0	0	0	0	0	0	0	0	0	0	0	0	0	0	0	2.56002	3.10826	0	0	0	2.55033	0	0	0	3.99284	0	0	0	0
S100b	-0.454011	Ciliated cells	0	0	0	0	0	0	0	0	0	0	0	0	0	5.67019	0	0	0	0	1.52474	0	0	0	0	0	0	0	0	0	0	0	0	0	0	0	0	0	0
Trim39	-0.459257	SMCs	0	0	0	0	0	0	0	0	0	0	0	0	3.37631	1.46768	0	0	0	0	0	0	0	0	0	0	0	0	0	0	0	0	0	4.02165	0	0	0	0	0
Pla2g2d	-0.459559	Cd163+/Cd11c- IMs	0	0	0	0	0	0	0	0	0	0	7.0292	0	0	0	0	0	0	0	0	0	0	0	0	0	0	0	0	0	0	0	5.98902	0	0	0	0	0	0
Arsk	-0.461775	Activated mesothelial cells	0	1.58899	0	0	0	2.51919	0	0	0	0	2.28416	0	0	0	0	0	0	0	0	0	0	0	0	0	0	0	0	0	0	0	0	0	0	0	0	0	0
Ppp2r5a	-0.464834	CECs	0	0.726128	0	0	0	0	0	2.23175	0	0	0	0	0	0	0	0	0	0	0	0	0	0	0	1.28492	0	0	0	0	0	0	0	0	0	0	0	1.36387	0
Pnliprp1	-0.466988	Goblet cells	0	0	0	0	0	0	0	0	0	0	0	0	0	0	0	0	0	0	5.26724	0	0	0	0	0	0	0	0	0	0	0	0	0	0	0	0	0	0
Pde7b	-0.467261	Plasma cells	0	0	0	2.02103	0	0	0	0	0	0	0	0	0	0	0	0	0	0	0	0	0	0	0	0	0	0	0	0	2.68757	0	0	0	0	0	0	0	0
Pprc1	-0.467429	Mki67+/Top2a+ proliferating cells	0	0	0	0	0	0	0	0	0	1.7779	0	0	0	0	0	0	0	0	0	0	0	0	0	0	2.56693	0	0	0	0	0	0	0	0	0	0	0	0
Igsf10	-0.471513	Fibroblasts	0	0	0	0	0	0	0	0	0	0	0	0	0	0	0	0	6.97779	0	0	0	3.60837	0	0	0	0	0	0	0	0	0	0	0	0	0	0	0	0
Rpp30	-0.472401	Non-classical monocytes (Ly6c2-)	0	0	0	-1.99841	0	0	0	3.53228	0	0	0	0	0	0	0	0	0	0	0	2.92771	0	0	0	0	0	0	0	4.06091	0	0	0	0	0	0	0	0	0
Rps6ka5	-0.473287	Fn1+ macrophages	0	1.65965	0	0	0	0	0	0	0	0	0	0	0	0	0	2.10665	0	3.07349	0	0	0	0	0	0	0	0	0	0	0	0	0	0	0	0	0	0	0
Pik3cb	-0.47405	AT1 cells	0	0	4.55152	0	0	0	0	0	0	0	0	0	0	0	0	0	0	0	0	0	0	0	0	0	0	0	0	0	0	0	0	0	0	0	0	0	0
Tbc1d12	-0.474202	Krt8 ADI	0	0	0	0	0	0	0	0	0	0	2.89764	0	0	0	0	0	0	0	0	4.09793	0	0	0	0	0	0	0	0	0	0	0	0	0	0	0	0	0
Nat14	-0.476686	SMCs	0	0	0	0	0	0	0	0	0	0	0	0	0	3.25911	0	0	0	0	0	0	0	0	0	0	0	0	0	0	0	0	0	5.92308	0	0	0	0	0
Purg	-0.478129	Mesothelial cells	0	0	0	0	0	0	0	0	0	0	0	0	0	0	0	0	0	0	0	0	0	0	5.11058	0	0	0	0	0	0	0	0	0	0	0	0	0	0
Robo4	-0.478818	VECs	0	0	0	0	0	0	0	0	0	0	0	0	0	0	0	0	0	0	0	0	4.24975	0	0	0	0	0	0	0	0	0	0	0	0	0	0	4.28709	3.31275
Ndor1	-0.48096	Activated AT2 cells	0	0	0	0	3.76173	0	0	0	0	0	0	0	0	0	0	0	0	0	0	0	0	0	0	0	0	0	0	0	0	0	0	0	0	0	0	0	0
Poc1b	-0.481967	SMCs	0	0	0	0	0	0	0	0	0	0	0	0	0	0	0	0	0	0	0	0	0	0	0	0	0	0	0	0	0	0	0	4.08689	0	0	0	0	0
Rpap2	-0.483894	Neutrophils	0	0	0	0	0	0	0	0	0	0	0	0	0	1.29628	0	2.18862	0	0	0	0	0	0	0	0	0	0	2.78136	0	0	0	0	0	0	0	0	0	0
Olfml2b	-0.487624	Activated mesothelial cells	0	0	0	0	0	6.68417	0	0	0	0	0	0	0	0	0	0	6.14905	0	0	0	0	0	0	0	0	0	0	0	0	0	0	0	0	0	0	0	0
Sox6	-0.491067	Krt8 ADI	0	0	0	0	0	0	0	0	0	0	0	0	0	0	0	0	0	0	0	5.70166	0	0	4.61161	0	0	0	0	0	0	0	0	0	0	0	0	0	0
Wdr75	-0.491587	Resolution macrophages	0	0	0	0	0	0	0	0	0	0	0	0	0	0	0	0	0	0	0	0	0	0	0	1.56628	0	0	0	0	0	0	3.79008	0	0	0	0	0	0
Samd4	-0.49335	SMCs	0	0	1.39315	0	0	0	0	0	0	0	0	0	0	0	1.91219	0	0	0	0	0	0	0	0	0	0	0	0	0	0	0	0	4.15629	0	0	0	0	0
Nck1	-0.493732	LECs	0	1.04165	0	-1.61437	0	0	0	0	0	0	0	0	0	0	0	0	0	0	0	0	2.31209	0	0	0	0	0	0	0	0	0	0	0	0	0	0	1.83409	0
Prorsd1	-0.497756	Fn1+ macrophages	0	0	0	0	0	0	0	0	0	0	0	0	0	0	0	0	0	3.33687	0	0	0	0	0	0	0	0	0	0	0	0	2.93669	0	0	0	0	0	0
Slc16a13	-0.502023	AM (Bleo)	3.96281	0	0	0	0	0	0	0	0	0	0	0	3.46521	0	0	0	0	0	0	0	0	0	0	0	0	0	0	0	0	0	0	0	0	0	0	0	0
Morc4	-0.502857	Activated AT2 cells	0	0	0	0	4.84925	4.57806	0	0	0	0	3.97754	0	0	0	0	0	0	0	0	0	0	0	0	0	0	0	0	0	0	0	0	0	0	0	0	0	0
Mettl23	-0.504153	AT1 cells	0	0	2.44482	0	0	0	0	0	0	0	0	0	0	0	0	0	0	0	0	0	0	0	0	0	0	0	0	0	0	0	0	0	0	0	0	0	0
Map1s	-0.506132	NK cells	0	0	0	0	0	0	0	0	0	0	0	0	0	0	0	0	0	0	0	0	0	0	0	0	0	3.16501	0	0	0	0	0	0	0	0	0	0	0
I830077J02Rik	-0.50636	Fn1+ macrophages	0	2.22673	0	0	0	0	0	0	0	0	0	0	0	0	0	0	0	5.16741	0	0	0	0	0	0	0	0	0	3.72373	0	0	0	4.22628	0	0	0	0	0
Cma1	-0.506426	NK cells	0	0	0	0	0	0	0	0	0	0	0	0	0	0	0	0	0	0	0	0	0	0	0	0	0	7.08242	0	0	0	0	0	0	0	0	0	0	0
Car4	-0.506772	CECs	0	2.52213	0	-3.2491	0	0	0	4.73354	0	-7.70352	0	0	0	-3.27865	0	0	0	0	0	0	0	0	-5.48013	0	0	0	0	0	0	0	0	0	0	0	0	0	0
Rbm43	-0.507892	AM (PBS)	0	1.26205	0	0	0	0	0	0	0	0	0	0	0	0	0	0	0	0	0	0	0	0	0	0	0	0	0	0	0	0	0	0	0	0	0	0	0
Pabpc4l	-0.508777	AT1 cells	0	0	10.3476	0	0	0	0	0	0	0	0	0	0	0	0	0	0	0	3.30097	0	0	0	0	0	0	0	0	0	0	0	0	0	0	0	0	0	0
Cenpt	-0.511018	Mki67+/Top2a+ proliferating cells	0	0	0	0	0	0	0	0	0	0	0	0	0	0	0	0	0	0	0	0	0	0	0	0	3.28606	0	0	0	0	0	0	0	0	0	0	0	3.09647
Plxna4	-0.513852	AT2 cells	0	0	0	2.01893	0	0	0	0	0	0	0	0	0	0	0	0	0	0	0	0	0	0	0	0	0	0	0	0	0	0	0	0	0	0	0	0	0
Usb1	-0.514254	Activated AT2 cells	0	0	0	0	3.76547	0	0	0	0	0	0	0	0	0	0	0	0	0	0	0	0	0	0	0	0	0	0	2.82475	0	0	0	0	0	0	0	0	0
Rwdd3	-0.516534	Ciliated cells	0	0	0	0	0	0	0	0	0	0	0	0	0	3.12382	0	0	0	0	0	0	0	0	0	0	0	0	0	0	0	0	0	0	0	0	0	0	0
Rhoj	-0.516898	Vcam1+ VECs	0	-2.93717	0	-3.19226	0	0	0	1.83248	0	0	0	0	0	0	0	0	2.2288	0	0	0	3.27698	0	2.11662	0	0	0	0	0	0	0	0	0	0	0	0	4.08816	4.51778
Cln8	-0.516946	Recruited macrophages	0	1.89565	0	-1.80767	0	0	0	0	0	0	2.88264	0	0	0	0	0	0	0	0	0	0	0	0	0	0.818233	0	0	0	0	3.07516	0	0	0	0	0	0	0
Trim23	-0.517353	Activated mesothelial cells	0	0	0	0	0	3.67955	0	0	0	0	0	0	0	0	0	0	1.01379	0	0	0	0	0	0	0	0	0	0	0	0	0	2.80686	0	0	0	0	0	0
Mcm4	-0.517726	T cell subset	0	0	0	0	0	0	0	0	0	0	0	0	0	0	0	0	0	0	0	0	0	0	0	0	2.07514	0	0	0	0	0	0	0	3.80242	0	0	0	0
Pde4d	-0.520838	AT2 cells	0	0	0	0.92625	0	0	0	0	0	0	0	0	0	0	0	0	0	0	0	0	0	0	0	0	0	0	0	0	0	0	0	0	0	0	0	0	0
Sacs	-0.521445	AM (Bleo)	4.48795	0	0	0	0	0	0	0	0	0	0	0	0	0	0	0	0	0	0	0	0	0	0	0	4.18017	0	0	0	0	0	0	0	0	0	0	0	0
Ppargc1a	-0.522211	Fn1+ macrophages	0	-6.09335	0	0	0	0	0	0	0	0	0	0	0	3.63296	0	0	0	4.05235	1.90106	0	0	0	0	0	0	0	0	0	0	0	0	0	0	0	0	0	0
Pole2	-0.526134	T cell subset	0	0	0	0	0	0	4.00162	0	0	0	0	0	0	0	0	0	0	0	0	0	0	0	0	0	1.15322	0	0	0	0	0	0	0	5.22451	0	0	0	0
Mief1	-0.526147	Fn1+ macrophages	0	0	0	0	2.74139	0	0	0	0	0	0	0	0	0	0	0	0	3.12623	0	0	0	0	0	0	0	0	0	0	0	0	0	0	0	0	0	0	0
Poln	-0.526979	Ciliated cells	0	0	0	0	0	0	0	0	0	0	0	0	0	3.95741	0	0	0	0	0	0	0	0	0	0	0	0	0	0	0	0	0	0	0	0	0	0	0
Dapl1	-0.52822	T-lymphocytes	0	0	0	0	0	0	0	0	0	0	0	0	0	0	0	0	0	0	0.287794	0	0	0	0	0	0	0	0	0	0	0	4.04378	0	0	6.50779	0	0	0
Plcxd2	-0.53264	Mki67+ proliferating cells	0	0	0	0	0	0	0	0	0	0	0	0	0	0	0	0	0	0	0	0	0	0	0	4.35511	0	0	0	0	0	0	0	0	0	0	0	0	0
Rassf8	-0.532958	Cd163-/Cd11c+ IMs	0	0	0	0	0	0	0	2.97655	0	0	0	3.56222	0	0	0	2.5014	0	0	0	0	0	0	0	0	0	0	0	0	0	0	0	0	0	0	0	0	0
1700067K01Rik	-0.534566	Non-classical monocytes (Ly6c2-)	0	0	0	0	0	0	0	0	0	0	0	0	0	0	0	0	0	0	0	0	0	0	3.0011	0	0	0	0	6.81136	0	0	0	0	0	0	0	0	0
Grb10	-0.534818	Fibroblasts	0	0	0	0	0	0	0	0	0	0	0	0	0	0	0	0	3.80713	0	0	0	0	0	0	0	0	0	0	0	0	0	0	0	0	0	0	2.98565	0
Sult2b1	-0.536544	Neutrophils	0	0	0	1.30707	0	0	0	0	0	0	0	0	0	0	0	0	0	0	0	0	0	0	0	0	0	0	2.81514	0	0	0	0	0	0	0	0	0	0
Nhej1	-0.53775	Cd163+/Cd11c- IMs	0	0	0	0	0	0	0	0	0	0	3.66285	0	0	0	0	0	0	0	0	0	0	0	0	0	0	0	0	0	0	0	0	0	0	0	0	0	0
Clspn	-0.537926	T cell subset	3.72105	0	0	-8.40619	0	0	2.2963	0	0	0	0	0	0	0	0	0	0	2.51925	0	0	0	0	0	4.69162	3.56826	0	2.38429	0	3.00721	0	0	0	5.45275	0	0	0	0
Plekha7	-0.539103	Ciliated cells	0	0	0	0	0	0	0	0	0	0	0	0	0	2.05268	0	0	0	0	0	0	0	0	0	0	0	0	0	0	0	0	0	0	0	0	0	0	0
Pex5	-0.541195	CECs	2.54596	0	0	0	0	0	0	2.57255	0	0	0	0	0	0	0	0	0	0	0	0	0	0	0	0	0	0	0	0	0	0	0	0	0	0	0	0	0
Rbfox1	-0.541283	SMCs	0	0	0	0	0	0	0	0	0	0	0	0	0	0	0	0	0	0	0	0	0	0	2.48515	0	0	0	0	0	0	0	0	9.29933	0	0	0	0	0
Smoc2	-0.541571	Mesothelial cells	0	0	0	0.855687	0	0	0	0	0	0	0	0	0	0	0	0	0	0	0	0	0	0	3.82334	0	0	0	0	0	0	0	0	0	0	0	0	0	0
Tfcp2	-0.54181	Cd163+/Cd11c- IMs	0	0	0	0	0	0	0	0	0	0	2.37358	0	0	0	0	0	0	0	0	0	0	0	0	0	0	0	0	0	0	0	0	0	0	0	0	0	0
Ly6g6d	-0.543576	AT2 cells	0	0	0	1.8243	0	0	0	0	0	0	0	0	0	0	0	0	0	0	0	0	0	0	0	0	0	0	0	0	0	0	0	0	0	0	0	0	0
Mfsd11	-0.544577	Resolution macrophages	0	0	0	0	0	0	0	0	0	0	2.39546	0	0	0	0	0	0	0	0	0	0	0	0	0	0	0	0	0	0	0	4.11637	0	0	0	0	0	0
Bfsp1	-0.545896	AM (Bleo)	4.90856	0	2.22621	0	0	4.55104	0	0	0	0	0	0	0	0	0	0	0	0	0	0	0	0	0	0	0	0	0	0	0	0	0	0	0	0	0	0	0
Nts	-0.5516	LECs	0	0	0	0	0	0	0	0	0	0	0	0	0	0	0	0	0	0	0	0	12.865	0	0	0	0	0	0	0	0	0	0	0	0	0	0	0	0
Prss36	-0.551703	AT1 cells	0	0	4.70852	0	0	0	0	0	0	0	0	0	0	0	0	0	0	0	0	0	0	0	0	0	0	0	0	0	0	0	0	0	0	0	0	0	0
Pknox1	-0.551801	Themis+ T-lymphocytes	0	0	0	-1.60082	0	0	0	0	0	0	0	0	1.47959	0.903895	0	0	0	0	0	0	0	0	0	0	0	0	0	0	0	0	0	0	0	0	4.89569	0	0
Rec8	-0.552261	Ciliated cells	0	0	0	0	0	0	0	0	0	0	0	0	0	3.32968	0	0	0	0	0	0	0	0	0	0	0	0	0	0	0	0	0	0	0	0	0	0	0
Poll	-0.552937	T cell subset	0	0	0	0	0	0	0	0	0	0	0	0	0	2.36298	0	0	0	0	0	0	0	0	0	0	0	0	0	0	0	0	0	0	6.14689	0	0	0	0
H60b	-0.553848	Cd163+/Cd11c- IMs	0	0	0	0	0	0	0	0	0	0	5.48794	0	0	0	0	0	0	0	0	0	0	0	0	0	0	0	0	0	0	0	0	0	0	0	0	0	0
Nol10	-0.554096	Resolution macrophages	0	0	0	0	3.95645	0	0	0	0	0	0	3.12981	0	0	0	0	0	0	0	0	0	0	0	0	0	0	0	0	0	0	4.28763	0	0	0	0	0	0
Xrcc6	-0.554311	Mki67+ proliferating cells	0	0	0	0	0	0	0	0	0	0	0	0	0	0	0	0	0	0	0	0	0	0	0	3.65979	0	0	0	0	0	0	0	0	0	0	0	0	0
Neu3	-0.556415	Mesothelial cells	0	0	0	0	0	0	0	0	0	0	0	0	0	2.15468	0	0	0	0	0	0	0	0	3.23588	0	0	0	0	0	0	0	0	0	0	0	0	0	0
Mei4	-0.558445	Goblet cells	0	0	0	0	0	0	0	0	0	0	0	0	0	0	0	0	0	0	3.07829	0	0	0	0	0	0	0	0	0	0	0	0	0	0	0	0	0	0
Slc27a3	-0.558603	Mesothelial cells	0	0	0	0	0	0	0	0	0	3.12071	0	0	0	0	0	0	0	0	0	0	0	0	3.96357	0	3.59873	0	0	0	0	0	0	0	0	0	0	0	0
Zfp39	-0.560205	AT1 cells	0	0	3.42651	0	0	0	0	0	0	0	0	0	0	0	0	0	0	0	0	0	0	0	0	0	0	0	0	0	0	0	0	0	0	0	0	0	3.41372
Nufip1	-0.560509	Non-classical monocytes (Ly6c2-)	0	1.61319	0	0	0	0	0	0	2.79452	0	0	0	0	0	0	0	0	0	0	0	0	0	0	0	0	0	0	3.23025	0	0	0	0	0	0	0	0	0
Pmel	-0.560537	Themis+ T-lymphocytes	0	0	0	0	0	0	0	0	0	0	0	3.05283	0	0	0	0	0	0	0	0	0	0	0	0	0	0	0	0	0	0	0	0	0	4.73576	7.9741	0	0
Sema7a	-0.563624	CECs	0	0	0	0	0	0	0	4.6143	0	0	0	0	0	0	0	0	4.12382	0	0	0	2.07973	0	0	0	0	0	0	0	3.58866	0	0	3.96767	0	0	0	0	0
Gli2	-0.564701	Mesothelial cells	0	0	0	0	0	0	0	0	0	0	0	0	0	0	0	0	3.85121	0	3.88269	0	0	0	5.89606	0	0	0	0	0	0	0	0	0	0	0	0	0	0
Vps37b	-0.56475	T-lymphocytes	0	-2.92721	0	-1.82585	0	0	2.71112	0	0	0	0	0	0	1.9932	0	0	0	0	0	0	0	0	0	0	0	0	0	0	0	0	0	0	0	3.19872	0	0	0
Tpgs2	-0.566266	Recruited macrophages	0	0	0	-2.28752	0	0	0	0	0	0	0	0	0	0.998997	0	0	0	0	0	0	0	0	0	0	0	0	0	0	0	3.14362	0	0	0	0	0	0	0
Ndufa4l2	-0.56635	SMCs	0	0	0	0	0	0	0	0	0	0	0	0	0	0	0	0	0	0	0	0	0	0	0	0	0	0	0	0	0	0	0	8.92736	0	0	0	0	0
Trem3	-0.568282	Non-classical monocytes (Ly6c2-)	0	0	0	0	0	0	0	0	0	0	0	0	0	0	0	0	0	0	0	0	0	0	0	0	0	0	5.43603	5.73119	0	0	0	0	0	0	0	0	0
Trim32	-0.56929	Fibroblasts	0	0	0	0	0	0	0	0	2.80477	0	0	0	0	0	0	0	3.60444	0	0	0	2.07709	0	0	0	0	0	0	0	0	0	0	0	0	0	0	0	0
Pif1	-0.571186	T cell subset	0	0	0	0	0	0	0	0	0	0	0	0	0	0	0	0	0	0	0	0	0	0	0	0	0	0	0	0	0	0	0	0	13.1259	0	0	0	0
Prim1	-0.571255	Mki67+ proliferating cells	0	0	0	0	0	0	0	0	0	0	0	0	0	0	0	0	0	0	0	0	0	0	0	4.38255	0	0	0	0	3.71324	0	0	0	3.65192	0	0	0	0
Pdgfrl	-0.571257	AM (Bleo)	3.97891	0	0	0	0	0	0	0	0	0	0	0	0	0	0	0	0	0	0	0	0	0	0	0	2.67785	0	0	0	0	0	0	0	0	0	0	0	0
Peli2	-0.573058	LECs	0	1.92741	0	-3.92417	0	3.41294	0	0	0	0	0	0	0	0	0	0	3.75737	0	0	0	4.21109	0	0	0	0	0	0	0	0	0	0	0	0	0	0	0	0
Scube1	-0.574467	VECs	0	0	0	0	0	0	0	0	0	0	0	0	0	0	0	0	0	0	0	0	0	0	0	0	0	0	0	0	0	0	0	0	0	0	0	11.5704	0
Tbc1d1	-0.574948	B-lymphocytes	0	0	0	-2.3838	0	0	3.13175	0	0	2.70627	0	0	0	0	0	0	0	0	0.825158	0	0	0	0	0	0	0	0	0	0	0	0	0	2.35742	0	0	0	0
Rgs3	-0.576933	Fn1+ macrophages	0	0	0	-3.32085	0	0	0	0	0	0	0	0	2.29836	0.358819	0	0	0	3.70266	0	0	0	0	0	0	0	0	0	0	0	0	0	0	0	0	0	3.24868	2.72945
Rimklb	-0.577017	Fibroblasts	0	0	0	0	0	0	0	0	0	0	0	0	0	0	0	0	9.54671	0	0	0	0	0	0	0	0	0	0	0	0	0	0	0	0	0	0	0	0
Tnfrsf25	-0.577117	T-lymphocytes	0	0	0	0	0	0	0	0	0	0	0	0	0	0	0	0	0	0	0	0	0	0	0	0	0	0	0	0	0	0	0	0	0	5.08359	0	0	0
Gja4	-0.578274	Vcam1+ VECs	0	0	0	0	0	0	0	0	0	0	0	0	0	0	0	0	0	0	0	0	4.30816	0	0	0	0	0	0	0	0	0	0	0	0	0	0	2.94669	5.84243
Hexdc	-0.578662	Activated mesothelial cells	0	0	0	0	0	3.45543	0	0	0	0	0	0	0	0	0	0	0	0	0.422607	0	0	0	0	0	0	0	0	0	0	0	0	0	0	0	0	0	0
Trim62	-0.578757	AT2 cells	0	0	0	1.90231	0	0	0	0	0	0	0	0	0	0	0	0	0	0	0	0	0	0	0	0	0	0	0	0	0	0	0	0	0	0	0	0	0
Rbm12b1	-0.579175	Fibroblasts	0	0	0	0	0	0	0	0	0	0	0	0	0	0	0	0	3.16583	0	0	0	0	0	0	0	0	0	0	0	0	0	0	0	0	0	0	0	0
Ska1	-0.579293	Mki67+ proliferating cells	0	0	0	0	0	0	0	0	0	0	0	0	0	0	0	0	0	0	0	0	0	0	0	5.72993	3.69768	0	3.62774	0	0	0	0	0	4.16438	0	0	0	0
Mpdz	-0.579444	SMCs	0	0	0	-2.04604	0	0	0	0	0	0	0	0	0	2.05723	0	0	0	0	0	0	0	0	3.60469	0	0	0	0	0	0	0	0	3.6134	0	0	0	0	0
Rpusd2	-0.579598	SMCs	0	0	0	0	0	0	0	0	0	0	6.33085	0	0	0	0	0	0	0	0	0	0	0	0	0	0	0	0	0	0	0	0	7.41618	0	0	0	0	0
Rbfa	-0.580191	Cd103+ DCs	0	0	0	-1.39734	0	0	0	0	0	2.38937	0	0	0	0	0	0	0	0	0	0	0	0	0	0	0	0	0	0	0	0	0	0	0	0	0	0	0
Ogfrl1	-0.581737	Cd163-/Cd11c+ IMs	0	1.06662	0	0	0	0	0	0	0	1.40952	0	2.1913	0	0	0	0	0	0	0	0	0	0	0	0	0	0	0	0	0	0	0	0	0	0	0	0	0
Lrrc8c	-0.584383	AT2 cells	0	0	0	0.774822	0	0	0	0	0	0	0	0	0	0	0	0	0	0	0	0	0	0	0	0	0	0	0	0	0	0	0	0	0	0	0	0	0
Slc25a28	-0.585213	LECs	0	0	0	0	0	0	0	0	0	0	0	0	0	0	0	0	0	0	0	0	1.94834	0	0	0	0	0	0	0	0	0	0	0	0	0	0	0	0
Osr1	-0.585466	Activated mesothelial cells	0	0	0	0	0	6.02976	0	0	0	0	0	0	0	0	0	0	5.4325	0	0	0	4.16788	0	3.27076	0	0	0	0	0	0	0	0	3.48032	0	0	0	0	0
Pla2g1b	-0.585773	AT2 cells	0	-2.97209	0	3.62622	0	0	-6.62734	0	0	-7.18374	0	0	0	-3.30434	0	0	0	0	0	0	0	0	-6.93832	-6.57179	0	0	0	0	0	0	0	0	0	-2.81498	0	-3.76266	0
S100g	-0.58674	AT2 cells	0	-2.91062	0	3.54891	0	0	-3.29516	-1.98553	-6.9838	-3.2795	-4.22882	-8.34756	-4.20455	-2.07599	-2.04513	-3.65988	-2.95259	0	-2.09467	0	0	0	-2.83854	-3.57889	0	0	0	-2.93031	0	0	0	0	0	-2.98153	0	-2.11934	-4.27134
Trim30d	-0.587499	Ccl17+ DCs	0	0	0	-1.55172	0	0	2.23043	0	3.15446	1.86366	0	0	0	0	0	0	0	0	0	0	0	0	0	0	0	0	0	0	0	2.52486	0	0	0	0	0	0	0
Stxbp4	-0.589936	AT1 cells	0	0	4.24764	0	0	0	0	0	0	0	0	0	0	2.14801	0	0	0	0	0	0	0	0	0	0	0	0	0	0	0	0	0	0	0	0	0	0	0
Tesc	-0.592296	T-lymphocytes	0	0	0	0	0	0	0	0	0	0	0	0	0	0	0	0	0	0	0	0	0	0	0	0	0	0	0	0	0	0	0	0	0	4.29055	0	0	0
Wfdc17	-0.593576	Fn1+ macrophages	0	0	0	-2.95325	0	0	0	0	0	0	2.65775	2.28156	0	0	0	3.10888	0	6.26031	0	0	0	0	0	0	1.80185	0	2.12276	2.07709	0	0	2.94256	0	0	0	0	0	0
Ovgp1	-0.595924	Mki67+/Top2a+ proliferating cells	0	0	0	0	0	0	0	0	0	0	0	0	0	0	0	0	0	0	0	0	0	0	0	0	7.75066	0	0	0	0	0	0	0	0	0	0	0	0
Cpz	-0.596016	Mesothelial cells	0	0	0	0	0	0	0	0	0	0	0	0	0	0	0	0	3.43223	0	0	0	0	0	7.44273	0	0	0	0	0	0	0	0	0	0	0	0	0	0
Wsb1	-0.596292	Activated mesothelial cells	0	1.64171	0	-1.34539	0	2.64985	0	0	0	0	0	0	0	0	0	0	0	0	0	0	1.87403	0	0	0	0	0	0	0	0	0	0	0	0	0	0	0	0
Coro1a	-0.597191	Non-classical monocytes (Ly6c2-)	0	0.697378	0	-3.24416	0	0	2.09871	0	0	1.87615	0	0	0	-4.92025	-2.44286	1.61409	0	0	0	0	0	0	0	1.15506	0.409047	1.54914	0	3.34145	0	0	0	0	2.49234	2.63362	0	0	0
Stmn1	-0.599208	Mki67+ proliferating cells	0	-1.02973	0	-0.13013	0	0	0	0	0	0	0	0	0	0	-1.93075	0	0	0	0	0	0	0	0	3.7037	3.37413	0	0	0	0	0	0	0	2.40546	0	0	0	0
Slc12a6	-0.600714	Non-classical monocytes (Ly6c2-)	3.12311	0	0	-1.6991	0	0	0	2.76126	0	0	0	0	0	0	0	0	0	0	0	0	0	0	0	0	0	0	0	3.23336	0	0	0	0	0	0	0	0	0
Cend1	-0.601102	Mesothelial cells	0	0	0	0	0	0	0	0	0	0	0	0	0	0	0	0	0	0	0	0	0	0	9.0622	0	0	0	0	0	0	0	0	0	0	0	0	0	0
Prelid2	-0.601903	T cell subset	0	0	0	-3.27086	0	0	0	0	0	1.58652	0	0	0	0	0	0	0	0	0	0	0	0	0	3.40584	2.82948	0	0	0	0	0	0	0	4.50925	2.74658	0	0	0
Nxpe2	-0.602406	B-lymphocytes	0	0	0	0	0	0	5.55756	0	0	0	0	0	0	0	0	0	0	0	0	0	4.73104	0	0	0	0	0	0	0	0	0	0	0	0	0	0	3.95955	0
Comtd1	-0.603583	AM (PBS)	0	2.95997	0	-3.42424	0	0	0	0	0	0	0	0	0	0	0	2.44988	0	0	0	0	0	0	0	0	0	0	0	0	0	0	2.6682	0	0	0	0	0	0
Sema3b	-0.604503	AT2 cells	0	-1.92843	0	1.77228	0	0	0	0	0	0	0	0	0	0	0	0	0	0	0	0	0	0	0	0	0	0	0	0	0	0	0	0	0	0	0	0	0
Terf1	-0.604716	Recruited macrophages	0	0	0	-1.55791	0	0	0	0	0	0	0	0	0	0	0	0	0	0	0.187377	0	2.41165	0	0	2.96131	0	0	0	0	0	3.65637	0	0	0	0	0	0	0
Calcoco2	-0.609363	Ciliated cells	0	0	0	0	0	0	0	0	0	0	0	0	0	6.21571	0	0	0	0	0	0	4.14092	0	0	0	0	0	0	0	0	0	0	0	0	0	0	0	0
Olr1	-0.610579	AM (PBS)	2.21064	4.61983	0	-3.06366	0	0	0	0	0	0	0	0	0	0	0	0	0	0	0	0	0	0	0	0	0	0	0	0	0	0	0	0	0	0	0	0	0
Phtf2	-0.612146	Activated mesothelial cells	0	0	0	0	0	5.37966	0	0	0	0	0	0	0	0	0	0	0	0	0	0	2.45374	0	0	3.58674	0	0	0	0	0	0	0	0	0	0	0	0	0
Cd200r1	-0.613175	AM (PBS)	0	3.06466	0	-3.43484	0	0	0	0	0	0	0	0	0	0	0	2.80595	0	0	0	0	0	0	0	0	0	0	0	0	0	0	0	0	0	0	0	0	0
Rhot1	-0.613712	CECs	0	0	0	0	0	0	0	2.74654	0	0	0	0	0	0	0	0	0	0	0	0	0	0	0	0	0	0	0	0	0	0	0	0	0	0	0	0	0
Parp9	-0.615552	CECs	0	0	0	0	0	0	0	2.35658	0	0	0	0	0	0	0	0	0	0	0	0	0	0	0	0	0	0	0	0	0	0	0	0	0	0	0	0	0
Rinl	-0.616863	T-lymphocytes	0	2.08478	0	-5.04915	0	0	0	0	0	0	0	0	0	0	0	0	0	0	0	0	0	0	0	1.40545	0	0	0	0	0	0	0	0	0	2.23533	0	0	0
Pag1	-0.617258	Recruited macrophages	0	3.00203	0	-2.46104	0	0	0	0	0	0	0	0	0	0	0	0	0	0	0	0	0	0	0	0	0	0	0	0	0	4.87385	0	0	0	0	0	0	0
Ttc39c	-0.618821	Activated mesothelial cells	0	0	0	-5.51165	0	4.2744	0	3.46179	0	0	2.37421	0	0	0	0	0	0	2.63258	0	0	0	0	0	0	0	0	0	0	0	0	0	0	0	0	0	3.8679	0
Bin1	-0.624505	B-lymphocytes	0	0	0	-2.08194	0	0	3.07473	2.81539	0	0	1.92061	0	0	0	0	0	0	0	0	0	0.94971	0	0	0	0	0	0	0	0	0	0	0	0	0	0	0	0
Incenp	-0.624518	Mki67+ proliferating cells	2.67329	0	0	-2.44399	0	0	0	0	0	0	0	0	0	0	0	0	0	2.40074	0	0	0	0	0	4.1533	3.90313	0	0	0	0	0	0	0	3.62977	0	0	0	0
Maml1	-0.625441	AM (Bleo)	3.02689	0	0	0	0	0	0	0	0	0	0	0	0	0	0	0	0	0	0	0	0	0	0	0	0	0	0	0	0	0	0	0	0	0	0	0	0
Nupl2	-0.625612	Activated mesothelial cells	4.77456	0	4.85624	0	0	5.42398	0	0	0	0	0	0	0	0	0	0	0	0	0	0	0	0	0	0	0	0	0	0	0	0	0	0	0	0	0	0	0
Ppp1r18	-0.629552	Cd163+/Cd11c- IMs	0	1.09804	0	-4.22293	0	0	0	0	0	1.69732	2.58013	2.18467	0	-3.23344	-3.64537	0	0	0	0	0	0	0	0	0	1.86337	1.73384	0	0	0	0	0	0	0	1.84195	0	0	0
Pgf	-0.630637	LECs	0	2.11447	0	0	0	0	0	0	0	0	0	0	0	0	0	0	0	0	0	0	5.8515	0	0	0	0	0	0	0	0	0	0	3.4309	0	0	0	0	0
Recql	-0.631074	Activated mesothelial cells	0	0	0	0	0	3.23253	0	0	0	0	0	0	0	0	0	0	0	0	0	0	0	0	0	3.0065	0	0	0	0	0	0	0	0	0	0	0	0	0
Lingo1	-0.63126	Mesothelial cells	0	0	0	0	0	0	0	0	0	0	0	0	0	0	0	0	0	0	0	0	0	0	4.67978	0	0	0	0	0	0	0	0	0	0	0	0	0	0
Pnma1	-0.636705	Cd163+/Cd11c- IMs	0	0	0	0	0	0	0	0	0	0	4.97897	0	4.21336	3.60422	0	0	0	0	0	0	0	0	0	0	0	0	0	0	0	0	0	0	0	0	0	0	0
BC024139	-0.637273	Ciliated cells	0	0	0	0	0	0	0	0	0	0	0	0	0	8.81375	0	0	0	0	0	0	0	0	0	0	0	0	0	0	0	0	0	0	0	0	0	0	0
Shh	-0.641542	AT1 cells	0	0	2.36062	1.67725	0	0	0	0	0	0	0	0	0	0	0	0	0	0	0	0	0	0	0	0	0	0	0	0	0	0	0	0	0	0	0	0	0
Blm	-0.64206	Mki67+ proliferating cells	0	0	0	0	0	0	0	0	0	0	0	0	0	0	0	0	0	0	0	0	0	0	0	5.00925	0	0	0	0	3.88684	0	0	0	4.43831	0	0	0	0
Mfng	-0.642471	CECs	0	0	0	-3.86195	0	0	0	4.76367	0	0	0	0	0	0	0	2.87261	0	0	0	0	0	0	0	0	0	0	0	0	0	0	0	0	0	0	0	2.86495	2.18631
Wfdc18	-0.643114	Fn1+ macrophages	0	0	0	0	0	0	0	0	0	0	0	0	0	0	0	0	0	11.1461	0	0	0	0	0	0	0	0	0	0	0	0	0	0	0	0	0	0	0
Tlcd2	-0.644312	LECs	0	0	0	0	0	0	0	0	0	0	0	0	0	0	0	0	0	0	0	0	4.23877	0	2.99493	0	0	0	0	0	0	0	0	0	0	0	0	0	0
Qprt	-0.645673	Cd163-/Cd11c+ IMs	0	0	0	0	0	0	0	0	0	0	0	4.44761	0	0	0	0	0	0	0	0	0	0	0	0	0	0	0	0	0	0	0	0	0	0	0	0	0
Ucp3	-0.645955	AM (PBS)	0	4.21327	0	-6.11386	0	0	0	0	0	0	0	0	0	0	0	0	0	0	0	0	3.20677	0	0	0	0	0	0	0	0	0	0	0	0	0	0	0	0
Hmbs	-0.646879	Mki67+/Top2a+ proliferating cells	0	0	0	0	0	0	0	0	0	0	0	0	0	0	0	0	0	0	0	0	0	0	0	0	3.38322	0	0	0	0	2.83349	0	0	0	0	0	0	0
Trem2	-0.646914	Cd163+/Cd11c- IMs	0	1.70537	0	-3.39041	0	0	0	0	0	0	4.47557	3.63297	0	0	0	0	0	0	0	0	0	0	0	0	0	0	0	0	0	2.72048	3.19726	0	0	0	0	0	0
Mettl7b	-0.648942	Krt8 ADI	0	0	0	0	0	0	0	0	0	0	0	0	0	0	0	0	0	0	0	6.44356	0	0	0	0	0	0	0	0	0	0	0	0	0	0	0	0	0
Slfn5	-0.65015	Vcam1+ VECs	0	-2.91888	0	-3.2211	0	0	0	3.19037	0	1.564	0	2.50308	0	0	0	0	0	0	0	0	2.24014	0	0	0	0	0	0	2.30378	0	0	0	0	0	0	0	3.60285	3.67519
Cd27	-0.652432	Themis+ T-lymphocytes	0	0	0	-4.37476	0	0	0	0	0	0	0	0	0	0	0	0	0	0	0	0	0	0	0	3.84	0	0	0	0	0	0	0	0	0	4.85371	5.55075	0	0
Iqch	-0.653237	Ciliated cells	0	0	0	0	0	0	0	0	0	0	0	0	0	4.92024	0	0	0	0	0	0	0	0	0	0	0	0	0	0	0	0	0	0	0	0	0	0	0
Nsg1	-0.653252	VECs	0	0	0	-2.61342	0	0	0	3.93812	0	0	0	0	0	0	0	0	0	0	0	0	3.20749	0	0	0	0	0	0	0	0	5.02494	0	0	0	0	0	5.13677	0
Prkca	-0.654428	T-lymphocytes	0	0	0	0	0	0	0	0	0	0	0	0	0	0	0	0	2.64009	0	0	0	0	0	2.54143	0	0	0	0	0	0	0	0	0	0	2.80361	0	0	0
Rasgrp3	-0.657049	LECs	0	0	0	-2.68233	0	3.39581	2.59935	0	0	0	0	0	0	0	0	0	0	0	0	0	4.27796	0	2.83087	0	0	0	3.01324	0	0	0	0	0	0	0	0	3.56803	0
Kif23	-0.657236	Mki67+ proliferating cells	0	0	0	-3.6669	0	0	0	0	0	1.91026	0	0	0	0	0	0	0	0	0	0	0	0	0	3.97694	2.90258	0	0	0	0	0	0	0	0	0	0	0	0
Car7	-0.657354	VECs	0	0	0	0	0	0	0	0	0	0	0	0	0	0	0	0	0	0	0	0	0	0	0	0	0	0	0	0	0	0	0	0	0	0	0	5.72789	0
Gpr88	-0.65938	Ciliated cell subset	0	0	0	0	0	0	0	0	0	0	0	0	9.65732	0	0	0	0	0	0	0	0	0	0	0	0	0	0	0	0	0	0	0	0	0	0	0	0
Ms4a8a	-0.660387	AM (PBS)	2.6873	4.02461	0	-3.69594	0	0	0	0	0	-6.7958	0	0	0	-4.7581	-2.94553	0	0	3.25622	0	0	0	0	-6.55038	0	0	0	0	0	0	0	0	0	0	-7.01823	0	0	0
Ncf4	-0.660829	Recruited macrophages	0	0	0	-5.38174	0	0	3.0978	0	0	1.92169	0	0	0	0	0	3.09158	0	0	0	0	0	0	0	0	0.882186	0	3.40405	0	0	4.61082	0	0	0	0	0	0	0
Slfn9	-0.662756	T cell subset	0	0	0	0	0	0	0	0	0	0	0	0	0	0	0	0	0	3.64587	0	0	0	0	0	2.63371	0	0	0	0	0	0	0	0	5.97257	0	0	0	0
Fam227b	-0.664037	Cd163+/Cd11c- IMs	0	0	0	0	0	0	0	0	0	0	6.67222	0	0	0	0	0	0	0	0	0	0	0	0	0	0	0	0	0	0	0	0	0	0	0	0	0	0
Ms4a7	-0.665036	Recruited macrophages	0	0	0	-2.95859	0	0	0	0	0	0	4.49378	4.77318	0	0	0	0	0	0	0	0	0	0	0	0	0	0	0	0	0	6.10658	5.3489	0	0	0	0	0	0
Dio1	-0.6665	DCs	0	0	0	0	0	0	0	0	0	0	0	0	0	0	0	9.47589	0	0	0	0	0	0	0	0	0	0	0	0	0	0	0	0	0	0	0	0	0
Ccr7	-0.667053	Ccl17+ DCs	0	-6.99593	0	-3.34619	0	0	0	0	5.30843	0	0	0	0	0	0	0	0	0	0	0	0	0	0	0	0	0	0	0	0	0	0	0	3.87575	4.72405	0	0	0
Rbm48	-0.667103	LECs	0	0	0	0	0	0	0	0	0	0	0	0	0	1.05214	0	0	0	0	0	0	4.05213	0	0	0	0	0	0	0	0	0	0	0	0	0	0	0	0
Ptp4a3	-0.667973	SMCs	0	0	0	-1.64283	0	0	3.36282	4.01053	0	0	0	0	0	0	0	0	0	0	1.70426	0	0	0	0	0	0	0	0	0	0	0	0	4.87458	0	0	0	0	0
Ubxn2b	-0.668113	Resolution macrophages	0	0	0	0	0	0	0	0	0	0	0	0	0	0	0	0	0	0	0	0	0	0	2.32499	0	0	0	0	0	0	0	2.83601	0	0	0	0	0	0
Pcdhb16	-0.669232	Vcam1+ VECs	0	0	0	0	0	0	0	0	0	0	0	0	0	0	0	0	0	0	0	0	0	0	0	0	0	0	0	0	0	0	0	0	0	0	0	0	9.90187
Mrpl11	-0.670581	Plasma cells	0	0	0	-1.16222	0	0	0	0	0	0	0	0	0	0	0	0	0	0	0	0	0	0	0	1.77667	0	0	0	0	3.13994	0	0	0	0	0	0	0	0
Parn	-0.670788	LECs	0	0	0	0	0	0	0	0	0	0	0	0	0	1.71682	0	0	0	0	0	0	2.35089	0	0	0	0	0	0	0	0	0	0	0	0	0	0	0	0
Spns3	-0.672853	DCs	0	0	0	0	0	0	0	0	0	0	0	4.18296	0	0	0	4.73826	0	0	0	0	0	0	0	0	0	0	0	0	0	0	0	0	0	0	0	0	0
Car11	-0.673966	DCs	0	0	0	0	0	0	0	0	0	0	4.39155	0	0	0	0	6.16467	0	0	0	0	0	0	2.76037	0	0	0	0	0	0	0	0	0	0	0	0	0	0
Phykpl	-0.674085	Fn1+ macrophages	0	0	0	0	0	0	0	0	0	0	0	0	0	1.08107	0	0	0	4.20324	0	0	0	0	0	0	0	0	0	0	0	0	0	0	0	0	0	0	0
Armcx1	-0.675723	Vcam1+ VECs	0	0	0	0	0	0	0	0	0	0	0	0	0	0	0	0	0	0	0	0	3.34771	0	0	0	0	0	0	0	0	0	0	0	0	0	0	3.46509	3.72634
Scfd2	-0.675973	Plasma cells	0	0	0	0	0	0	0	0	0	0	0	0	0	0	0	0	0	0	0	0	0	0	0	0	0	0	0	0	3.23042	0	0	0	0	0	0	0	0
Stac3	-0.679593	SMCs	0	0	0	0	0	0	0	0	0	0	0	0	0	0	0	0	0	0	0	0	0	0	0	0	0	0	0	0	0	0	0	7.58966	0	0	0	0	0
Ctsg	-0.680718	T cell subset	0	0	0	0	0	0	0	0	0	0	0	0	0	0	0	0	0	0	0	0	0	0	0	0	3.94429	0	5.56199	0	0	0	0	0	7.36292	0	0	0	0
Gm21188	-0.680826	AM (Bleo)	10.5961	0	0	0	0	0	0	0	0	0	0	0	0	0	0	0	0	0	0	0	0	0	0	0	0	0	0	0	0	0	0	0	0	0	0	0	0
Afmid	-0.684485	Neutrophils	0	0	0	0	0	0	0	0	0	0	0	0	0	0	0	0	0	0	0.985437	0	0	0	0	0	0	0	4.93563	0	0	0	0	0	0	0	0	0	0
Tysnd1	-0.68492	Mesothelial cells	0	0	0	0	0	0	0	0	0	0	0	0	0	0	0	0	0	0	0	0	0	0	2.82257	0	0	0	0	0	0	0	0	0	0	0	0	0	0
Tlr8	-0.688163	Cd163+/Cd11c- IMs	0	3.491	0	0	0	0	0	0	0	0	3.77975	0	0	0	0	0	0	0	0	0	0	0	0	0	0	0	0	3.08112	0	0	0	0	0	0	0	0	0
Abcb4	-0.690301	Fibroblasts	0	0	0	0	0	0	0	0	0	0	0	0	0	0	0	0	8.00165	0	0	0	0	0	0	0	0	0	0	0	0	0	0	0	0	0	0	0	0
Fhit	-0.690834	Ciliated cells	0	-2.42478	0	-2.50369	0	0	0	0	0	0	2.11573	0	0	4.6388	0	0	0	0	0	0	0	0	0	0	0	0	0	0	0	0	0	0	0	0	0	0	0
Spo11	-0.691286	Fibroblasts	0	0	0	0	0	0	0	0	0	0	0	0	0	0	0	0	6.50343	0	0	0	0	0	0	0	0	0	0	0	0	0	0	0	0	0	0	0	0
G0s2	-0.693753	Neutrophils	0	1.28828	0	-2.33457	0	0	0	0	0	0	0	0	0	0	0	0	4.07837	0	0	0	1.39015	0	0	0	0	0	4.24598	0	0	0	0	3.15873	0	0	0	0	0
Tdo2	-0.695451	DCs	0	0	0	0	0	0	0	4.62914	0	0	0	0	0	0	0	5.92461	0	0	0	0	0	0	3.51346	0	0	0	0	0	0	0	0	0	0	0	0	0	0
Lrg1	-0.696097	AT2 cells	0	-2.83474	0	2.20144	0	0	0	0	0	-3.43756	0	0	0	-2.16148	-2.89251	-3.17715	-7.21591	1.82969	-3.46611	0	1.70948	0	-3.31607	-7.65063	0	0	1.28463	0	0	0	0	0	0	-8.485	0	0	1.93414
Sfmbt2	-0.696185	Mesothelial cells	0	0	0	0	0	0	0	0	0	0	0	0	0	0	0	0	0	0	0	0	0	0	5.98568	0	0	0	0	0	0	0	0	0	0	0	0	0	0
Arhgef40	-0.697304	Recruited macrophages	0	0	0	-3.32021	2.9029	0	0	0	0	2.98732	0	0	0	0	0	2.42166	0	0	0	0	0	0	0	0	0	0	0	0	0	6.18193	0	0	0	0	0	0	0
Chrd	-0.698585	Mesothelial cells	0	0	0	0	0	0	0	0	0	0	0	0	0	0	0	0	4.91106	0	0	0	0	0	6.47795	0	0	0	0	0	0	0	0	0	0	0	0	0	0
Ace	-0.698633	CECs	0	-1.24897	0	-2.2794	0	0	0	3.93033	0	0	0	0	0	0	0	0	0	0	0	0	0	0	0	0	0	0	0	2.98661	0	0	0	0	0	0	0	3.90592	3.34549
Cpne5	-0.698685	AM (PBS)	0	5.46339	0	-3.9573	0	0	0	0	0	0	0	0	0	0	0	0	0	0	0	0	0	0	0	0	0	0	0	0	0	0	0	0	0	0	0	0	0
Cdc6	-0.700585	T cell subset	4.30933	0	0	0	0	0	0	0	0	0	0	0	0	0	0	0	0	0	0	0	0	0	0	4.47485	1.98168	3.35493	0	0	4.01854	0	0	0	4.64436	0	0	0	0
Stk32a	-0.701035	Vcam1+ VECs	0	0	0	0	0	0	0	2.78081	0	0	0	0	0	3.35969	0	0	0	0	0	0	0	0	0	0	0	0	0	0	0	0	0	0	0	0	0	0	4.43275
Dach1	-0.701497	CECs	0	0	0	0	0	0	0	7.41591	0	0	0	0	0	0	0	0	0	0	0	0	0	0	0	0	0	0	0	0	0	0	0	0	0	0	0	3.57035	0
Pate2	-0.701522	CECs	0	0	0	0	0	0	0	7.56273	0	0	0	0	0	0	0	4.36718	0	0	0	0	0	0	0	0	0	0	0	0	0	0	0	0	0	0	0	0	0
Cidec	-0.70157	AM (PBS)	0	5.05549	0	-4.73524	0	0	0	0	0	0	0	0	0	0	0	0	0	0	0	0	0	0	0	0	0	0	0	0	0	0	0	0	0	0	0	0	0
Cox6b2	-0.702063	Activated mesothelial cells	0	1.74782	0	0	0	2.69275	0	0	0	0	0	0	0	0	0	0	1.37416	0	0	0	0	0	0	1.66869	0	0	0	0	0	0	0	0	0	0	0	0	0
Tdp2	-0.703632	T cell subset	0	0	0	0	0	0	0	0	0	0	0	0	0	0	0	0	0	0	0	0	0	0	0	0	0	0	0	0	0	0	0	0	3.56751	0	0	0	0
Angel1	-0.704922	Resolution macrophages	0	0	0	0	0	0	0	0	0	0	0	0	0	0	0	0	0	0	0	0	0	0	0	0	0	0	0	0	0	0	9.27319	0	0	0	0	5.16404	0
Gm7694	-0.706543	Mki67+/Top2a+ proliferating cells	0	0	0	0	0	0	0	0	0	0	0	0	0	0	0	0	0	0	0	0	0	0	0	0	2.12665	0	0	0	0	0	0	0	0	0	0	0	0
Procr	-0.706943	Ccl17+ DCs	0	0	0	-4.58602	0	0	0	0	2.97979	0	0	0	0	1.91283	0	0	0	0	0	0	0	0	0	0	0	0	0	0	0	0	0	0	0	0	0	0	0
Tmem59l	-0.708178	AT1 cells	0	0	3.88888	0	0	0	0	0	0	0	0	0	0	0	0	0	0	0	0	0	0	0	0	0	0	0	0	0	0	0	0	0	0	0	0	0	0
Thrsp	-0.708491	LECs	0	0	0	0	0	0	0	0	0	0	0	0	0	0	0	0	0	0	0	0	7.11762	0	0	0	0	0	0	0	0	0	0	0	0	0	0	0	0
1500011B03Rik	-0.709572	Themis+ T-lymphocytes	0	0	0	0	0	0	0	0	0	0	0	0	0	0	0	0	0	0	0	0	0	0	0	0	0	0	0	0	0	0	0	0	0	0	6.4954	0	0
Sycp3	-0.710572	Mesothelial cells	0	0	0	0	0	0	0	0	0	0	0	0	0	0	0	0	0	0	0	0	0	0	4.68417	0	0	0	0	0	0	0	0	0	0	0	0	0	0
Lcp2	-0.716593	T cell subset	0	2.1074	0	-6.09668	0	0	0	0	0	0	0	0	0	0	-4.45737	0	0	0	0	0	0	0	0	0	0	0	0	2.84481	0	0	2.89514	0	3.48099	2.40492	0	0	0
Rgs4	-0.716712	SMCs	0	0	0	0	0	6.09658	0	0	0	0	0	0	0	0	0	0	0	0	0	0	0	0	5.92526	0	0	0	0	0	0	0	0	6.50531	0	0	0	0	0
Gstm3	-0.717346	Ciliated cells	0	0	0	0	0	0	0	0	0	0	0	0	0	5.47188	0	0	0	0	0	0	0	0	0	0	0	0	0	0	0	0	0	0	0	0	0	0	0
Hlx	-0.718741	Cd163-/Cd11c+ IMs	0	1.94627	0	0	0	0	0	3.1407	0	0	0	3.35241	0	0	0	0	0	0	0	0	0	0	2.32799	0	0	0	0	0	0	0	0	0	0	0	0	0	0
Vgll3	-0.719344	Mesothelial cells	0	0	0	0	0	0	0	0	0	0	0	0	0	0	0	0	0	0	0	0	0	0	4.18446	0	0	0	0	0	0	0	0	0	0	0	0	0	0
Adamts14	-0.721238	SMCs	0	0	0	0	0	0	0	0	0	0	0	0	0	0	0	0	0	0	0	0	0	0	0	0	0	4.21287	0	0	0	0	0	6.65749	0	0	0	0	0
Prkg2	-0.722301	SMCs	4.59931	0	0	0	0	0	0	0	0	0	0	0	0	0	0	0	4.59676	0	0	0	0	0	0	0	0	0	0	0	0	0	0	6.83212	4.56555	0	0	0	0
Cc2d2a	-0.722349	LECs	0	0	0	0	0	0	0	0	0	0	0	0	3.52793	3.15228	0	0	0	0	0	0	3.70833	0	0	0	0	0	0	0	0	0	0	0	0	0	0	0	0
Cox4i2	-0.723159	SMCs	0	0	0	1.27124	0	0	0	0	0	0	0	0	0	0	0	0	0	0	0	4.69135	0	0	0	0	0	0	0	0	0	0	0	6.07493	0	0	0	0	0
Nfkbid	-0.723361	Recruited macrophages	0	0	0	0	0	0	0	0	0	0	0	2.81502	0	0	0	0	0	0	0	0	0	0	0	0	0	0	3.34623	0	0	3.99941	0	0	0	0	0	0	0
Slc43a1	-0.724285	Mesothelial cells	0	0	0	0	0	0	0	0	0	0	0	0	0	0	0	0	0	0	0	0	0	0	5.62409	0	0	0	0	0	0	0	0	0	0	0	0	0	0
Rag2	-0.72604	Mki67+ proliferating cells	0	0	0	0	0	0	0	0	6.65483	0	0	0	0	0	0	0	0	0	0	0	0	0	0	6.76128	0	0	0	0	0	0	0	0	0	0	0	0	0
Slc26a4	-0.726836	M2 macrophages	0	0	0	0	4.13107	0	0	0	0	0	0	0	0	0	0	0	0	0	0	0	0	7.53607	0	0	0	0	0	0	0	0	0	0	0	0	0	0	0
Dclre1c	-0.727309	Cd163+/Cd11c- IMs	0	0	0	0	0	0	0	0	0	0	4.33497	0	0	0	0	0	0	0	0	0	0	0	0	0	0	0	0	0	0	0	0	0	0	0	0	0	0
Chek2	-0.728137	Activated mesothelial cells	0	0	0	-2.49668	0	3.72665	0	0	0	0	0	0	0	3.58512	0	0	0	0	0	0	0	0	0	0	0	0	0	0	0	0	0	0	0	0	0	0	0
Tubb6	-0.731863	LECs	0	0.905362	0	-3.77337	0	0	0	0	3.20383	2.15162	0	0	0	0	0	2.95313	2.84948	0	0	0	3.51438	0	0	1.50693	3.3123	0	0	0	0	2.97389	0	0	0	0	0	0	0
Cdk5rap2	-0.73284	Mki67+ proliferating cells	0	0	0	-1.3389	0	0	0	0	0	1.93796	2.07261	0	0	0	0	0	0	0	0	0	0	0	0	2.6405	2.31029	0	0	0	0	0	0	0	0	0	0	0	0
Ikbip	-0.733287	Mesothelial cells	0	0	0	-1.70123	0	3.3553	0	0	0	0	0	0	0	0	0	0	2.56247	0	0	0	3.17952	0	3.37293	0	0	0	0	0	0	0	0	0	0	0	0	0	0
Rfc5	-0.733855	Mki67+ proliferating cells	0	0	0	0	0	0	0	0	0	0	0	0	0	0	0	0	0	0	0	0	0	0	0	4.36561	2.28674	0	0	0	0	0	0	0	4.23271	0	0	0	0
Zdbf2	-0.733946	Mesothelial cells	0	0	0	0	0	0	0	0	0	0	0	0	0	0	0	0	0	0	0	0	0	0	3.62012	0	0	0	0	0	0	0	0	0	0	0	0	0	0
Cd3g	-0.734033	T-lymphocytes	0	-2.95933	0	-3.24255	0	0	0	0	0	0	0	0	0	0	0	0	0	0	0	0	0	0	0	3.48301	0	0	0	0	0	0	0	0	3.57926	5.44022	0	0	0
Mmrn2	-0.736441	Vcam1+ VECs	0	0	0	-2.92331	0	0	0	0	0	0	0	0	0	0	0	0	0	0	0	0	4.46905	0	0	0	0	0	0	0	0	0	0	0	0	0	0	3.26868	6.0047
Rapgef4	-0.737565	Plasma cells	0	0	0	0	0	0	0	0	0	0	0	0	0	0	0	0	0	0	0	0	3.43225	0	0	0	0	0	0	0	4.71445	0	0	0	0	4.62269	0	0	0
Rfc1	-0.73818	T cell subset	0	0	0	-1.10923	0	0	0	0	0	0	0	0	0	0	0	0	0	0	0	0	0	0	0	2.63568	0	0	0	0	0	0	0	0	3.05815	0	0	0	0
Tcf21	-0.73842	Fibroblasts	0	0	0	0	0	0	0	0	0	0	0	0	0	0	0	0	8.03264	0	0	0	0	0	0	0	0	0	0	0	0	0	0	0	0	0	0	0	0
Pbx4	-0.739351	Mki67+ proliferating cells	0	0	0	0	0	0	0	0	0	0	0	0	0	0	0	0	0	0	0	0	0	0	0	6.20421	0	0	0	0	0	0	0	0	0	0	0	0	0
Nrxn1	-0.739749	SMCs	0	0	0	0	0	0	0	0	0	0	0	0	0	0	0	0	0	0	0	5.66416	0	0	0	0	0	0	0	0	0	0	0	6.43773	0	0	0	0	0
Rhbdl2	-0.741556	Goblet cells	0	0	0	0	0	0	0	0	0	0	0	0	0	0	0	0	0	0	6.71444	0	0	0	0	0	0	0	0	0	0	0	0	0	0	0	0	0	0
Dcbld2	-0.741666	Mesothelial cells	0	0	0	0	0	0	0	0	0	0	0	0	0	2.87195	0	0	0	0	0	0	0	0	3.36012	0	0	0	0	0	0	0	0	0	0	0	0	0	0
Tbc1d24	-0.743148	AT2 cells	0	0	0	1.05481	0	0	0	0	0	0	0	0	0	0	0	0	0	0	0	0	0	0	0	0	0	0	0	0	0	0	0	0	0	0	0	0	0
Ptgds	-0.744901	Mesothelial cells	0	0	0	0	0	0	0	0	0	0	0	0	0	0	0	0	0	0	0	0	0	0	6.24083	0	0	3.96262	0	0	0	0	0	0	0	0	0	0	0
Zfp27	-0.745505	Mki67+/Top2a+ proliferating cells	0	0	0	0	0	0	0	0	0	0	0	0	0	0	0	0	0	0	0	0	0	0	0	0	2.23336	0	0	0	0	0	0	0	0	0	0	0	0
Nrip2	-0.746172	Mesothelial cells	0	0	0	0	0	0	0	0	0	0	0	0	0	0	0	0	0	0	0	0	0	0	5.10922	0	0	0	0	0	0	0	0	0	0	0	0	0	0
Ankrd61	-0.748106	Fibroblasts	0	0	0	0	0	0	0	0	0	0	0	0	0	0	0	0	10.6511	0	0	0	0	0	0	0	0	0	0	0	0	0	0	0	0	0	0	0	0
S1pr1	-0.748601	CECs	0	-1.64823	0	-3.81369	0	0	1.86644	4.31368	0	0	0	0	0	0	0	0	0	0	0	0	2.64234	0	0	0	0	0	0	0	0	0	0	0	0	1.76967	0	2.91628	3.5797
Synpo2l	-0.749881	SMCs	0	0	0	0	0	0	0	0	0	0	0	0	0	0	0	0	0	0	0	0	0	0	0	0	0	0	0	0	0	0	0	11.6969	0	0	0	0	0
Ncam1	-0.750056	SMCs	0	0	0	0	0	0	0	0	0	0	0	0	0	0	0	0	0	0	0	0	0	0	0	0	0	0	0	0	0	0	0	8.23892	0	0	0	0	0
Htr7	-0.750295	Cd103+ DCs	0	0	0	0	0	0	0	0	0	10.1821	0	0	0	0	0	0	0	0	0	0	0	0	0	0	0	0	0	0	0	0	0	0	0	0	0	0	0
Themis	-0.751342	Themis+ T-lymphocytes	0	0	0	0	0	0	0	0	0	0	0	0	0	0	0	0	0	0	0	0	0	0	0	3.08617	0	0	0	0	0	0	0	0	5.41973	5.14286	6.91764	0	0
Gdnf	-0.752269	AT2 cells	0	0	3.54881	3.5975	0	0	0	0	0	0	0	0	0	0	0	0	0	0	0	0	0	0	0	0	0	0	0	0	0	0	0	0	0	0	0	0	0
Dkk2	-0.754144	Vcam1+ VECs	0	0	0	0	0	0	0	0	0	0	0	0	0	0	0	0	0	0	3.58778	0	0	0	0	0	0	0	0	0	0	0	0	0	0	0	0	0	7.17067
Thsd1	-0.755592	LECs	0	0	0	0	0	0	0	0	0	0	0	0	0	0	0	0	0	0	0	0	4.94565	0	0	3.78425	0	0	0	0	0	0	0	0	0	0	0	0	0
Ltc4s	-0.755744	AM (PBS)	1.62948	4.18196	0	-4.0828	0	0	-2.82147	0	0	-3.09543	1.55457	0	0	-4.52342	-2.02854	0	0	2.98795	0	0	0	0	-4.62957	0	0	0	0	0	0	0	0	0	0	-7.96135	0	-7.32134	0
Scd4	-0.756371	Fibroblasts	0	0	0	0	0	0	0	0	0	0	0	0	0	0	0	0	6.62155	0	0	0	0	0	0	0	0	0	0	0	0	0	0	0	0	0	0	0	0
Samd15	-0.756645	SMCs	0	0	0	0	0	0	0	0	0	0	0	0	0	0	0	0	0	0	0	0	0	0	0	0	0	0	0	0	0	0	0	7.16542	0	0	0	0	0
Nuf2	-0.756749	Mki67+/Top2a+ proliferating cells	0	0	0	-5.32049	0	0	0	0	0	2.30645	0	0	0	0	0	0	0	2.85357	0	0	0	0	0	4.18344	4.66415	0	0	0	0	0	0	0	0	0	0	0	0
Tubb3	-0.75921	Mki67+ proliferating cells	0	0	0	0	0	0	0	0	0	0	0	0	0	0	0	0	0	0	0	0	0	0	0	9.57351	0	0	0	0	0	0	0	0	0	0	0	0	0
Endou	-0.759786	Themis+ T-lymphocytes	0	0	0	-2.46833	0	0	0	3.86705	0	0	0	0	0	0	0	0	0	0	0	0	0	0	0	5.2624	0	0	0	0	1.30827	0	0	0	0	0	6.83896	0	0
Sbk1	-0.760237	B-lymphocytes	0	0	0	0	0	0	3.98831	0	0	0	0	0	0	0	0	0	0	0	0	0	0	0	0	0	0	0	0	0	0	0	0	3.45766	0	0	0	0	0
Upp1	-0.760689	Vcam1+ VECs	0	0	0	0	0	0	0	0	0	0	0	0	0	0	0	0	0	0	0	0	4.93819	0	0	0	0	0	3.96731	0	0	0	0	0	0	0	0	0	5.75217
Arap2	-0.76116	VECs	0	0	0	0	0	0	2.42752	3.60793	2.00743	0	0	0	0	0	0	0	0	0	0	0	0	0	0	0	0	2.043	0	0	0	0	0	2.73319	0	0	0	3.69876	0
Olfml1	-0.768737	Mesothelial cells	0	0	0	0	0	0	0	0	0	0	0	0	0	0	0	0	4.70462	0	0	0	0	0	6.14388	0	0	0	0	0	0	0	0	0	0	0	0	0	0
Chrna9	-0.76986	Mki67+ proliferating cells	5.01751	0	0	0	0	0	0	0	0	0	0	0	0	0	0	0	0	0	0	0	0	0	0	6.88604	0	0	0	0	0	0	0	0	0	0	0	0	0
Fut10	-0.772141	Fibroblasts	0	0	0	0	0	0	0	0	0	0	0	0	0	0	0	0	4.86393	0	0	0	0	0	3.78103	0	0	0	0	0	0	0	0	0	0	0	0	3.04695	4.56464
Ctse	-0.772375	Activated AT2 cells	0	0	0	0	5.10768	0	4.10509	0	0	0	0	0	0	0	0	0	0	0	0	0	0	0	0	0	4.71524	0	0	0	0	0	0	0	0	0	0	0	0
Edn3	-0.772414	AT1 cells	0	0	4.73648	0	0	0	0	0	0	0	0	0	0	0	0	0	3.51885	0	0	0	0	0	0	0	0	0	0	0	0	0	0	0	0	0	0	0	0
Gvin1	-0.774188	B-lymphocytes	0	0	0	0	0	0	3.72128	0	0	3.15083	0	0	0	0	0	0	0	0	0	0	0	0	0	0	0	0	0	0	0	0	0	0	0	0	0	0	0
Pknox2	-0.775355	Mki67+/Top2a+ proliferating cells	0	0	0	0	0	0	0	0	0	0	4.0519	0	0	0	0	0	0	0	0	0	0	0	0	0	5.41938	0	0	0	0	0	0	0	0	0	0	0	0
Sag	-0.776613	Ciliated cell subset	0	0	0	0	0	0	0	0	0	0	0	3.63464	4.56765	0	0	0	0	0	0	0	0	0	0	0	0	0	0	0	0	0	0	0	0	0	0	0	0
Cdc7	-0.776963	AT1 cells	0	0	5.22102	0	0	0	0	0	0	0	0	0	0	0	0	0	0	0	0	0	0	0	0	0	4.61401	0	0	0	3.56726	0	0	0	0	0	0	0	0
Nlrc4	-0.777989	Fn1+ macrophages	0	2.1587	0	0	0	0	0	0	0	0	0	0	0	0	0	0	0	5.05083	0	0	0	0	0	0	0	0	0	0	0	0	0	0	0	0	0	0	0
Pkib	-0.778175	M2 macrophages	0	2.09142	0	-4.27309	0	0	0	0	0	3.51588	0	0	0	-6.75839	0	2.72382	0	0	0	0	0	3.58475	0	0	0	0	0	0	0	0	2.01328	0	0	0	0	0	0
Fpr1	-0.779015	AM (PBS)	0	5.49378	0	-4.34964	0	0	0	0	0	0	0	0	0	-5.7056	0	0	0	0	0	0	0	0	0	0	0	0	0	0	0	0	0	0	0	0	0	0	0
Traip	-0.779157	SMCs	0	0	0	0	0	0	0	0	0	0	0	0	0	0	0	0	0	0	0	0	0	0	0	5.06043	3.68067	0	0	0	0	0	0	5.53533	0	0	0	0	0
Sat2	-0.77979	Cd163-/Cd11c+ IMs	0	0	0	0	0	0	0	0	0	0	0	3.69993	0	0	0	0	0	0	0	0	0	0	0	0	0	0	0	0	0	0	0	0	0	0	0	0	0
Npy1r	-0.780065	CECs	0	0	0	0	0	0	0	5.9238	0	0	0	0	0	0	0	0	4.09053	0	0	0	0	0	4.72995	0	0	0	0	0	0	0	0	0	0	0	0	0	0
Adam3	-0.780868	Cd163-/Cd11c+ IMs	0	0	0	0	0	0	0	4.31927	0	0	0	5.38483	0	0	0	0	0	0	0	0	0	0	0	4.42398	0	0	0	0	0	0	0	0	0	0	0	0	0
Slc38a5	-0.781021	Fibroblasts	0	0	0	0	0	0	0	0	0	0	0	0	0	0	0	0	6.6746	0	0	0	0	0	0	0	0	0	0	0	0	0	0	0	0	0	0	0	0
Slc2a6	-0.784804	Ccl17+ DCs	0	0	0	0	0	0	0	0	4.67231	0	0	0	0	0	0	0	0	0	0	0	0	0	0	0	0	0	4.62001	3.09276	0	0	0	0	0	0	0	0	0
Nusap1	-0.785706	Mki67+ proliferating cells	0	-2.20734	0	-6.11398	0	0	0	0	0	0	0	0	0	0	0	0	0	0	0	0	0	0	0	6.31453	3.26437	0	0	0	1.9173	0	0	0	3.23718	0	0	0	0
Acat3	-0.787872	Ccl17+ DCs	0	0	0	0	0	0	0	0	5.52268	0	0	0	0	0	0	0	0	0	0	0	0	0	0	0	0	0	0	0	0	0	0	0	0	0	0	0	0
Stab1	-0.788093	Cd163+/Cd11c- IMs	0	-2.94402	0	-3.47871	0	0	0	2.41604	0	0	6.54519	2.71624	0	0	0	0	0	0	0	0	3.49284	4.18809	0	0	0	0	0	0	0	2.04748	0	0	0	0	0	0	0
Apbb1ip	-0.791449	Non-classical monocytes (Ly6c2-)	0	2.20747	0	-3.27231	0	0	0	0	0	0.749166	0	0	0	-2.23956	-2.57829	0	0	0	0	0	0	0	0	0.752968	0	0	0	2.35365	0	1.89197	0	0	0	1.61795	0	0	-6.80698
AA467197	-0.796139	Ccl17+ DCs	3.09985	-3.5631	0	-3.80391	0	0	0	0	4.66831	3.98854	0	0	0	0	0	4.30398	0	0	0	0	0	4.19262	0	0	2.43439	0	0	0	0	0	4.25055	0	0	0	0	0	0
Mob3a	-0.796326	M2 macrophages	0	1.24583	0	-1.66947	0	0	0	0	0	1.65903	1.57777	0	0	0	-6.58782	0	0	0	0	0	0	3.99635	0	1.43026	0	0	0	2.33257	0	0	0	0	0	0	0	0	0
Arhgap28	-0.796568	Activated mesothelial cells	0	0	0	0	0	5.99197	0	0	0	0	0	0	0	0	0	0	0	0	4.32819	0	0	0	3.55044	0	0	0	0	0	0	0	0	0	0	0	0	0	0
Gm10767	-0.796925	Vcam1+ VECs	0	0	0	0	0	0	0	0	0	0	0	0	0	0	0	0	0	0	0	0	0	0	0	0	0	0	0	0	0	0	0	0	0	0	0	0	4.83809
Rbp7	-0.799877	Vcam1+ VECs	0	0	0	0	0	0	0	0	0	0	0	0	0	0	0	0	0	0	0	0	0	0	0	0	0	0	0	0	0	0	0	0	0	0	0	0	8.42158
Rbpjl	-0.800001	AT2 cells	0	-2.47784	0	3.59565	2.21629	0	-6.38145	0	0	-2.76132	0	0	0	-3.09035	-2.12948	0	0	0	0	0	0	0	-6.69243	0	0	0	0	0	0	0	0	0	0	-3.11002	0	0	0
Ttc4	-0.802173	Ciliated cells	0	0	0	0	0	0	0	0	0	0	0	0	0	1.47166	0	0	0	0	0	0	0	0	0	0	0	0	0	0	0	0	0	0	0	0	0	0	0
Rasip1	-0.803092	CECs	0	0	0	0	0	3.62481	0	4.9389	0	0	0	0	0	0	0	0	0	0	0	0	0	0	0	0	0	0	0	0	0	0	0	0	0	0	0	3.63273	0
Lipc	-0.803106	Krt8 ADI	0	0	0	0	0	0	0	0	0	0	0	0	0	0	0	0	0	0	0	10.2227	0	0	0	0	0	0	0	0	0	0	0	0	0	0	0	0	0
Kif11	-0.809371	T cell subset	0	0	0	-3.96461	0	0	0	0	0	0	0	0	0	0	0	0	0	0	0	0	0	0	0	4.87872	3.87364	0	1.55364	0	0	0	0	0	5.07481	0	0	0	0
Phf19	-0.81119	T cell subset	0	0	0	0	0	0	0	0	0	0	0	0	0	0	0	0	0	0	0	0	0	0	0	0	0	0	0	0	0	0	0	0	6.20858	3.64717	0	0	0
Tnfrsf13b	-0.811746	B-lymphocytes	0	0	0	-4.93163	0	0	4.28867	0	0	2.41204	0	0	0	0	0	0	0	0	0	0	0	0	0	0	0	0	0	0	2.22502	0	0	0	0	0	0	0	0
Cyp2r1	-0.812291	Resolution macrophages	0	0	0	0	0	0	0	0	0	0	0	0	0	0	0	4.68835	0	0	0	0	0	0	0	0	0	0	0	0	0	0	5.57267	0	0	0	0	0	0
Tmem52b	-0.812506	DCs	0	0	0	0	0	0	0	0	0	0	0	0	0	0	0	10.9634	0	0	0	0	0	0	0	0	0	0	0	0	0	0	0	0	0	0	0	0	0
Optn	-0.8127	Themis+ T-lymphocytes	0	-2.12613	0	2.40221	0	0	0	0	0	0	0	0	0	0	0	0	0	0	0	0	0	0	0	0	0	0	0	0	0	0	0	0	0	0	4.73575	0	0
Slc6a4	-0.813398	AM (PBS)	0	3.57334	0	0	0	0	0	0	0	0	0	0	0	0	0	0	0	0	0	0	0	0	0	0	0	0	0	0	0	0	0	0	0	0	0	0	0
P4htm	-0.814339	VECs	0	0	0	0	0	0	0	0	0	0	0	0	0	2.67684	0	0	0	0	0	0	0	0	2.54005	0	0	0	0	0	0	0	0	0	0	0	0	3.06637	0
Ccl24	-0.815831	Resolution macrophages	4.83538	0	0	0	0	0	0	0	0	0	4.36676	1.83282	0	0	0	0	0	3.41422	0	0	0	5.62574	0	0	0	0	0	0	0	0	6.90316	0	0	0	0	0	0
Tbx5	-0.816672	SMCs	0	0	0	0	0	0	0	0	0	0	0	0	0	0	0	0	0	0	0	0	0	0	4.21227	0	0	0	0	0	0	0	0	8.01917	0	0	0	0	0
Kynu	-0.819217	AM (Bleo)	3.7275	3.37712	0	-2.67205	0	0	0	0	0	0	0	0	0	0	0	0	0	0	0	0	0	0	0	0	0	0	0	0	0	0	0	0	0	0	0	0	0
Eqtn	-0.819444	AT1 cells	0	0	9.58504	0	0	0	0	0	0	0	0	0	0	0	0	0	0	0	0	0	0	0	0	0	0	0	0	0	0	0	0	0	0	0	0	0	0
Zfp185	-0.820221	Mesothelial cells	0	0	0	0	0	0	0	0	0	0	0	0	0	0	0	0	0	0	0	0	0	0	5.15886	0	0	0	0	0	0	0	0	0	0	0	0	0	0
Gm12216	-0.822208	Activated mesothelial cells	0	0	0	0	0	4.54285	0	3.75295	0	0	0	0	2.9666	1.44463	0.320785	0	0	0	0	0	0	0	0	0	0	0	0	0	0	0	0	0	0	0	0	0	0
Cngb1	-0.823309	Vcam1+ VECs	0	0	0	0	0	0	0	0	0	0	0	0	0	0	0	0	0	0	0	0	0	0	0	0	0	0	0	0	0	0	0	0	0	0	0	0	7.00419
Nfam1	-0.825221	Resolution macrophages	0	2.81576	0	-3.38055	0	0	0	0	0	0	0	0	0	0	0	0	0	0	0	0	0	0	0	0	0	0	0	3.81093	0	0	3.84874	0	0	0	0	0	0
Tgfbi	-0.825956	Resolution macrophages	0	2.3844	0	-2.19238	0	1.95856	-6.50318	0	0	1.17736	1.3592	2.2644	0	-3.72297	-2.79957	0	1.35421	0	0	0	0	0	-6.81416	0	0	0	0	0	0	0	2.77252	0	0	-2.43704	0	0	0
Birc5	-0.826521	Mki67+ proliferating cells	0	0	0	-5.02904	0	0	0	0	0	0	0	0	0	0	0	0	0	0	0	0	0	0	0	5.15182	4.4095	0	0	0	1.90066	0	0	0	0	0	0	0	0
Zfp385a	-0.826881	Cd163-/Cd11c+ IMs	0	0	0	0	0	0	0	0	0	2.96613	0	3.5961	0	0	0	0	0	0	0	0	0	0	0	0	0	0	0	0	0	0	0	0	0	0	0	0	0
Fcnb	-0.827534	Neutrophils	0	0	0	0	0	0	0	0	0	0	0	0	0	0	0	0	0	0	0	0	0	0	0	0	0	0	9.21516	0	0	0	0	0	5.31926	0	0	0	0
Nrp2	-0.827924	LECs	0	1.40808	0	-2.38269	0	0	0	0	3.12409	0	2.16482	0	0	0	0	0	0	0	0	0	4.38365	0	0	0	0	0	0	0	0	0	0	0	0	0	0	0	0
Rtn4rl1	-0.830045	SMCs	0	0	0	0	0	0	0	0	0	0	0	0	0	0	0	0	0	0	0	0	0	0	0	0	0	0	0	0	0	0	0	5.55852	0	0	0	0	0
Trmt10a	-0.831285	Plasma cells	0	0	0	-1.63634	0	0	0	0	0	0	0	0	0	0	0	0	0	0	0	0	0	0	0	0	0	0	0	0	3.30005	0	0	0	0	0	0	2.42615	0
Evi2a	-0.83131	DCs	0	1.1956	0	-3.06736	0	0	0	0	0	2.61244	0	2.89208	0	0	-3.84388	2.98828	0	0	0	0	0	0	0	0	0	0	0	0	0	0	0	0	0	0	0	0	0
Tmem132d	-0.833498	AT2 cells	0	0	0	2.79521	0	0	0	0	0	0	0	0	0	0	0	0	0	0	0	0	0	0	0	0	0	0	0	0	0	0	0	0	0	0	0	0	0
Cd209e	-0.833913	DCs	0	0	0	0	0	0	0	0	0	0	0	0	0	0	0	6.38537	0	0	0	0	0	0	0	0	0	0	0	0	0	0	0	0	0	0	0	0	0
Ccl25	-0.837567	CECs	0	0	0	0	0	0	0	2.25995	0	0	0	0	0	0	0	0	0	0	0	0	0	0	0	0.713638	0	0	0	0	0	0	0	0	0	0	0	0	0
Thumpd2	-0.838109	Activated mesothelial cells	0	0	0	0	0	4.1827	0	0	0	0	0	0	0	0	0	0	0	0	0	0	0	0	2.65603	0	0	0	0	0	0	0	3.48053	0	0	0	0	0	0
Cd209a	-0.83892	DCs	0	-4.80575	0	-6.50437	0	0	0	0	0	3.19164	0	0	0	0	0	7.07023	0	0	0	0	0	0	0	0	1.38188	0	0	0	0	0	0	0	0	0	0	0	0
Sycp2	-0.841012	AM (PBS)	0	3.87166	0	0	0	0	0	0	0	0	0	0	0	0	0	0	0	0	0	0	0	0	0	0	0	0	0	0	0	0	0	0	0	0	0	0	0
Ms4a6b	-0.843506	Cd163+/Cd11c- IMs	0	-2.13253	0	-3.89002	0	0	0	0	0	0	4.33855	2.65617	0	-5.12211	0	0	0	0	0	0	0	0	0	0	0	0	0	3.92894	0	4.17227	0	0	0	3.59525	0	0	0
Pot1b	-0.845822	T cell subset	0	0	0	0	0	0	0	0	0	2.13594	0	0	0	0	0	0	0	0	0	0	0	0	0	0	0	0	0	0	0	0	0	0	5.47648	0	0	0	0
Derl3	-0.848936	Recruited macrophages	0	0	0	0	0	0	0	0	5.47232	0	0	0	0	0	0	0	0	0	0	0	0	0	0	0	0	0	0	0	5.30097	5.50651	0	0	0	0	0	0	0
Exoc3l4	-0.850702	LECs	0	0	0	0	0	0	0	0	0	0	0	0	0	0	0	0	3.97955	0	0	0	4.865	0	0	0	0	0	0	0	0	0	0	0	0	0	0	0	2.345
Mpzl3	-0.851996	Cd103+ DCs	0	0	0	0	0	0	0	0	0	3.73149	0	0	0	0	1.64272	0	0	0	0	0	0	0	0	0	0	0	0	0	0	0	0	0	0	0	0	0	0
Rmdn3	-0.852581	Ciliated cells	0	-0.68077	0	0	0	0	0	0	0	0	0	0	0	2.95754	0.160353	0	0	0	0	0	0	0	0	0	0	0	0	0	0	0	0	0	0	0	0	0	0
Aicda	-0.855074	B-lymphocytes	0	0	0	0	0	0	5.50615	0	0	0	0	0	0	0	0	0	0	0	0	0	0	0	0	4.31471	0	0	0	0	0	0	0	0	0	0	0	3.25082	0
Asxl3	-0.85566	VECs	0	0	0	0	0	0	0	0	0	0	0	0	0	0	0	0	0	0	0	0	0	0	0	0	0	0	0	0	0	0	0	0	0	0	0	9.88895	0
Slc36a2	-0.856822	Fibroblasts	5.31515	0	0	0	0	0	0	0	0	0	0	0	0	0	2.0825	0	5.66585	0	0	0	0	0	0	0	0	0	0	0	0	0	0	0	0	0	0	0	0
Plk1	-0.859021	Mki67+/Top2a+ proliferating cells	0	0	0	0	0	0	0	0	0	2.12853	0	0	0	0	0	0	0	0	0	0	0	0	0	4.7506	5.25986	0	0	0	0	0	0	0	0	0	0	0	0
Abat	-0.861425	Ciliated cell subset	0	0	0	0	0	0	0	0	0	0	0	0	5.86693	0	0	0	0	0	0	0	3.99664	0	0	0	0	0	0	0	0	0	0	0	0	0	0	0	0
Tbx21	-0.862551	NK cells	0	0	0	0	0	0	0	0	0	0	0	0	0	0	0	0	0	0	0	0	0	0	0	0	0	4.81079	0	0	0	0	0	0	0	4.18844	0	0	0
Rtn1	-0.864713	Activated mesothelial cells	0	0	0	0	0	5.41104	0	0	0	3.52649	0	3.45414	0	0	0	4.68711	0	0	0	0	0	0	0	0	0	0	0	0	0	0	0	0	0	0	0	0	0
Bcl11b	-0.865679	Themis+ T-lymphocytes	0	0	0	0	0	0	0	0	0	0	0	0	0	0	0	0	0	0	0	0	0	0	0	3.61215	0	0	2.3255	0	0	0	0	0	0	4.41446	6.45838	0	0
Btla	-0.873212	Cd103+ DCs	0	0	0	0	0	0	2.60935	0	0	4.51462	0	0	0	0	0	3.24103	0	0	0	0	0	0	0	0	0	0	0	0	0	0	0	0	0	0	0	0	0
Slurp1	-0.876264	Mesothelial cells	0	-7.28897	0	-6.31538	0	0	0	0	0	0	0	0	0	0	0	0	0	0	0	0	0	0	8.47185	0	0	0	0	0	0	0	0	0	0	0	0	0	0
Nme4	-0.87793	T-lymphocytes	0	0	0	0	0	0	0	0	0	0	0	0	0	0	0	0	0	0	0	0	0	0	0	0	0	0	0	0	0	0	0	0	0	3.68487	0	0	0
Rsl24d1	-0.878617	Ciliated cells	0	0	0	-1.03217	0	0	0	0	0	0	0	0	0	0.853389	0	0	0	0	0	0	0	0	0	0	0	0	0	0	0	0	0	0	0	0	0	0	0
Cysltr2	-0.878693	NK cells	0	0	0	0	0	0	0	0	0	0	0	0	0	0	0	0	0	0	1.89955	0	0	0	0	0	0	6.01988	0	0	0	0	0	0	0	0	0	0	0
Cenpm	-0.878837	T cell subset	0	0	1.15886	-3.25702	0	0	0	0	0	0	0	0	3.97586	0	0	0	0	3.23591	0	0	0	0	0	3.55207	4.7153	0	0	0	0	0	0	0	4.82453	0	0	0	0
Ctnnd2	-0.885739	DCs	0	0	0	0	0	0	0	0	0	0	0	0	0	0	0	3.74783	0	0	0	0	0	0	0	0	0	0	0	2.94047	0	0	0	0	0	0	0	0	0
Lmo2	-0.88764	LECs	0	1.12592	0	-2.45059	0	0	0	0	0	0	0	0	0	0	0	0	0	0	0	0	4.12614	0	0	0	0	0	0	0	0	0	2.80163	0	0	0	0	0	0
Ngb	-0.888161	Mesothelial cells	0	0	0	0	0	0	0	0	0	0	0	0	0	0	0	0	0	0	0	0	0	0	4.87025	0	0	0	0	0	0	0	0	0	0	0	0	0	0
Senp5	-0.890024	M2 macrophages	0	0	0	0	0	0	0	0	0	0	0	0	0	0	0	0	0	0	0	0	0	5.32698	0	0	0	3.18077	0	0	0	0	0	0	0	0	0	0	0
Mthfd2	-0.890909	Recruited macrophages	0	0	0	-2.77086	0	0	0	0	0	2.92107	0	0	0	0	0	0	0	0	0	0	0	0	0	0	0.778581	0	0	0	3.38614	4.96889	0	0	3.06456	2.49295	0	0	0
Hcls1	-0.892192	Non-classical monocytes (Ly6c2-)	0	1.37902	0	-3.79512	0	0	0	0	0	2.28273	0	1.57192	0	-4.34083	0	1.65736	0	0	0	0	0	0	-6.58782	1.79014	0	0	0	2.50395	0	0	0	0	0	1.87315	0	0	0
Zfp69	-0.894791	AM (Bleo)	8.31011	0	0	0	0	0	0	5.27599	0	0	0	0	0	0	0	0	0	0	0	0	0	0	0	0	0	0	0	0	0	0	0	0	0	0	0	0	0
Cxcl9	-0.898913	Ccl17+ DCs	0	0	0	0	0	0	0	0	10.9175	0	0	0	0	0	0	0	0	0	0	0	0	0	0	0	0	0	0	0	0	0	0	0	0	0	0	0	0
Tepp	-0.899111	CECs	0	0	0	0	0	0	0	6.21246	0	0	0	0	0	0	0	0	0	0	0	0	0	0	0	0	0	0	0	0	0	0	0	0	0	0	0	0	0
Hpcal1	-0.900063	VECs	0	1.41623	0	0	0	0	0	1.71759	0	0	0	0	0	-2.06596	-2.25331	0	0	0	0	0	0	0	0	0	0	0	0	0	0	0	0	0	0	0	0	2.26635	0
Myh13	-0.901058	AT2 cells	0	0	0	8.23084	0	0	0	0	0	0	0	0	0	0	0	0	0	0	0	0	0	0	0	0	0	0	0	0	0	0	0	0	0	0	0	0	0
Bcan	-0.904544	AT2 cells	0	0	0	3.26924	0	0	0	0	0	0	0	0	0	0	0	0	0	0	0	0	0	0	0	0	0	0	0	0	0	0	0	0	0	0	0	0	0
Crmp1	-0.908114	Mesothelial cells	0	0	0	0	0	0	0	0	0	0	0	0	0	0	0	0	0	0	0	0	0	0	9.46668	0	0	0	0	0	0	0	0	0	0	0	0	0	0
Plxnc1	-0.908197	Activated mesothelial cells	0	2.11167	0	-2.81867	0	3.68053	0	0	0	0	0	0	0	0	0	0	0	0	0	0	0	0	0	2.28116	0	0	0	0	0	0	2.86496	0	0	0	0	0	0
Lingo4	-0.917598	Krt8 ADI	0	0	0	0	0	0	0	0	0	0	0	0	0	0	0	0	0	0	0	6.97831	0	0	4.61326	0	0	0	0	0	0	0	0	0	0	0	0	0	0
Mpp3	-0.919339	VECs	0	0	0	0	0	0	0	0	0	0	0	0	0	0	0	0	0	0	0	0	0	0	0	0	0	0	0	0	0	0	0	0	0	0	0	7.01326	0
Efna2	-0.924961	Mesothelial cells	0	0	0	0	0	0	0	0	0	0	0	0	0	0	0	0	0	0	0	0	0	0	5.13247	0	0	0	0	0	0	0	0	0	0	0	0	0	0
Trem1	-0.928986	AM (PBS)	2.88436	5.32257	0	0	0	0	0	0	0	0	0	0	0	0	0	0	0	0	0	0	0	0	0	0	0	0	0	0	0	0	0	0	0	0	0	0	0
Crym	-0.932759	Mesothelial cells	0	0	0	0	0	4.89123	0	0	0	0	0	0	0	0	0	0	0	0	0	0	0	0	5.98742	0	0	0	0	0	0	0	0	0	0	0	0	0	0
Atp6v0d2	-0.937445	AM (PBS)	2.62394	4.42831	0	-3.67641	0	0	-7.88316	0	0	-2.66605	0	-7.05411	0	-3.59656	0	0	-3.82807	0	0	0	0	0	-8.19413	0	0	0	0	0	0	0	0	0	0	-2.89529	0	-2.46249	-4.12836
Col4a4	-0.940106	AT1 cells	0	-3.57614	4.22605	0.564875	0	0	0	0	0	0	0	0	0	0	0	0	0	0	0	0	0	0	3.9288	0	0	0	0	0	0	0	0	0	0	0	0	0	0
Pdzd7	-0.943988	Fibroblasts	0	0	0	0	0	0	0	0	0	0	0	0	0	0	0	0	5.79874	0	4.75624	0	0	0	0	0	0	0	0	0	0	0	0	0	0	0	0	0	0
Dna2	-0.946376	T cell subset	0	2.5602	0	-8.22369	0	0	0	0	0	0	0	0	1.4975	1.22216	0	2.63075	0	0	0	0	0	0	0	0	0	0	0	2.80717	0	0	0	0	3.93074	0	0	0	0
Hrh1	-0.948635	Cd163-/Cd11c+ IMs	0	0	0	0	0	0	0	0	0	0	0	4.79376	0	0	0	0	0	0	3.10714	0	0	0	0	0	0	0	0	0	0	0	0	0	0	0	0	0	0
Kifc1	-0.950443	Mki67+/Top2a+ proliferating cells	0	0	0	0	0	0	0	0	0	0	0	0	0	0	0	0	0	0	0	0	0	0	0	3.91049	4.47259	0	0	0	0	0	0	0	0	0	0	0	0
Popdc2	-0.954227	LECs	0	0	0	0	0	0	0	0	0	0	0	0	0	0	0	0	0	0	0	0	11.09	0	0	0	0	0	0	0	0	0	0	0	0	0	0	0	0
Fndc4	-0.955247	Cd103+ DCs	0	0	0	0	0	0	0	0	0	2.99264	0	0	0	0	0	0	0	0	0	0	0	0	0	0	0	0	0	0	0	0	0	0	0	0	0	0	0
Chaf1b	-0.957248	DCs	0	0	0	0	0	0	0	0	0	0	0	0	0	0	0	2.83374	0	0	0	0	0	0	0	0	0	0	0	0	0	0	0	0	0	0	0	0	0
Bmp2	-0.967166	M2 macrophages	0	0	0	1.81205	0	0	0	0	0	0	0	0	0	0	0	0	0	0	0	0	0	6.19266	0	0	0	0	0	0	0	0	0	0	0	0	0	0	0
Prkd1	-0.969022	AT1 cells	0	0	2.99644	0	0	0	0	0	0	0	0	0	0	0	0	0	0	0	0	0	0	0	0	0	0	0	0	0	0	0	0	0	0	0	0	0	0
Chst12	-0.972594	Activated mesothelial cells	0	0	2.88619	0	0	3.02577	0	0	0	0	0	0	0	0	0	0	0	0	0	0	0	0	0.913653	0	0	0	0	0	0	0	0	0	0	0	0	0	2.27761
Lair1	-0.979824	Recruited macrophages	0	2.74179	0	-4.70016	0	0	0	0	0	0	0	2.91142	0	0	0	0	0	0	0	0	0	4.19561	0	0	0	0	0	3.84131	0	4.41928	0	0	0	0	0	0	0
Gpr17	-0.985138	Activated AT2 cells	0	0	0	0	9.679	0	0	0	0	0	0	0	0	0	0	0	0	0	0	0	0	0	0	0	0	0	0	0	0	0	0	0	0	0	0	0	0
Zfp961	-0.985329	Fn1+ macrophages	0	0	0	0	0	0	0	0	0	0	0	0	0	0	0	0	0	4.06903	0	0	0	0	0	0	0	0	0	0	0	0	0	0	0	0	0	0	0
Yjefn3	-0.98533	Mki67+/Top2a+ proliferating cells	0	0	0	0	0	0	0	0	0	0	0	0	0	0	0	0	0	0	0	0	0	0	0	0	5.27328	3.85212	0	0	0	0	0	0	0	0	0	0	0
Fcrls	-0.986317	Cd163+/Cd11c- IMs	0	-6.95649	0	-2.92442	0	0	0	0	0	0	6.57907	0	0	0	0	3.19852	0	0	0	0	0	0	0	0	4.17825	0	2.68384	0	0	0	0	0	0	0	0	0	0
Pm20d1	-0.997645	Krt8 ADI	0	0	0	0	0	0	0	0	0	0	0	0	0	0	0	0	0	0	0	5.4642	0	0	0	0	0	0	0	0	0	0	0	0	0	0	0	0	0
Nes	-0.998337	CECs	0	0	0	-2.04193	0	0	0	5.01732	0	0	0	0	0	0	0	0	0	0	0	0	0	0	0	0	0	0	0	0	0	2.1912	0	4.46733	0	0	0	3.80152	1.62802
Cst7	-1.0032	T cell subset	0	0	0	0	0	0	0	0	0	0	0	0	0	0	0	0	0	0	0	0	0	0	0	0	2.5769	4.16421	0	0	0	0	0	0	5.25176	4.85977	0	0	0
Rab37	-1.00731	Neutrophils	0	0	0	0	0	0	0	0	0	0	0	0	0	0	0	0	0	0	0	0	0	0	0	0	0	0	5.58981	0	0	0	0	0	4.94384	4.86614	0	0	0
Ctla2b	-1.00812	Cd163+/Cd11c- IMs	0	0	0	-2.55235	0	0	0	0	0	0	3.5537	0	0	0	0	0	0	3.5265	0	0	0	0	0	0	0	0	0	0	0	0	0	0	0	0	0	3.27399	1.62954
Slc2a3	-1.01071	Neutrophils	0	0	0	0	0	0	2.99582	0	0	0	3.30663	0	0	0	0	0	0	0	0	0	0	0	0	0	0	0	5.58477	0	0	0	0	0	0	0	0	0	0
Ccl3	-1.01781	NK cells	0	2.05823	0	-3.52564	0	0	0	0	0	0	0	0	0	0	0	0	0	0	0	0	0	0	0	1.03936	0	3.60623	0	0	0	0	0	0	0	0	0	0	0
Exo1	-1.01902	Mki67+/Top2a+ proliferating cells	0	0	0	0	0	0	0	0	0	0	0	0	0	0	0	0	0	0	0	0	0	0	0	0	4.01717	0	0	0	0	0	0	0	0	0	0	0	3.97932
Arsj	-1.02268	Goblet cells	0	0	0	0	0	0	0	0	0	0	0	0	0	0	0	0	0	0	5.23712	0	0	0	0	0	0	0	0	0	0	0	0	0	0	0	0	0	4.11892
Nrep	-1.02687	Fibroblasts	0	0	0	0.925091	0	0	0	0	0	0	0	0	0	0	0	0	3.50461	0	0	0	0	0	0	0	0	0	0	0	0	0	0	0	0	0	0	0	0
Ccl7	-1.02783	Cd163+/Cd11c- IMs	0	0	0	0	0	0	0	0	0	0	5.26766	5.08945	0	0	0	0	0	0	0	0	0	0	0	0	1.86895	0	0	0	0	0	0	0	0	0	0	0	0
Atp1a3	-1.03045	Fn1+ macrophages	0	0	0	0	0	0	0	0	0	0	0	0	0	0	0	3.29191	0	6.15183	0	0	0	0	0	0	0	0	4.50456	5.61241	0	0	0	0	0	0	0	0	0
Spp1	-1.03156	Resolution macrophages	0	1.36691	0	-1.49398	0	0	0	0	0	0	0	0	0	0	-0.59211	0	0	0	0	0	0	0	0	1.2466	0	0	0	0	0	0	6.26162	0	0	0	0	0	0
Ceacam16	-1.0332	Cd163+/Cd11c- IMs	0	0	0	0	0	0	0	0	0	0	5.80419	0	0	0	0	0	0	0	0	0	0	0	0	0	0	0	0	0	0	0	0	0	0	0	0	0	0
Pde3b	-1.03533	Fn1+ macrophages	3.79634	1.1351	0	-2.69986	0	0	0	0	0	0	0	0	0	0	0	0	0	4.26437	0	0	0	0	0	0	0	0	0	0	0	0	0	0	0	0	0	0	0
Ccdc73	-1.04099	Ciliated cells	0	0	0	0	0	0	0	0	0	0	0	0	0	2.49687	0	0	0	0	0	0	0	0	0	0	0	0	0	0	0	0	0	0	0	0	0	0	0
Caskin1	-1.04132	Cd163-/Cd11c+ IMs	0	0	0	0	0	0	0	0	0	0	0	5.98133	0	0	0	0	0	0	2.68461	0	0	0	0	0	0	0	0	0	0	0	0	0	0	0	0	0	0
Tgm1	-1.04256	Mesothelial cells	0	0	0	0	0	0	0	0	0	0	0	0	0	0	0	0	0	0	0	0	0	0	2.86992	0	0	0	0	0	0	0	0	0	0	0	0	0	0
Slc7a2	-1.04531	AM (PBS)	0	3.1948	0	-1.80657	0	0	0	0	0	0	0	0	0	0.312663	0	0	0	0	0	0	0	0	0	0	0	0	0	0	0	0	0	0	0	0	0	0	0
Hecw2	-1.04854	VECs	0	0	0	0	0	0	0	3.02836	0	0	0	0	0	0	0	0	0	0	0	0	0	0	0	0	0	0	0	0	0	0	0	0	0	0	0	3.43202	3.28566
Ltb	-1.06126	T-lymphocytes	0	0	0	-3.16017	0	0	3.98122	0	0	0	0	0	0	0	0	0	0	0	0	0	0	0	0	0	0	0	0	0	0	0	0	0	0	4.8273	0	0	0
Nkd2	-1.0635	VECs	0	0	0	0	0	0	0	0	0	0	0	0	0	0	0	0	0	0	0	0	0	0	0	0	0	0	0	0	0	0	0	0	0	0	0	5.50868	3.12725
Gpr157	-1.06654	SMCs	0	0	0	0	0	0	0	0	0	3.44895	0	0	0	0	0	0	0	0	0	0	0	0	0	0	0	0	0	0	0	0	0	5.45801	0	0	0	0	0
Vipr2	-1.07615	Neutrophils	0	0	0	0	0	0	0	0	0	0	0	0	0	0	0	0	0	0	0	0	0	0	0	0	0	0	4.39567	0	0	0	0	4.02567	0	4.05042	0	0	0
Enpp6	-1.08458	Vcam1+ VECs	0	0	0	0	0	0	0	0	0	0	0	0	0	0	0	0	0	0	3.51327	0	0	0	0	0	0	0	0	0	0	0	0	0	0	0	0	0	7.75292
Lrp2	-1.10459	AT2 cells	0	-3.93954	0	2.95526	2.40478	0	0	0	0	-2.33018	0	0	0	-1.03302	-2.54366	0	0	0	0	0	0	0	1.1695	-6.48216	0	0	0	0	0	0	0	0	0	-7.31652	0	-6.67651	0
Krt20	-1.11266	Ciliated cell subset	0	0	0	0	0	0	0	0	0	0	0	0	6.87566	0	0	0	0	0	0	0	0	0	0	0	0	0	0	0	0	0	0	0	0	0	0	0	0
Cdkn2c	-1.11622	Mki67+ proliferating cells	0	0	0	-4.01252	0	0	0	0	0	0	0	0	0	0	0	0	3.13061	0	0	0	0	0	0	4.42877	3.13667	0	0	0	2.11846	0	0	0	3.50988	0	0	0	0
Pth1r	-1.14065	Ccl17+ DCs	0	0	0	0	0	0	0	0	11.6443	0	0	0	0	0	0	0	0	0	0	0	0	0	0	0	0	0	0	0	0	0	0	0	0	0	0	0	0
Serpina3c	-1.16259	Fibroblasts	0	0	0	0	0	0	0	0	0	0	0	0	0	0	0	0	10.3346	0	0	0	0	0	0	0	0	0	0	0	0	0	0	0	0	0	0	0	0
Cabp1	-1.16555	Cd163+/Cd11c- IMs	0	0	0	0	0	0	0	0	0	0	7.14493	0	0	0	0	0	0	0	0	0	0	0	0	0	0	0	0	0	0	0	0	0	0	0	0	0	4.7073
Tox	-1.16802	T-lymphocytes	0	0	0	0	0	0	0	0	0	0	0	0	0	0	0	0	0	0	0	0	0	0	0	3.44009	0	0	0	0	0	0	0	0	0	4.10252	0	0	0
Smtnl1	-1.25021	Ciliated cells	0	0	0	0	0	0	0	0	0	0	0	0	0	5.53587	0	0	0	0	0	0	0	0	0	0	0	0	0	0	0	0	0	0	0	0	0	0	0
Fbn2	-1.26651	Fibroblasts	0	0	0	0	0	0	0	0	0	0	0	0	0	0	0	0	9.78021	0	0	0	0	0	0	0	0	0	0	0	0	0	0	0	0	0	0	0	0

## Sheet: B. Distal Airway
Source data table 2B: Table of differentially expressed genes in distal airway (RbpjkΔMC vs Control) and their log2FC in the different celltypes of the reference single cell data
gene	log2FC	marker_cell_type	AM (Bleo)	AM (PBS)	AT1 cells	AT2 cells	Activated AT2 cells	Activated mesothelial cells	B-lymphocytes	CECs	Ccl17+ DCs	Cd103+ DCs	Cd163+/Cd11c- IMs	Cd163-/Cd11c+ IMs	Ciliated cell subset	Ciliated cells	Club cells	DCs	Fibroblasts	Fn1+ macrophages	Goblet cells	Krt8 ADI	LECs	M2 macrophages	Mesothelial cells	Mki67+ proliferating cells	Mki67+/Top2a+ proliferating cells	NK cells	Neutrophils	Non-classical monocytes (Ly6c2-)	Plasma cells	Recruited macrophages	Resolution macrophages	SMCs	T cell subset	T-lymphocytes	Themis+ T-lymphocytes	VECs	Vcam1+ VECs
Cwc22	2.79032	AM (Bleo)	3.01216	0	0	0	0	0	0	0	0	0	0	0	0	0	0	0	0	0	0	0	0	0	0	0	0	0	0	0	0	0	0	0	0	0	0	0	2.59252
Mid1	2.37655	Mesothelial cells	0	0	0	0	0	0	0	0	0	0	0	0	0	0	0	0	0	0	0	0	0	0	7.7277	0	0	0	0	0	0	0	0	0	0	0	0	0	0
Enho	2.31534	CECs	0	0	0	0	0	0	0	6.97392	0	0	0	0	0	0	0	0	0	0	0	0	4.1998	0	0	0	0	0	0	0	0	0	0	0	0	0	0	0	0
Hspb8	1.92565	Mesothelial cells	0	-1.78442	0	0	0	0	0	0	0	0	0	0	0	0	0	0	0	0	1.23966	0	0	0	2.32175	0	0	0	0	0	0	0	0	0	0	0	0	0	0
Pak6	1.72377	AT2 cells	0	0	0	1.99064	0	0	0	0	0	0	0	0	0	0	0	0	0	0	0	0	0	0	0	0	0	0	0	0	0	0	0	0	0	0	0	0	0
Aqp1	1.12838	Mesothelial cells	0	-2.35912	0	-3.64298	0	1.3564	0	3.12618	0	0	0	0	0	0	0	0	0	0	0	0	3.30398	0	4.92233	0	0	0	0	0	0	0	0	0	0	0	0	2.66443	2.7251
Ceacam16	0.992309	Cd163+/Cd11c- IMs	0	0	0	0	0	0	0	0	0	0	5.80419	0	0	0	0	0	0	0	0	0	0	0	0	0	0	0	0	0	0	0	0	0	0	0	0	0	0
Ggta1	0.955993	AM (PBS)	0	2.79085	0	-2.80609	0	0	0	0	0	0	0	0	0	0	0	0	0	0	0	0	0	0	0	0.993641	0	0	0	0	0	0	0	0	0	0	0	0	0
Ccdc137	0.934103	Ciliated cell subset	0	0	0	0	0	0	0	0	0	0	0	0	2.83831	1.71069	0	0	0	0	-0.2599	0	0	0	0	0	0	0	0	0	0	0	0	0	0	0	0	0	0
Flt4	0.914043	LECs	0	0	0	0	0	0	0	4.33458	0	0	0	0	0	0	0	0	0	0	0	0	6.99456	0	0	0	0	0	0	0	0	0	0	0	0	0	0	0	2.65129
A730046J19Rik	0.8778	Mesothelial cells	0	0	0	0	0	0	0	0	0	0	0	0	0	0	0	0	0	0	0	0	0	0	7.17097	0	0	0	0	0	0	0	0	0	0	0	0	0	0
Ptprd	0.877657	Mesothelial cells	0	0	0	-2.55228	0	4.45729	0	0	0	0	0	0	0	0	0	0	4.82871	0	0	0	0	0	5.4171	0	0	0	0	0	0	0	0	0	0	0	0	0	0
Nxn	0.873255	Vcam1+ VECs	0	0	0	0	0	0	0	0	0	0	0	0	0	3.02939	0	0	0	0	0	0	0	0	0	0	0	0	0	0	0	0	0	0	0	0	0	0	3.90925
Gm4841	0.865947	Mesothelial cells	0	0	0	0	0	0	0	0	0	0	0	0	0	0	0	0	0	0	0	0	0	0	8.56561	0	0	0	0	0	0	0	0	0	0	0	0	0	0
Glt1d1	0.856142	Ccl17+ DCs	0	0	0	0	0	0	0	0	4.91651	0	0	0	0	0	0	0	0	0	0	0	0	0	0	0	0	0	0	0	0	0	0	0	0	0	0	0	0
Tusc1	0.854963	AM (PBS)	0	3.42673	0	0	0	0	0	0	0	0	0	0	0	0	0	0	0	0	0	0	0	0	0	0	0	0	0	0	0	0	0	0	0	0	0	0	0
Il18rap	0.823251	NK cells	0	0	0	0	0	0	0	0	0	0	0	0	0	0	0	0	0	0	0	0	0	0	0	0	0	5.9864	0	0	0	0	0	0	0	0	0	0	0
Myo1h	0.79137	AT1 cells	0	0	4.12649	0	0	0	0	0	0	0	0	0	2.98678	2.94096	0	0	0	0	0	0	0	0	0	0	0	0	0	0	0	0	0	0	0	0	0	0	0
Ace	0.786851	CECs	0	-1.24897	0	-2.2794	0	0	0	3.93033	0	0	0	0	0	0	0	0	0	0	0	0	0	0	0	0	0	0	0	2.98661	0	0	0	0	0	0	0	3.90592	3.34549
Dach1	0.758961	CECs	0	0	0	0	0	0	0	7.41591	0	0	0	0	0	0	0	0	0	0	0	0	0	0	0	0	0	0	0	0	0	0	0	0	0	0	0	3.57035	0
Ercc6l	0.757061	Mki67+ proliferating cells	0	0	0	0	0	0	0	0	0	0	0	0	0	0	0	0	0	0	0	0	0	0	0	5.09379	2.2055	0	0	0	0	0	0	0	0	0	0	0	0
Haus2	0.746794	Mki67+ proliferating cells	0	0	0	0	0	0	0	0	0	0	0	0	0	0	0	0	0	0	0	0	0	0	0	2.63982	0	0	0	0	0	0	0	0	0	0	0	0	0
Acap1	0.741999	Mki67+ proliferating cells	0	0	0	-3.28256	0	0	0	0	0	0	0	0	0	0	0	0	0	0	0	0	0	0	0	4.08866	0	0	0	0	0	0	0	0	3.69969	0	0	0	0
Aldoc	0.741341	AM (Bleo)	3.19308	1.23172	0	0	0	2.73379	0	0	0	0	0	0	0	0	0	2.58081	0	0	0	0	0	0	0	0	0	0	0	0	0	0	0	0	0	0	0	0	0
Ccdc85a	0.736558	VECs	0	0	0	0	0	0	0	3.86287	0	0	0	0	0	0	0	0	0	0	0	0	0	0	0	0	0	0	0	0	0	0	0	0	0	0	0	4.49229	0
Angpt4	0.732531	Fibroblasts	0	0	0	0	0	0	0	0	0	0	0	0	0	0	0	0	8.28672	0	0	0	0	0	0	0	0	0	0	0	0	0	0	0	0	0	0	0	0
Krt33a	0.72739	Activated mesothelial cells	0	0	0	0	0	12.778	0	0	0	0	0	0	0	0	0	0	0	0	0	0	0	0	0	0	0	0	0	0	0	0	0	0	0	0	0	0	0
Evc	0.727377	SMCs	0	0	0	0	0	0	0	0	0	0	4.73038	0	0	0	0	0	0	0	0	0	0	0	0	0	0	0	0	0	0	0	0	6.84049	0	0	0	0	0
Tbata	0.720259	Ciliated cells	0	0	0	0	0	0	0	0	0	0	0	0	3.1343	5.69495	0	0	0	0	0	0	0	0	0	0	0	0	0	0	0	0	0	0	0	0	0	0	0
Zfp941	0.719315	Vcam1+ VECs	0	0	0	0	0	0	0	0	0	0	0	0	0	0	0	0	0	0	0	0	0	0	0	0	0	0	0	0	0	0	0	0	0	0	0	0	9.31044
Dusp1	0.71163	Cd163-/Cd11c+ IMs	0	1.42401	0	-1.99109	0	0	0	0	0	0	1.71288	2.42121	0	0	-1.62411	0	0	0	0	0	0	0	0	0	0	0	2.31603	0	0	0	0	0	0	0	0	1.36563	0
Gli2	0.711571	Mesothelial cells	0	0	0	0	0	0	0	0	0	0	0	0	0	0	0	0	3.85121	0	3.88269	0	0	0	5.89606	0	0	0	0	0	0	0	0	0	0	0	0	0	0
Syt12	0.708279	Goblet cells	0	0	0	0	0	0	0	0	0	0	0	0	0	0	0	0	0	0	4.62234	0	0	0	0	0	0	0	0	0	0	0	0	0	0	0	0	0	0
Nid1	0.69504	Fibroblasts	0	0	0	-8.30201	0	0	0	0	0	0	0	1.93621	0	0	0	0	4.20169	0	0	0	3.75603	0	3.38136	0	0	0	0	0	0	0	0	0	0	0	0	3.41912	0
S100a5	0.691018	DCs	0	0	0	0	0	0	5.55435	0	0	0	0	0	0	0	0	6.25018	0	0	0	0	0	0	0	0	0	0	0	0	0	0	0	0	0	0	0	0	0
Ccnd2	0.689348	AM (PBS)	0	1.68633	0	-1.69046	0	0	0	0	0	0	0	0	0	0	0	0	0	0	0	0	0	0	0	0	0	0	0	0	0	0	0	0	0	1.66274	0	0	0
Dtx1	0.688195	T-lymphocytes	0	0	0	0	0	0	0	0	0	0	0	0	0	0	0	0	0	0	0	0	5.25225	0	0	0	0	0	0	0	0	0	0	0	0	5.58251	0	0	0
9430038I01Rik	0.683319	AM (PBS)	0	1.64398	0	0	0	0	0	0	0	0	0	0	0	0	0	0	0	0	0	0	0	0	0	0	0.561919	0	0	0	0	0	0	0	0	0	0	0	0
Slc17a9	0.683144	Plasma cells	0	0	0	0	0	0	0	0	0	0	0	0	0	0	0	2.56456	0	0	0	0	0	0	0	0	0	0	0	0	4.59136	0	0	0	0	0	0	0	0
Gm19426	0.676465	Resolution macrophages	0	0	0	0	0	0	0	0	0	0	0	0	0	0	0	0	0	0	0	0	0	0	3.7907	0	4.70792	0	0	0	0	0	6.53188	0	0	0	0	0	0
Gpr65	0.672607	Cd163-/Cd11c+ IMs	0	0	0	-2.89337	0	0	0	0	2.56864	0	3.6284	3.87985	0	0	0	0	0	0	0	0	0	0	0	0	0	0	0	0	0	0	0	0	0	2.60941	0	0	0
Trim6	0.668099	VECs	0	0	0	0	0	0	0	0	0	0	0	0	0	0	0	0	0	0	0	0	0	0	4.31407	0	0	0	0	0	0	0	0	0	0	0	0	4.68447	0
Ccr6	0.667496	Themis+ T-lymphocytes	0	0	0	0	0	0	0	0	0	0	0	0	0	0	0	0	0	0	0	0	0	0	0	0	0	0	0	0	0	0	0	0	0	4.86855	7.16458	0	0
Fam118a	0.666647	Cd163+/Cd11c- IMs	0	0	0	0	0	0	0	0	3.76178	0	4.43597	0	0	0	0	0	0	0	0	0	0	0	0	0	0	0	0	0	0	0	0	0	0	0	0	0	0
Ccdc160	0.664439	Vcam1+ VECs	0	0	0	0	0	0	0	0	0	0	0	0	0	0	0.98739	0	0	0	0	0	0	0	0	0	0	0	0	0	0	0	0	0	0	0	0	3.92867	5.09974
Erlin1	0.658637	T cell subset	0	0	0	0.681138	0	0	0	0	0	0	0	0	0	0	0	0	0	0	0	0	0	0	0	0	0	0	0	0	0	0	0	0	2.75771	0	0	0	0
Chic1	0.653854	Vcam1+ VECs	0	0	0	0	0	0	0	0	0	0	0	0	0	0	0	0	0	0	0	0	0	0	0	0	0	0	0	0	0	0	0	0	0	0	0	0	7.13302
Arxes1	0.652404	AT2 cells	0	0	0	4.72138	0	0	0	0	0	0	0	0	0	0	0	0	0	0	0	0	0	0	0	0	0	0	0	0	0	0	0	0	0	0	0	0	0
2610524H06Rik	0.651197	AM (Bleo)	4.2865	0	0	0	0	0	0	0	0	0	0	0	0	0	0	0	0	0	0	0	0	0	0	0	0	0	0	0	0	0	0	0	0	0	0	0	0
Abr	0.651106	AM (PBS)	0	2.32784	0	-1.46367	0	0	0	0	0	0	0	0	0	0	0	0	0	0	0	0	0	0	0	0	0	0	0	0	0	0	0	0	0	0	0	0	0
Itga11	0.650146	Neutrophils	0	0	0	0	0	0	0	0	0	0	0	0	2.42347	2.71279	0	0	0	0	0	0	0	0	0	0	0	0	4.359	0	3.31638	0	0	0	0	0	0	0	0
Cdca7l	0.645451	T cell subset	0	0	0	-3.64734	0	0	0	0	0	0	0	0	0	0	0	0	0	0	0	0	0	0	0	0	0	0	0	0	0	0	0	0	3.93945	0	0	0	0
C1rb	0.645414	Mesothelial cells	0	0	0	0	0	0	0	0	0	0	0	0	0	0	0	0	0	0	3.42142	0	0	0	7.45926	0	0	0	0	0	0	0	0	0	0	0	0	0	0
Fam124b	0.644851	Vcam1+ VECs	0	0	0	0	0	0	0	0	0	0	0	0	0	0	0	0	0	0	0	0	0	0	0	0	0	0	0	0	0	0	0	0	0	0	0	3.97995	7.16549
Nav1	0.644482	CECs	0	0	0	-2.84313	0	0	0	3.09784	0	1.87999	0	0	0	0	0	0	0	0	0	0	1.45873	0	0	0	0	0	0	0	0	0	0	0	0	0	0	2.54878	0.792245
Ahnak2	0.643665	Mesothelial cells	0	0	0	-4.38321	0	0	0	0	0	0	0	0	0	0	0	0	0	0	0	0	3.82245	0	5.15022	0	0	0	0	0	0	0	0	0	0	0	0	0	0
Wnt4	0.640331	Ciliated cell subset	0	0	0	0	0	0	0	0	0	0	0	0	5.76677	0	0	0	0	0	0	0	0	0	0	0	0	0	0	0	0	0	0	0	0	0	0	0	0
Adra2a	0.638697	Ciliated cell subset	0	0	0	0	0	0	0	0	0	0	0	0	4.57234	0	0	0	0	0	2.27774	0	0	0	0	0	0	0	0	0	0	0	0	0	0	0	0	0	0
Auts2	0.633716	Mesothelial cells	0	0	0	0	0	0	0	0	0	0	0	0	0	0	0	0	0	0	2.08484	0	0	0	4.25555	0	0	0	0	0	0	0	0	0	0	0	0	0	0
H60b	0.631446	Cd163+/Cd11c- IMs	0	0	0	0	0	0	0	0	0	0	5.48794	0	0	0	0	0	0	0	0	0	0	0	0	0	0	0	0	0	0	0	0	0	0	0	0	0	0
Kalrn	0.631441	AT2 cells	0	0	0	2.00185	0	0	0	0	0	0	0	0	0	0	0	0	0	0	1.75564	0	0	0	0	0	0	0	0	0	0	0	0	0	0	0	0	0	0
Ece2	0.627902	NK cells	0	1.52033	0	-2.11774	0	0	0	0	0	0	0	0	0	0	0	0	0	0	0	0	0	0	0	0	0	2.63244	0	0	0	0	0	0	0	0	0	0	0
Flrt1	0.627119	Vcam1+ VECs	0	0	0	0	0	0	0	0	0	0	0	0	0	0	0	0	0	0	0	0	0	0	3.75785	0	0	0	0	0	0	0	0	0	0	0	0	0	4.86774
Cpz	0.626089	Mesothelial cells	0	0	0	0	0	0	0	0	0	0	0	0	0	0	0	0	3.43223	0	0	0	0	0	7.44273	0	0	0	0	0	0	0	0	0	0	0	0	0	0
Gcnt1	0.621627	Resolution macrophages	0	1.32179	0	-5.07882	0	0	0	0	0	0	0	0	0	0	0	2.76154	0	0	0	0	0	0	3.28843	0	2.63143	0	0	2.68539	0	0	3.64831	0	0	0	0	0	0
Dffa	0.616628	Resolution macrophages	0	0	0	0	0	0	0	0	0	0	0	0	0	0	0	0	0	0	0	0	0	0	0	0	0	0	0	0	0	0	3.93767	0	3.007	3.21727	0	0	0
Mms22l	0.615112	Mki67+ proliferating cells	0	0	0	0	0	0	0	0	0	0	0	0	0	0	0	0	0	0	0	0	0	0	0	4.53459	0	0	0	0	3.84684	0	0	0	3.67552	0	0	0	0
Flrt2	0.61504	Mesothelial cells	0	0	0	-2.71989	0	4.75712	0	0	0	0	0	0	0	0	0	0	4.01319	0	0	0	2.49591	0	5.49646	0	0	0	0	0	0	0	0	0	0	0	0	0	0
Tmem178	0.612621	SMCs	0	0	0	2.02788	0	0	0	0	0	0	0	0	0	0	0	0	0	0	0	0	0	0	0	0	0	0	0	0	0	0	0	3.69288	0	0	0	0	0
Art4	0.612222	Vcam1+ VECs	0	0	0	0	0	0	0	0	0	0	0	0	0	0	0	0	4.84319	0	0	0	0	0	0	0	0	0	0	0	0	0	0	0	0	0	0	0	4.93587
Ccdc38	0.610838	Mesothelial cells	0	0	0	0	0	0	0	0	0	0	0	0	0	0	0	0	0	0	0	0	0	0	7.44663	0	0	0	0	0	0	0	0	0	0	0	0	0	0
Prkab2	0.610698	M2 macrophages	0	0	0	0	0	0	0	0	0	0	0	0	0	0	0	0	0	0	0	0	0	7.2673	0	0	0	0	0	0	0	0	0	0	0	0	0	0	0
Zdhhc2	0.608427	Activated mesothelial cells	0	0	0	0	0	4.01598	0	0	0	0	0	0	0	0	0	0	0	0	0	3.02039	0	0	3.36937	0	0	0	0	0	0	0	0	0	0	0	0	0	0
Tmem252	0.608198	Vcam1+ VECs	0	0	0	0	0	0	0	0	0	0	0	0	0	0	0	0	0	0	0	0	0	0	0	0	0	0	0	0	0	0	0	0	0	0	0	4.13368	5.32806
Zfp518b	0.607553	SMCs	0	0	0	0	0	0	0	0	0	0	0	0	2.27309	0	0	0	0	0	0	0	4.6534	0	0	0	0	0	0	0	0	0	0	5.08392	0	0	0	0	0
Egln3	0.605746	T-lymphocytes	0	0	0	0	0	0	0	0	0	0	0	0	0	0	0	0	0	0	0	0	0	0	2.12457	4.70815	0	0	0	0	0	0	0	0	0	5.03661	0	0	0
Eva1a	0.605571	AT2 cells	0	0	0	3.85617	0	0	0	0	0	0	0	0	0	0	0	0	0	0	0	0	0	0	0	0	0	0	0	0	0	0	0	0	0	0	0	0	0
Klf12	0.603876	Fibroblasts	0	0	0	0	0	0	0	0	0	0	0	0	0	0	0	0	9.21192	0	0	0	0	0	0	0	0	0	0	0	0	0	0	0	0	0	0	0	0
Klf8	0.601854	Mesothelial cells	0	0	0	0	0	0	0	0	0	0	0	0	0	0	0	0	0	0	0	0	0	0	2.71907	0	0	0	0	0	0	0	0	0	0	0	0	0	0
Fndc4	0.598889	Cd103+ DCs	0	0	0	0	0	0	0	0	0	2.99264	0	0	0	0	0	0	0	0	0	0	0	0	0	0	0	0	0	0	0	0	0	0	0	0	0	0	0
Gimap9	0.598611	Themis+ T-lymphocytes	0	-4.54262	0	-3.97792	0	0	2.61389	1.34168	0	0	0	0	0	0	0	0	0	0	0	0	1.69133	0	0	2.64146	0	3.75405	0	0	0	4.44968	0	0	0	2.29853	4.77133	2.69734	0
Gpr82	0.593716	Cd103+ DCs	0	0	0	0	0	0	0	0	0	5.85009	0	0	0	0	0	4.45072	0	0	0	0	0	0	0	0	3.09421	0	0	0	0	0	0	0	0	0	0	0	0
Cbx4	0.592488	Neutrophils	0	0	0	0	0	0	0	0	0	0	0	0	0	0	0	0	0	0	0	0	0	0	0	0	0	0	3.28427	0	0	0	0	0	0	0	0	0	0
Vdr	0.592323	AM (PBS)	0	2.35347	0	0	0	0	0	0	0	0	0	0	0	0	0	0	0	0	0	0	0	0	0	0	0	0	0	0	0	0	0	0	0	0	0	0	0
Hecw2	0.590172	VECs	0	0	0	0	0	0	0	3.02836	0	0	0	0	0	0	0	0	0	0	0	0	0	0	0	0	0	0	0	0	0	0	0	0	0	0	0	3.43202	3.28566
Tarm1	0.58946	Mki67+/Top2a+ proliferating cells	0	0	0	0	0	0	0	0	0	0	0	0	0	0	0	0	0	0	0	0	0	0	0	0	6.77731	0	0	0	0	0	0	0	0	0	0	0	0
Nr2f1	0.589232	LECs	0	0	0	0	0	0	0	0	0	0	0	0	0	0	0	0	0	0	0	0	10.4243	0	0	0	0	0	0	0	0	0	0	0	0	0	0	0	0
Calcb	0.589102	Mesothelial cells	0	0	0	0	0	0	0	0	0	0	0	0	0	0	0	0	0	0	0	0	0	0	11.2842	0	0	0	0	0	0	0	0	0	0	0	0	0	0
Mst1	0.587953	Ciliated cells	0	0	0	0	0	0	0	0	0	0	0	0	0	4.65274	0	0	0	0	0	0	0	0	0	0	0	0	0	0	0	0	0	0	0	0	0	0	0
Best1	0.587169	AM (PBS)	0	3.29295	0	-2.63076	0	0	0	0	0	0	0	0	0	1.92635	0	0	0	0	0	0	0	0	0	0	0	0	0	0	0	0	0	0	0	0	0	0	0
Krt80	0.585521	VECs	0	0	0	0	0	0	0	3.26031	0	0	0	0	0	0	0	0	0	0	0	0	0	0	0	0	0	0	0	0	0	0	0	0	0	0	0	4.6592	0
Wipf3	0.582778	AT1 cells	0	0	5.55042	0	0	0	0	0	0	0	0	0	0	0	0	0	0	0	0	4.25031	3.06191	0	0	0	0	0	0	0	0	0	0	0	0	0	0	0	0
Zmym1	0.575144	T-lymphocytes	0	0	0	-1.82424	0	0	0	0	0	0	0	0	0	0	0	0	0	0	0	0	0	0	0	0	2.13277	0	0	0	0	0	0	0	0	2.57664	0	0	0
Sncg	0.575032	Vcam1+ VECs	0	0	0	0	0	0	0	0	0	0	0	0	2.41898	3.50415	0	0	0	0	0	0	3.04931	0	0	0	0	0	0	0	0	0	0	0	0	0	0	0	4.61881
Fgf9	0.573949	Mesothelial cells	0	0	0	0	0	0	0	0	0	0	0	0	0	0	0	0	0	0	0	0	0	0	5.09833	0	0	0	0	0	0	0	0	0	0	0	0	0	0
Axdnd1	0.573341	Cd163-/Cd11c+ IMs	0	0	0	0	0	0	0	0	0	0	0	4.75636	0	0	0	0	0	0	0	0	0	0	0	0	0	0	0	0	0	0	0	0	0	0	0	0	0
Chp2	0.569388	Cd163+/Cd11c- IMs	0	0	0	0	0	0	0	0	0	0	7.30114	3.9675	0	0	0	0	0	0	0	0	3.45327	0	0	0	0	0	0	0	0	0	0	0	0	0	0	0	0
Hrk	0.569225	Ciliated cells	0	0	0	0	0	0	0	0	0	0	0	0	0	8.85141	0	0	0	0	0	0	0	0	0	0	0	0	0	0	0	0	0	0	0	0	0	0	0
Foxf1	0.567139	CECs	0	0	0	0	0	0	0	4.77458	0	0	0	0	0	0	0	0	0	0	0	0	0	0	2.76288	0	0	0	2.43265	0	0	0	0	0	0	0	0	1.94274	0
Aoc3	0.565982	SMCs	0	0	0	0	0	0	0	0	0	0	0	0	0	0	0	0	0	0	0	0	0	0	0	0	0	0	0	0	0	0	0	12.8242	0	0	0	0	0
Fgd5	0.565798	VECs	3.91298	-6.81832	0	-3.67055	0	0	0	3.16613	0	0	0	0	0	0	0	0	0	0	0	0	4.27712	0	0	0	0	0	0	0	0	0	0	0	0	0	0	4.56578	4.1216
Aoah	0.564502	Cd163+/Cd11c- IMs	0	0	0	0	0	0	0	0	0	0	6.00806	3.66791	0	0	0	0	0	0	0	0	0	0	0	0	0	0	0	5.81288	0	0	0	0	0	0	0	0	0
Astn2	0.564339	Fibroblasts	0	0	0	0	0	0	0	0	0	0	0	0	0	0	0	0	10.8889	0	0	0	0	0	0	0	0	0	0	0	0	0	0	0	0	0	0	0	0
Glyctk	0.562304	Neutrophils	0	0	0	0	0	0	0	0	0	0	0	0	0	0	0	0	0	0	0	0	0	0	0	0	0	0	11.4133	0	0	0	0	0	0	0	0	0	0
Gpr162	0.561679	Mki67+ proliferating cells	0	0	0	0	0	0	0	0	0	0	0	0	0	0	0	0	0	0	0	0	0	0	0	9.67606	0	0	0	0	0	0	0	0	0	0	0	0	0
Syt7	0.554724	Activated AT2 cells	0	-1.63587	0	1.94653	3.49058	0	0	0	0	0	0	0	0	0	0	0	0	0	0	0	0	0	0	0	0	0	0	0	0	0	0	0	0	0	0	0	0
Hoxa7	0.554476	LECs	0	0	0	0	0	0	0	0	0	0	0	4.37831	0	0	0	0	5.08577	0	0	0	6.88411	0	0	0	0	0	0	0	0	0	0	0	0	0	0	0	0
Apba2	0.552738	LECs	0	0	0	0	0	0	0	0	0	0	0	0	0	0	0	0	0	0	0	0	13.4837	0	0	0	0	0	0	0	0	0	0	0	0	0	0	0	0
Itgb3	0.551925	Recruited macrophages	0	0	5.77559	0	0	0	0	0	0	0	0	0	0	0	0	0	0	0	0	0	3.05258	0	2.9726	0	0	0	0	0	0	6.44585	3.98698	0	0	0	0	0	4.02616
Pex11a	0.550292	AT2 cells	0	0	0	0.99462	0	0	0	0	0	0	0	0	0	0	0	0	0	0	0	0	0	0	0	0	0	0	0	0	0	0	0	0	0	0	0	0	0
Fam162b	0.549312	SMCs	0	0	0	0	0	0	0	0	0	0	0	0	0	0	0	0	0	0	0	0	0	0	0	0	0	0	0	0	0	0	0	7.50094	0	0	0	0	0
Myo19	0.549065	Mki67+/Top2a+ proliferating cells	0	0	0	0	0	0	0	0	0	0	0	0	0	0	0	0	0	0	0	0	0	0	0	0	2.49326	0	0	0	0	0	0	0	0	0	0	0	0
Akr1b3	0.547631	AM (PBS)	0	0.93546	0	0	0	0	0	0	0	0	0	0	0	0	0	0	0	0	0	0	0	0	0	0	0.763362	0	0	0	0	0	0	0	0	0	0	0	0
Tdo2	0.546809	DCs	0	0	0	0	0	0	0	4.62914	0	0	0	0	0	0	0	5.92461	0	0	0	0	0	0	3.51346	0	0	0	0	0	0	0	0	0	0	0	0	0	0
Cdr2	0.546636	SMCs	0	0	0	0	0	0	0	4.08785	0	0	3.23141	0	0	0	0	0	0	0	0	0	0	0	3.63303	0	0	0	0	0	0	0	0	4.98846	0	0	0	0	0
Dnase2a	0.545639	AM (Bleo)	0	0	0	0	0	0	0	0	0	0	0	0	0	0	0	0	0	0	0	0	0	0	0	0	0	0	0	0	0	0	0	0	0	-2.35908	0	0	0
Gzmb	0.544174	NK cells	0	0	0	-3.76838	0	0	0	0	0	0	0	0	0	0	0	0	0	0	0	0	0	0	0	0	0	7.24894	0	0	0	0	0	0	0	0	0	0	0
Msmp	0.541505	Vcam1+ VECs	0	0	0	0	0	0	0	0	0	0	0	0	0	0	0	0	0	0	0	0	0	0	0	0	0	0	0	0	0	0	0	0	0	0	0	0	9.95355
Il1rl1	0.541202	DCs	0	0	0	0	0	0	0	0	0	0	0	2.95152	0	0	0	4.60515	0	0	0	0	0	0	0	0	0	0	0	0	0	0	0	0	0	3.98672	0	0	0
Ntf5	0.540038	Activated AT2 cells	0	-3.29162	0	1.37666	3.06804	0	0	0	0	0	0	0	0	1.74103	0	0	0	0	0	0	0	0	0	0	0	0	0	0	0	0	0	0	0	0	0	0	0
Iqgap2	0.537507	T cell subset	0	0	0	-3.15798	0	0	0	0	0	2.34464	0	0	2.0656	0	0	0	0	0	0.91687	0	3.13255	0	0	0	0	0	0	0	0	0	0	0	3.84766	0	0	0	0
Triqk	0.536136	Activated mesothelial cells	0	0	0	0	0	4.54793	0	0	0	0	0	0	0	2.35583	0	0	3.59763	0	0	0	0	0	2.96134	0	0	0	0	0	4.26816	0	0	0	0	0	0	0	0
C5ar2	0.533957	Cd163+/Cd11c- IMs	0	2.53995	0	0	0	0	0	0	0	0	3.23984	0	0	0	0	0	0	0	0	0	0	0	0	0	0	0	0	0	0	0	0	0	0	0	0	0	0
H2-DMa	0.533623	Cd103+ DCs	0	1.12305	0	-1.88934	0	0	1.07497	0	0	3.33485	0	2.5058	0	-3.24031	-1.60068	2.83427	-4.6447	0	0	0	0	0	-8.04492	0	1.42095	0	0	0	0	0	0	0	0	-1.40225	0	-2.16874	-2.57882
Dpysl5	0.529985	CECs	0	0	0	0	0	0	0	6.86867	0	0	0	0	0	0	0	0	4.8622	0	0	0	0	0	0	0	0	0	0	0	0	0	0	0	0	0	0	0	0
Steap3	0.528355	Activated AT2 cells	0	0	0	0	6.58521	0	0	0	0	0	0	0	0	0	0	0	0	6.56888	0	0	0	0	0	0	0	5.47805	0	0	0	0	0	0	0	0	0	0	0
Clpb	0.527932	AT2 cells	0	0	0	1.30026	0	0	0	0	0	0	0	0	0	0	0	0	0	0	0	0	0	0	0	0	0	0	0	0	0	0	0	0	0	0	0	0	0
Scp2	0.527027	AT2 cells	0	0	0	0.911254	0	0	-0.80624	0	0	-0.96918	0	0	0	0	-1.22925	0	0	0	0	0	0	0	-0.57148	0	0	0	0	0	0	0	0	0	0	-0.3815	0	-1.17024	0
Tmod1	0.526001	AT1 cells	0	-0.87079	4.2327	1.61342	0	2.66044	0	0	0	0	0	0	0	0	0	0	0	0	0	0	0	0	0	0	0	0	0	0	0	0	0	0	2.50411	0	0	0	0
Car5b	0.525203	Club cells	0	0	0	0	0	0	0	0	0	0	0	0	0	0	0.55189	0	0	0	0	0	0	0	0	0	0	0	0	0	0	0	0	0	0	0	0	0	0
Ubac1	0.52501	Mki67+/Top2a+ proliferating cells	0	0	0	0	0	0	0	0	0	0	0	0	0	0	0	0	0	0	0	0	0	0	0	0	2.47724	0	0	0	0	0	0	0	0	0	0	0	0
Spg20	0.522188	Ciliated cells	0	0	0	0	0	0	0	0	0	0	0	0	0	1.38625	0	0	0	0	0	0	0	0	0	0	0	0	0	0	0	0	0	0	0	0	0	0	0
Bcorl1	0.521242	Activated AT2 cells	2.81544	0	0	0	5.63761	0	0	0	0	0	0	0	0	0	0	0	0	0	0	0	4.61736	0	0	0	0	0	0	0	0	0	0	0	0	0	0	0	0
Cd96	0.519042	T-lymphocytes	0	0	0	0	0	0	0	0	0	0	0	0	0	0	0	0	0	0	0	0	0	0	0	0	0	0	0	0	0	0	0	0	0	6.4641	0	0	0
Lta	0.518368	T-lymphocytes	0	0	0	0	0	0	2.92297	0	0	0	0	0	0	0	0	0	0	0	0	0	0	0	0	0	0	0	0	0	0	0	0	0	0	5.03973	0	2.04499	0
Klrb1f	0.517885	T-lymphocytes	0	0	0	0	0	0	0	0	0	0	0	0	0	0	0	0	0	0	0	0	0	0	0	0	2.81251	4.72189	0	0	0	0	0	0	0	4.92776	0	0	0
Foxp3	0.517143	Non-classical monocytes (Ly6c2-)	0	0	0	0	0	0	0	0	0	0	0	0	0	0	0	0	0	0	0	0	0	0	0	0	0	0	0	6.11059	0	0	0	0	0	6.03665	0	0	0
Tlr3	0.516846	Cd103+ DCs	0	0	0	-3.28668	0	0	0	0	0	6.18767	0	0	0	0	0	0	0	0	0	0	0	0	0	0	0	0	0	0	0	0	0	0	0	0	0	0	0
Arpp21	0.516401	Mki67+ proliferating cells	0	0	0	0	0	0	0	0	0	0	0	0	0	0	0	0	0	0	0	0	0	0	0	6.99765	0	0	0	0	0	0	0	0	0	0	5.77589	0	0
Eng	0.515565	VECs	0	-2.09228	0	-2.67242	0	0	0	4.11554	0	0	0	0	0	0	0	0	0	0	0	0	0.785801	0	0	0	0	0	0	0	0	0	0	0	0	0	0	4.35266	4.20305
Dapl1	0.513996	T-lymphocytes	0	0	0	0	0	0	0	0	0	0	0	0	0	0	0	0	0	0	0.287794	0	0	0	0	0	0	0	0	0	0	0	4.04378	0	0	6.50779	0	0	0
Mfhas1	0.51239	Fibroblasts	0	0	0	0	0	0	0	0	0	0	0	0	0	0	0	0	2.1092	0	0	0	0	0	0	0	0	0	0	0	0	0	0	0	0	0	0	0	0
Hip1	0.511484	Non-classical monocytes (Ly6c2-)	0	1.46601	0	-2.46421	0	0	0	1.93168	0	0	2.33021	0	0	-2.5183	0	0	0	0	0	0	2.6158	0	0	0	0	0	0	3.02564	0	0	2.66184	0	0	0	0	0	1.6556
Zfp451	0.50882	Themis+ T-lymphocytes	0	0	0	0	0	0	0	0	0	0	0	0	0	0	0	0	2.24986	0	0	0	0	0	0	0	0	0	0	0	0	0	0	0	0	0	4.40492	0	0
Arhgef4	0.508067	AM (Bleo)	3.90877	0	0	0	0	0	0	0	0	0	0	0	0	0	0	0	0	0	0	0	0	0	0	0	0	0	0	0	0	0	0	0	0	0	0	0	0
F13a1	0.508002	Cd163+/Cd11c- IMs	0	0	0	-4.7506	0	0	0	0	0	0	7.14867	0	0	0	0	0	0	0	0	0	0	0	0	0	1.83611	0	0	4.73177	0	0	0	0	0	0	4.4947	0	0
Gm12830	0.507616	Goblet cells	0	0	0	0	0	0	0	0	0	0	0	0	0	0	0	0	0	0	5.65241	0	0	0	0	0	0	0	0	0	0	0	0	0	0	0	0	0	0
Adssl1	0.507174	Mki67+/Top2a+ proliferating cells	0	-1.45375	0	1.41596	0	0	0	0	0	0	0	0	0	0	0	0	0	0	0	0	0	0	0	0	1.54766	0	0	0	0	0	0	0	0	0	0	0	0
Tspan32	0.505393	T-lymphocytes	0	0	0	-5.2248	0	0	2.94361	0	0	0	0	0	0	0	0	0	0	0	0	0	0	0	0	0	0	0	0	0	0	0	0	0	0	4.05992	0	0	0
Rcsd1	0.504948	Fn1+ macrophages	0	0	0	-3.05077	0	0	3.0714	2.77149	0	0	2.11265	0	0	0	0	0	0	3.2192	0	0	1.15291	0	0	2.36855	0	0	2.32979	0	0	0	0	0	0	2.51049	0	2.20385	0
Mto1	0.503151	Activated mesothelial cells	0	1.89396	0	0	0	3.61912	0	0	0	0	0	0	0	0	0	0	0	0	0	0	0	0	0	0	0	0	0	0	0	0	0	0	0	0	0	0	0
Dpys	0.499928	Ciliated cell subset	0	0	0	0	0	0	0	0	0	0	0	0	6.75816	0	0	0	0	0	0	0	0	0	0	0	0	0	0	0	0	0	0	0	0	0	0	0	0
Plekhf1	0.499665	T cell subset	0	0	0	0	0	0	0	0	0	0	0	0	0	0	0	0	3.25833	0	0	0	3.079	0	0	0	0	0	0	0	0	0	0	0	5.69925	0	0	0	0
Hoxc4	0.499049	Activated mesothelial cells	0	0	0	0	0	7.89867	0	0	0	0	0	0	0	0	0	0	0	0	0	0	0	0	5.02664	0	0	0	0	0	0	0	0	0	0	0	0	0	0
Acbd7	0.498105	T cell subset	0	0	0	0	0	0	0	0	0	0	0	0	0	4.62377	0	0	0	0	0	0	0	0	0	0	0	0	0	0	0	0	0	0	5.13251	0	0	0	0
Cpe	0.496595	Vcam1+ VECs	0	0	0	-3.79823	0	2.93258	0	0	0	0	0	0	0	0	0	0	0	0	0	0	2.58328	0	4.80685	0	0	0	0	0	0	0	0	0	0	0	0	0	5.3364
Lrp1	0.495961	AM (Bleo)	3.03069	2.9055	0	-3.44138	0	2.48621	0	0	0	0	0	0	0	-3.01223	0	1.22284	1.65219	0	0	0	0	0	0	0	0	0	0	0	0	0	0	0	0	-2.36945	0	0	0
Col16a1	0.493771	Fibroblasts	0	0	0	0	0	3.92772	0	0	0	0	0	0	0	0	0	0	4.20735	0	0	0	0	0	3.88801	0	0	0	0	0	0	0	0	0	0	0	0	0	0
Capn15	0.490886	Activated mesothelial cells	0	0	0	0	0	2.6782	0	0	0	0	0	0	0	0	0	0	0	0	0	0	0	0	0	0	0	0	0	0	0	0	0	0	0	0	0	0	0
Ccdc136	0.487278	Krt8 ADI	0	0	0	0	0	0	0	0	0	0	0	0	0	0	0.5341	0	0	0	0	3.83772	0	0	0	0	0	0	0	0	0	0	0	0	0	0	0	0	0
Ang	0.485917	Activated AT2 cells	0	-1.44945	0	1.77031	2.62843	0	-6.52594	0	0	-1.74538	0	0	0	0	-4.62146	0	0	0	0	0	0	0	1.59249	-3.15594	0	0	0	0	0	0	0	0	0	-7.30477	0	-2.24372	0
Slc13a3	0.485545	Neutrophils	0	0	3.22979	0	0	0	0	0	0	0	0	0	0	0	0	0	0	0	0	0	0	0	0	0	0	0	3.9064	0	0	0	0	0	0	0	0	0	0
Inha	0.484818	Mesothelial cells	0	0	0	0	0	0	0	0	0	0	0	0	0	0	0	0	0	0	0	0	0	0	3.18095	0	0	0	0	0	0	0	0	0	0	0	0	0	0
Cdkn2b	0.483736	AT1 cells	0	0	5.62327	0	0	0	0	0	4.45249	0	0	0	0	1.88388	0	0	0	0	0	3.87759	0	0	0	0	0	0	2.29231	0	0	0	0	0	0	0	0	0	0
Plcb4	0.478868	Vcam1+ VECs	0	-1.94755	0	-1.60266	0	0	0	0	0	1.76745	0	0	0	0	0	0	0	0	1.16772	0	0	0	0	0	0	0	0	0	0	0	0	0	0	0	0	2.77285	3.43154
Gja5	0.478702	Vcam1+ VECs	0	0	0	0	0	0	0	0	0	0	0	0	0	0	0	0	0	0	0	0	0	0	0	0	0	0	0	0	0	0	0	0	0	0	0	0	10.9047
Rgs3	0.478669	Fn1+ macrophages	0	0	0	-3.32085	0	0	0	0	0	0	0	0	2.29836	0.358819	0	0	0	3.70266	0	0	0	0	0	0	0	0	0	0	0	0	0	0	0	0	0	3.24868	2.72945
Tff1	0.47837	Goblet cells	0	0	0	0	0	0	0	0	0	0	0	0	0	0	0	0	0	0	6.90196	0	0	0	0	0	0	0	0	0	0	0	0	0	0	0	0	0	0
Cep57l1	0.477781	Activated mesothelial cells	0	0	0	0	0	3.97888	0	0	0	0	0	0	0	0	0	0	0	0	0	0	0	0	0	3.22776	0	0	0	0	0	0	0	0	2.38754	0	0	0	0
Clnk	0.476503	Cd103+ DCs	0	0	0	0	0	0	0	0	0	5.38611	0	0	0	0	0	0	0	0	0	0	0	0	0	0	0	0	0	0	0	0	0	0	0	3.92066	0	0	0
Apoc1	0.473127	AT2 cells	0	-1.82827	0	3.08644	0	0	-6.89758	0	0	-2.67085	0	0	0	-4.10007	0	0	0	0	0	0	0	0	-2.5022	0	0	0	0	0	0	0	0	0	0	-1.71352	0	-7.0364	0
Il3ra	0.472065	Recruited macrophages	0	0	0	0	0	0	0	0	0	0	0	0	0	0	0	0	0	0	0	0	2.38717	0	0	0	0	0	0	0	0	4.68929	0	0	0	0	0	3.16005	0
Catsper2	0.471643	Ccl17+ DCs	0	0	0	0	0	0	0	0	5.72463	0	0	0	0	0	0	0	0	0	0	0	0	0	0	0	2.35922	0	0	0	0	0	0	0	0	0	0	0	0
Kctd15	0.471545	Ciliated cells	0	0	0	0	0	0	0	0	0	0	0	0	0	3.48305	0	0	0	0	0	0	0	0	3.47439	0	0	0	0	0	0	0	0	0	0	0	0	0	0
Atp1a3	0.469677	Fn1+ macrophages	0	0	0	0	0	0	0	0	0	0	0	0	0	0	0	3.29191	0	6.15183	0	0	0	0	0	0	0	0	4.50456	5.61241	0	0	0	0	0	0	0	0	0
L1cam	0.469017	AM (PBS)	0	1.87443	0	-1.64517	0	0	0	0	0	0	0	0	0	0	0	0	0	0	0	0	0	0	0	0	0	0	0	0	0	0	0	0	0	0	0	0	0
Ppara	0.468061	Ciliated cells	0	0	0	0	0	0	0	0	0	0	0	0	0	1.96731	0	0	0	0	0	0	0	0	0	0	0	0	0	0	0	0	0	0	0	0	0	0	0
Tfdp1	0.467956	Plasma cells	0	0	0	0	0	0	0	0	0	0	0	0	0	0	0	0	0	0	0	0	0	0	0	0	4.11606	0	0	0	4.46839	0	0	0	4.43524	0	0	0	0
Mad2l2	0.467476	LECs	0	0	0	0.210027	0	0	0	0	0	0	0	0	0	0	0	0	0	0	0	0	2.47335	0	0	0	0	0	0	0	0	0	0	0	0	0	0	0	0
Ptprb	0.466275	Vcam1+ VECs	0	-1.87795	0	-1.99176	0	0	0	0	0	0	0	0	0	0	0	0	0	0	0	0	0.523614	0	0	0	0	0	0	0	0	0	0	0	0	0	0	3.99533	4.74211
Fmo2	0.463774	Mesothelial cells	0	-2.69708	0	-2.06178	0	0	-2.80228	0	0	-1.95334	-7.59724	0	0	0	0.65757	0	3.10343	0	0.345034	0	0	0	5.02032	-2.45744	0	-3.21504	0	0	0	0	0	0	0	-2.74807	0	0	1.58393
Trem3	0.46276	Non-classical monocytes (Ly6c2-)	0	0	0	0	0	0	0	0	0	0	0	0	0	0	0	0	0	0	0	0	0	0	0	0	0	0	5.43603	5.73119	0	0	0	0	0	0	0	0	0
Dgat2	0.462574	Recruited macrophages	0	2.28164	0	-2.65473	0	0	0	0	0	1.84738	0	0	0	0	0	0	0	0	0	0	0	0	0	0	0	0	0	0	0	2.9077	0	0	0	0	0	0	0
Homer3	0.459176	SMCs	0	0	0	0	0	0	0	4.04446	0	0	0	0	0	0	0	0	0	0	0	0	0	0	0	0	0	0	0	0	0	0	0	4.81763	0	0	0	3.52555	3.72115
Fbxo21	0.457733	T cell subset	0	0	0	0	0	0	0	0	0	0	0	0	0	0	0	0	0	0	0	0	0	0	0	0	0	0	0	3.82867	0	0	0	0	5.91378	0	0	0	0
Gpld1	0.456395	Krt8 ADI	0	0	0	0	0	0	0	0	0	0	0	0	5.90388	0	0	0	5.41631	0	0	6.81756	0	0	0	0	0	0	0	0	0	0	0	0	0	0	0	0	0
Fhod1	0.454175	AT2 cells	0	0	0	0.493879	0	0	0	0	0	0	0	0	0	0	0	0	0	0	0	0	0	0	0	0	0	0	0	0	0	0	0	0	0	0	0	0	0
Rpl10a	0.453823	Activated mesothelial cells	0	0	0	0	0	2.48579	1.78391	0	0	0	0	0	0	0	0	0	0	0	0	0	0	0	0	0	0	0	0	0	0	0	0	0	0	0	0	0	0
Gemin5	0.453814	CECs	0	0	0	0	0	0	0	3.47408	0	0	0	0	0	0	0	0	0	0	0	0	0	0	0	0	0	0	0	0	0	0	0	0	0	0	0	0	0
Efcab7	0.453709	Ciliated cells	0	0	0	0	0	0	0	0	0	0	0	0	0	3.99304	0	0	0	0	0	0	0	0	0	0	0	0	0	0	0	0	0	0	0	0	0	0	0
Colec12	0.452087	Activated mesothelial cells	0	0	0	-3.08585	0	5.84738	0	0	0	0	2.76226	0	0	0	0	0	4.39111	0	0	0	2.22035	0	2.8416	0	0	0	0	0	0	0	3.32515	0	0	0	0	0	2.96072
Lmod1	0.452071	SMCs	0	0	0	0	0	0	0	0	0	0	0	0	0	0	0	0	0	0	0	4.4069	0	0	0	0	0	0	0	0	0	0	3.61081	8.47887	0	0	0	0	0
Akap6	0.449753	Fibroblasts	0	0	0	0	0	0	0	0	0	0	0	0	0	0	0	0	4.62612	0	3.14661	0	0	0	0	0	0	0	0	0	0	0	0	0	0	0	0	0	0
Egfl8	0.449084	Cd103+ DCs	0	0	0	0	0	0	0	0	0	2.21169	0	0	0	0	0	0	0	0	0	0	0	0	0	0	2.05443	0	0	0	0	0	0	0	0	0	0	0	0
Colq	0.447199	VECs	0	0	0	0	0	0	0	0	0	0	0	0	0	0	0	0	0	0	0	0	0	0	0	2.84187	0	0	0	0	0	0	0	0	0	0	0	3.84335	0
Podxl	0.445938	CECs	0	0	0	-2.05303	0	0	0	5.08618	0	0	0	0	0	0	0	0	0	0	0	0	0	0	0	0	0	0	0	0	0	0	0	0	0	0	0	3.38038	3.98035
Papss2	0.445754	Fibroblasts	0	0	5.24771	0	0	0	0	0	0	0	0	0	0	0	0	0	5.87737	0	0	0	0	0	0	0	5.36337	0	0	0	0	0	0	0	0	0	0	0	0
B3gnt5	0.445202	Resolution macrophages	0	0	0	0	0	0	3.70193	0	0	1.7603	0	0	0	0	0	0	0	0	0	0	0	0	0	0	0	3.39387	0	0	0	0	4.11948	0	0	0	0	0	0
Tacstd2	0.444076	Activated AT2 cells	0	-1.66975	1.68322	0	3.51939	0	0	0	0	0	0	0	0	1.86857	0.611912	0	0	0	0.508722	0	0	0	0	0	0	0	0	0	0	0	0	0	0	0	0	0	0
Klhl6	0.441721	Fn1+ macrophages	0	0	0	-3.01553	0	0	0	0	0	1.16955	2.89095	0	0	0	0	0	0	3.25197	0	0	0	0	0	0	0.691736	0	0	0	0	0	0	0	0	2.1096	0	0	0
Nkain1	0.439595	Mesothelial cells	0	0	0	0	0	0	0	0	0	0	0	0	0	0	0	0	0	0	0	0	0	0	8.04886	0	0	0	0	0	0	0	0	0	0	0	0	0	0
Zfp703	0.439282	AM (PBS)	0	2.91711	0	-2.884	0	0	0	0	0	0	0	0	0	0	0	0	0	0	0	0	0	0	0	0	0	0	0	0	0	0	0	0	0	0	0	0	0
Shmt2	0.438149	LECs	0	0	0	0	0	0	0	0	0	0	0	0	0	0	0	0	0	0	0	0	3.62648	0	0	0	0	0	0	0	0	0	0	0	0	0	0	0	0
Parm1	0.437361	Club cells	0	0	0	-7.07508	0	0	0	0	0	0	0	0	2.8855	1.06073	2.90743	0	0	0	0	0	0	0	0	0	0	0	0	0	0	0	0	0	0	0	0	0	0
Gpm6a	0.437193	Mesothelial cells	0	-4.57003	2.07316	-3.46711	0	4.5365	0	0	0	0	0	0	0	0	0	0	0	0	0	0	0.368504	0	7.91166	0	0	0	0	0	0	0	0	0	0	0	0	0	0
2610318N02Rik	0.436881	Ccl17+ DCs	0	0	0	0	0	0	0	0	5.55817	0	0	0	0	0	0	0	0	0	0	0	0	0	0	5.33633	3.18886	0	0	0	0	0	0	0	0	0	0	0	0
Rgs2	0.435837	Cd103+ DCs	0	1.57296	0	-3.74274	0	0	0	0	0	2.54286	0	2.47241	0	-2.63519	-2.03333	2.23043	0	0	0	0	0	0	-7.0426	0	0	0	0	0	0	0	0	0	0	0	0	0	0
Adamts8	0.435362	Goblet cells	0	0	0	0	0	0	0	0	0	0	0	0	0	0	0	0	0	0	6.19646	0	0	0	0	0	0	0	0	0	0	0	0	0	0	0	0	0	5.06972
Arg2	0.434479	Activated AT2 cells	0	-1.18547	0	2.40113	3.13244	0	0	0	0	0	0	0	0	0	0	0	0	0	0	0	0	0	0	0	0	0	0	0	0	0	0	0	0	0	0	0	0
Crlf2	0.434436	DCs	0	1.64259	0	-2.33568	0	0	0	0	0	0	0	0	0	0	0	2.57256	0	0	0	0	0	0	0	0	0	0	0	0	0	2.51999	0	0	0	0	0	0	0
Tet1	0.434282	VECs	0	0	0	0	0	0	0	0	0	0	0	0	0	0	0	0	0	0	0	0	2.89868	0	0	0	0	0	0	0	0	0	0	0	0	0	0	3.86822	0
Evc2	0.433846	Activated mesothelial cells	0	0	0	0	0	6.33501	0	0	0	0	0	0	0	0	0	0	0	0	0	0	0	0	5.65229	0	0	0	0	0	0	0	0	0	0	0	0	0	0
Egfl6	0.433474	AT2 cells	0	-2.53734	0	3.48278	0	0	-2.05323	-2.64792	0	-3.09164	-3.83916	-6.74006	0	-2.88038	-2.49102	0	0	0	-2.47573	0	0	0	-3.44408	-3.52603	0	0	0	0	0	0	0	0	0	-2.27427	0	-2.17565	-3.10127
Glipr2	0.432642	Themis+ T-lymphocytes	0	2.28295	0	-1.52893	0	0	0	0	0	0	0	0	0	0	0	1.88683	0	0	0	0	0	0	0	0	1.40796	0	0	0	0	0	0	0	0	0	4.34106	0	0
L1td1	0.429886	Mesothelial cells	0	0	0	0	0	0	0	0	0	0	0	0	0	0	0	0	0	0	0	0	0	0	9.67798	0	0	0	0	0	0	0	0	0	0	0	0	0	0
Il12a	0.422266	B-lymphocytes	0	0	0	0	0	0	5.90144	0	0	0	0	0	0	0	0	0	5.02535	0	0	0	0	0	0	0	0	0	4.33264	0	0	0	0	0	0	0	0	0	0
Cd247	0.41991	T cell subset	0	0	0	-2.8826	0	0	0	0	0	0	0	0	0	0	0	0	0	0	0	0	0	0	0	3.79643	0	0	0	0	0	0	0	0	5.33436	4.63064	0	0	0
B230307C23Rik	0.418136	Resolution macrophages	0	0	0	0	0	0	0	0	0	0	0	0	0	0	0	0	0	0	0	0	0	0	2.19072	0	0	3.30623	0	0	0	0	3.98142	0	0	0	0	0	0
Fblim1	0.4166	SMCs	0	1.53275	0	-3.53729	0	0	0	0	0	0	0	0	0	0	0	0	3.39449	0	0	0	0	5.53255	0	0	0	0	0	0	0	3.00052	0	5.74804	0	0	0	0	2.49954
AW549877	0.415968	AT2 cells	0	-1.41448	0	0.355986	0	0	0	0	0	0	0	0	0	0	0	0	0	0	0	0	0	0	0	0	0	0	0	0	0	0	0	0	0	0	0	0	0
Bdp1	0.415673	Activated mesothelial cells	0	0	0	0	0	2.64797	0	0	0	0	0	0	0	0	0	0	0	0	0	0	1.62034	0	0	0	0	0	0	0	0	0	0	0	0	0	0	0	0
Zfp275	0.415444	Activated mesothelial cells	0	0	0	0	0	5.71744	0	0	0	0	0	0	0	0	0	0	0	0	0	0	0	0	0	0	0	0	0	0	0	0	0	0	0	0	0	0	0
Casp12	0.412448	Fibroblasts	0	0	0	0	0	4.1657	0	0	0	0	0	0	0	0	0	0	4.42109	0	0	0	0	0	3.62089	0	0	0	0	3.11338	0	0	0	0	0	0	0	0	3.98744
Cnep1r1	0.40938	AM (Bleo)	0	-1.24818	0	0	0	0	0	0	0	0	0	0	0	0	0	0	0	0	0	0	0	0	0	0	0	0	0	0	0	0	0	0	0	0	0	0	0
Hipk2	0.408463	Fn1+ macrophages	0	0	0	0	0	0	0	0	0	0	0	0	0	0	0	0	0	3.89878	0	3.78147	0	0	0	0	0	0	0	0	0	0	0	0	0	0	0	0	0
Smtnl2	0.407473	Mesothelial cells	0	0	0	-2.43627	0	4.81542	0	0	0	0	0	0	3.47145	0	0	0	0	0	0	0	0	0	6.47851	0	0	0	0	0	0	0	0	0	0	0	0	0	0
Snn	0.404392	Recruited macrophages	0	0	2.85268	-2.1992	0	0	3.8939	2.55158	0	0	0	0	0	0	0	0	0	0	0	0	0	0	0	0	0	0	0	0	0	6.24932	0	0	0	0	0	0	0
Stam	0.404294	AT2 cells	0	0	0	0.657072	0	0	0	0	0	0	0	0	0	0	0	0	0	0	0	0	0	0	0	0	0	0	0	0	0	0	0	0	0	0	0	0	0
Khdc1a	0.403789	NK cells	0	0	0	0	0	0	0	0	0	0	0	0	0	0	0	0	0	0	0	0	0	0	0	0	0	9.02391	0	0	0	0	0	0	0	0	0	0	0
Slc43a3	0.402339	Vcam1+ VECs	0	-2.53821	0	-3.33652	0	0	0	3.16683	0	-7.4246	0	0	0	-0.14502	0	0	2.72387	0	0	0	0	0	2.41539	0	0	0	0	0	0	0	0	0	0	-3.27962	0	3.76301	3.7851
Klhl2	0.40197	Activated mesothelial cells	0	2.42202	0	0	0	2.807	0	0	0	0	0	0	0	0	0	0	0	0	0	0	0	0	0	0	0	0	0	0	0	0	0	0	0	0	0	0	0
Mif	0.400737	Plasma cells	0	0	0	0	0	0	0	0	0	0	0	0	0	0	0	0	0	0	0	0	0	0	0	1.5846	0	0	0	0	2.20111	0	2.00183	0	0	0	0	-1.14658	0
Peg3	0.400264	Fibroblasts	0	0	0	0	0	0	0	0	0	0	0	0	0	0	0	0	5.52283	0	0	0	3.22794	0	2.28311	0	0	0	0	0	0	0	0	0	0	0	0	0	0
Akt3	0.398842	Themis+ T-lymphocytes	0	0	5.00903	0	0	0	0	0	0	0	0	0	0	0	0	0	0	0	0	4.07016	4.01584	0	2.05328	0	0	0	0	0	0	0	0	0	0	0	6.55186	0	0
Abi3bp	0.397658	Fibroblasts	0	-2.57438	0	-4.23649	0	3.50697	0	3.6285	0	0	0	0	0	0	0	0	4.06142	0	0	0	3.28958	0	2.87504	0	0	0	0	0	0	0	0	2.98954	0	0	0	0	3.88173
Amigo3	0.397356	CECs	0	0	0	0	0	0	0	4.15497	0	0	4.10084	0	0	0	0	0	0	0	0	0	0	0	0	0	0	0	0	0	0	0	0	0	0	0	0	0	0
Gjc1	0.396738	Activated mesothelial cells	0	0	0	0	0	5.22188	0	4.19462	0	0	0	0	0	0	0	0	0	0	0	0	0	0	0	0	0	0	0	0	0	0	0	3.50054	0	0	0	4.30279	4.55436
Grik5	0.392253	AT2 cells	2.69707	0	0	2.92521	0	0	0	0	0	0	0	0	0	0	0	0	0	0	0	0	0	0	0	0	0	0	0	0	0	0	0	0	0	0	0	0	0
Ttc28	0.39082	CECs	0	-2.06592	0	0	0	0	0	3.89714	0	0	0	0	0	0	0	0	0	0	0	0	3.06295	0	0	0	0	0	0	0	0	0	0	0	0	0	0	2.46403	2.40297
Cd22	0.390707	B-lymphocytes	3.36774	2.19007	0	-3.00945	0	0	4.61573	0	0	0	0	0	0	0	0	0	0	0	0	0	0	0	0	0	0	0	0	0	0	0	0	0	0	0	0	0	0
Rab3c	0.389734	AT2 cells	0	-2.10581	0	3.41115	0	0	0	0	0	0	0	0	0	0	0	0	0	0	0	0	0	0	0	0	0	0	0	0	0	0	0	0	0	0	0	0	0
Edem3	0.386355	Activated AT2 cells	0	0	0	0.551499	3.53153	0	0	0	0	0	0	0	0	0	0	0	0	0	0	0	0	0	0	0	0	0	0	0	0	0	0	0	0	0	0	0	0
Bicd2	0.385414	Mki67+/Top2a+ proliferating cells	0	0	0	-1.30142	0	0	0	0	0	0	0	0	0	0	0	0	0	0	0	0	0	0	0	0	2.81606	0	0	0	0	2.42605	0	0	0	0	0	0	0
Caml	0.384504	LECs	0	0	0	-1.44242	0	0	0	0	0	0	0	0	0	1.1506	0	0	0	0	0	0	3.07405	0	0	0	0	0	0	0	0	0	0	0	0	0	0	0	0
Wnt7b	0.383694	Mesothelial cells	0	0	0	0	0	0	0	0	0	0	0	0	0	0	0	0	0	0	0	0	0	0	3.83431	0	0	0	0	0	0	0	0	0	0	0	0	0	0
Xpo4	0.383064	Ccl17+ DCs	0	0	0	0	0	0	0	0	4.94813	0	0	0	0	0	0	0	0	0	0	0	2.34703	0	0	0	0	0	0	0	0	0	0	0	0	0	0	0	0
Slc29a1	0.381917	Mki67+/Top2a+ proliferating cells	2.35399	2.08135	0	-3.26542	0	0	0	2.38126	0	0	1.92235	0	0	0	0	0	0	0	0	0	0	0	0	0	2.54718	0	0	0	0	0	2.20722	0	0	0	0	0	1.67788
Il18	0.381555	AM (PBS)	2.13228	4.36442	0	-4.63191	0	0	0	0	0	-2.89196	0	0	0	0	-3.31227	0	0	0	0	0	0	0	0	0	0	0	0	0	0	0	0	0	0	-7.55749	0	0	0
Cxcr4	0.380072	M2 macrophages	0	2.41659	0	-3.66465	0	0	0	0	0	0	1.80226	0	0	0	0	0	0	0	0	0	0	4.04581	0	1.20968	0	0	0	0	0	0	0	0	0	0	0	0	0
Slx4ip	0.379776	Ciliated cells	0	0	0	0	0	0	0	0	0	0	0	0	0	2.20996	0	0	0	0	0	0	0	0	0	0	0	0	0	0	0	0	0	0	0	0	0	0	0
Slc8a1	0.37932	Cd163+/Cd11c- IMs	0	0	0	0	0	0	0	0	0	0	4.18664	0	0	0	0	0	0	0	0	0	0	0	0	0	0	0	0	0	0	0	0	0	0	0	0	0	0
Adk	0.37909	AT2 cells	0	-1.56373	0	2.06359	0	0	0	0	0	0	0	0	0	-1.68629	-1.81767	-6.20302	0	0	0	0	0	0	0	0	0	0	0	0	0	0	0	0	0	-1.02164	0	0	0
Dok2	0.378927	AM (Bleo)	3.42488	0	0	-2.23514	0	0	0	0	0	0	0	2.84644	0	0	0	3.15584	0	0	0	0	0	0	0	0	2.29322	2.94788	0	0	0	0	0	0	2.0797	2.93786	0	0	0
Adhfe1	0.375713	Ciliated cells	0	0	0	0	0	0	0	0	0	0	0	0	0	1.83448	0	0	0	0	0	0	0	0	0	0	0	0	0	0	0	0	0	0	0	0	0	0	0
Slc27a3	0.375283	Mesothelial cells	0	0	0	0	0	0	0	0	0	3.12071	0	0	0	0	0	0	0	0	0	0	0	0	3.96357	0	3.59873	0	0	0	0	0	0	0	0	0	0	0	0
Mgme1	0.37218	Fn1+ macrophages	0	0	0	0	0	3.05537	0	0	0	0	0	0	0	0	0	0	0	3.44811	0	0	0	0	0	0	0	0	0	0	0	0	0	0	0	0	0	0	0
Crtc3	0.371884	Resolution macrophages	0	0	0	0	0	0	0	0	0	0	0	0	0	0	0	0	1.81264	0	0	0	0	0	0	0	0	0	0	0	0	0	4.18902	0	0	0	0	0	0
Them6	0.371119	Fn1+ macrophages	0	0	0	0	0	0	0	0	0	0	0	0	0	1.91173	0	0	0	2.81568	0	0	0	0	0	0	0	0	0	0	0	0	0	0	0	0	0	0	0
Zfp667	0.366976	Ciliated cells	0	0	0	0	0	0	0	0	0	0	0	0	0	2.87049	0	0	0	0	0	0	0	0	0	0	0	0	0	0	0	0	0	0	0	0	0	0	0
Tbx4	0.363543	SMCs	0	0	0	0	0	0	0	0	0	0	0	0	0	0	0	0	3.9387	0	0	0	0	0	3.08086	0	0	0	0	0	0	0	0	5.9746	0	0	0	0	0
Pnck	0.363032	Ciliated cells	0	0	0	0	0	0	0	0	0	0	0	0	0	5.25943	0	0	0	0	0	0	0	0	0	0	0	0	0	0	0	0	0	0	0	0	0	0	0
Evi5	0.362542	Fn1+ macrophages	0	1.09604	0	0	0	0	0	0	0	0	0	0	0	0	0	0	0	3.78966	0	0	0	0	0	0	0	0	0	0	0	0	0	0	0	0	0	0	0
Ttpa	0.362381	LECs	0	0	0	0	0	0	0	0	0	0	0	0	0	3.05038	1.54068	0	0	0	0	0	5.30312	0	0	0	0	0	0	0	0	0	0	0	0	0	0	0	0
Arhgap32	0.359594	Club cells	0	0	0	0	0	0	0	0	0	0	0	0	0	0	2.66191	0	0	0	0	0	0	0	0	0	0	0	0	0	0	0	0	0	0	0	0	0	0
Mtbp	0.3584	LECs	3.53261	0	0	0	0	0	0	0	0	0	0	0	0	0	0	0	0	0	0	0	4.61567	0	0	0	0	0	0	0	0	0	0	0	0	4.57015	0	0	0
Chd9	0.356186	Activated AT2 cells	0	0	0	-1.21959	2.55957	0	0	2.32406	0	0	2.36065	0	0	0	0	0	0	0	0	0	0	0	0	0	0	0	0	0	0	0	0	0	0	0	0	0	0
Mast3	0.35448	Cd163-/Cd11c+ IMs	0	0	0	0	0	0	0	0	0	0	0	3.41716	3.31306	0	0	0	0	0	0	0	0	0	0	0	0	0	0	0	0	0	2.77617	0	0	0	0	0	0
Dpep1	0.350556	Fibroblasts	0	-7.12403	0	0	0	0	0	0	0	0	0	0	0	0	0	0	7.32564	0	0	0	0	0	0	0	0	0	0	0	0	0	0	0	0	0	0	0	0
Cftr	0.348151	AT2 cells	0	-4.82477	0	2.52712	0	0	0	0	0	0	0	0	0	0	0	0	0	0	0	0	0	0	0	0	0	0	0	0	0	0	0	0	0	0	0	0	0
Efcc1	0.347337	LECs	0	0	0	0	0	0	0	0	0	0	0	0	0	0	0	0	0	0	0	0	6.8407	0	0	0	0	0	0	0	0	0	0	0	0	0	0	0	0
Espn	0.346549	Activated AT2 cells	0	0	0	0	4.42711	0	0	0	0	0	0	0	0	0	0	0	0	0	0	0	0	0	3.14896	0	0	0	0	0	0	0	0	0	0	0	0	0	0
Fundc2	0.346517	AM (Bleo)	2.87543	0	0	-1.36435	0	0	0	0	0	0	0	0	0	0	0	0	0	0	0	0	2.14908	0	1.44153	0	0	0	0	0	0	0	0	0	0	0	0	0	1.93521
Dhodh	0.343195	T cell subset	0	0	0	0	0	0	0	0	0	0	0	0	0	1.85133	0	0	0	0	0	0	0	0	0	0	0	0	0	0	0	0	0	0	3.60595	0	0	3.38213	0
Hdac10	0.338995	Activated mesothelial cells	0	0	0	0	0	4.357	3.46124	0	0	0	0	3.23837	0	0	0	0	0	0	0	0	0	0	0	0	0	0	0	0	0	0	0	0	0	0	0	0	0
Gltp	0.338614	Mki67+/Top2a+ proliferating cells	0	1.03539	0	-1.56314	0	0	0	0	0	1.55938	1.4531	1.36521	0	0	0	0	0	0	0	0	0	0	0	1.42171	1.70786	0	0	0	0	0	0	0	0	0	0	0	0
Pcbd2	0.334828	Ciliated cells	0	1.13202	0	0	0	0	0	0	0	0	0	0	0	1.22784	0	0	0	0	0	0	0	0	0	0	0	0	0	0	0	0	0	0	0	0	0	0	0
Cenph	0.332128	T cell subset	0	0	0	0	0	0	0	0	0	0	0	0	0	0	0	0	0	0	0	0	0	0	0	5.51191	2.87957	0	0	0	0	0	0	0	6.59816	0	0	0	0
Dock7	0.331388	Resolution macrophages	0	0	0	0	0	0	0	0	0	0	0	0	1.35739	0	0	0	0	0	0	0	0	0	0	0	0	0	0	0	0	0	2.7234	0	0	0	0	0	0
Rhoc	0.330798	Vcam1+ VECs	2.42325	1.5878	0	-1.89556	0	0	0	2.51173	0	0	0	0	0	0	0	0	0	0	0	0	0	0	0	0	0	0	0	0	0	0	0	2.44857	0	0	0	0	2.52802
Rybp	0.330779	AT2 cells	0	0	0	1.28249	0	0	0	0	0	0	0	0	0	0	0	0	0	0	0	0	0	0	0	0	0	0	0	0	0	0	0	0	0	0	0	0	0
Ndufaf5	0.330777	Neutrophils	0	0	0	0	0	0	0	0	0	0	0	0	0	0	0	0	0	0	0	0	0	0	0	0	0	0	2.76687	0	0	0	0	0	0	0	0	0	0
Pacrgl	0.329293	Ciliated cells	0	0	0	0	0	0	0	0	0	0	0	0	0	2.61819	0	0	0	0	0	0	2.02958	0	0	0	0	0	0	0	0	0	0	0	0	0	0	0	0
Arhgef17	0.328404	AT2 cells	0	-6.41437	0	0.597499	0	0	0	0	0	0	0	0	0	0	0	0	0	0	0	0	0	0	0	0	0	0	0	0	0	0	0	0	0	0	0	0	0
Adcy6	0.328275	AM (Bleo)	0	-1.53849	0	0	0	0	0	0	0	0	0	0	0	0	0	0	0	0	0	0	0	0	0	0	0	0	0	0	0	0	0	0	0	0	0	0	0
Intu	0.324714	Ciliated cell subset	0	0	0	0	0	0	0	0	0	0	0	0	4.43828	2.81411	0	0	0	0	0	0	0	0	0	0	0	0	0	0	0	0	0	0	0	0	0	0	0
Tango2	0.324055	Ccl17+ DCs	0	0	0	0	0	0	0	2.55876	2.57623	0	0	0	0	0	0	0	2.33089	0	0	0	0	0	0	0	0	0	0	0	0	0	0	0	0	0	0	0	0
Ewsr1	0.323844	Mki67+ proliferating cells	0	0	0	0	0	0	0	0	0	0	0	0	0	0.78951	0	0	0	0	0	0	0	0	0	1.58492	0	0	0	0	0	0	0	0	0	0	0	0	0
Nsun7	0.321587	Activated mesothelial cells	0	0	0	0	0	3.85105	0	0	0	0	0	0	2.97386	3.23825	0	0	0	0	0	0	0	0	0	0	0	0	0	0	0	0	0	0	0	0	0	0	0
Mtmr1	0.320736	Activated AT2 cells	0	0	0	0	4.20859	0	0	0	0	0	0	0	0	0	0	0	0	0	0	0	0	0	0	0	0	0	0	0	0	0	0	0	0	0	0	0	0
Smad7	0.320042	Vcam1+ VECs	0	0	1.99788	0	0	0	0	0	0	0	0	0	0	0	0	0	0	0	0	0	0	0	0	0	0	0	0	0	0	0	0	0	0	0	0	0	2.61022
Gna11	0.318862	AT2 cells	0	0	0	0.38779	0	0	0	0	0	0	0	0	0	0	0	0	0	0	0	0	0	0	0	0	0	0	0	0	0	0	0	0	0	0	0	0	0
Rab23	0.318787	Ciliated cell subset	0	0	0	0	0	0	0	0	0	0	0	0	4.21035	2.32131	0	0	0	0	1.36543	0	0	0	0	0	1.64229	0	0	0	0	0	0	0	0	0	0	0	0
Plxdc2	0.315893	Fibroblasts	0	0	0	-3.62801	0	1.72834	0	0	0	0	0	0	0	0	0	2.17263	5.00257	4.04813	0	0	0	0	4.15801	0	0	0	0	0	0	0	0	0	0	0	0	0	0
Lamb1	0.315331	Fibroblasts	0	0	0	-2.78552	0	0	0	0	0	0	0	0	3.05427	0	0	0	5.56098	0	0	0	2.35818	0	3.05922	0	0	0	0	0	0	0	0	3.92931	0	0	0	0	0
Nfat5	0.314662	LECs	0	0	0	0	0	0	0	0	0	0	0	0	0	0	0	0	0	0	0	0	2.86651	0	0	0	0	0	0	0	0	0	0	0	0	0	0	0	0
Zbtb43	0.311317	Activated mesothelial cells	0	0	0	0	0	2.14964	0	0	0	0	0	0	0	0	0	0	0	0	0	0	0	0	0	0	0	0	0	0	0	0	0	0	0	0	0	0	0
Rorc	0.311047	Mki67+ proliferating cells	0	0	0	0	4.53004	0	0	0	0	0	0	0	0	0	0	0	0	0	0	0	3.2437	0	0	6.1999	0	0	0	0	0	0	0	0	0	0	0	0	0
Plscr3	0.31085	VECs	0	0	0	0	0	0	0	2.56862	0	0	0	0	0	0	0	0	0	0	0	0	0	0	0	0	0	0	0	0	0	0	0	0	0	0	0	3.1432	2.51932
Pnp	0.307225	Resolution macrophages	0	1.18747	0	-0.8033	0	0	0	0	0	1.35971	0	0	0	0	0	0	0	0	0	0	0	0	0	0	1.12944	0	0	0	0	0	2.54221	0	0	0	0	0	0
S1pr3	0.304789	SMCs	0	0	0	0	0	5.95155	0	0	0	0	0	0	0	0	0	0	0	0	0	0	0	0	0	0	0	0	0	0	0	0	0	7.77509	0	0	0	0	0
Lekr1	0.302393	Plasma cells	0	0	0	0	0	0	0	0	0	0	0	0	0	2.58194	0	0	0	0	2.32698	0	0	0	0	0	0	0	0	0	3.15516	0	0	0	0	0	0	0	0
Tmem181a	0.301527	Krt8 ADI	0	0	3.93601	0	0	0	0	0	0	0	0	0	0	0	0	0	0	0	0	4.7412	0	0	0	0	0	0	0	0	0	0	0	0	0	0	0	0	0
Tmem164	0.299919	AT2 cells	0	-0.47626	0	1.80906	0	0	0	0	0	0	0	0	0	-1.73917	-3.28549	0	0	0	0	0	0	0	0	0	0	0	0	0	0	0	0	0	0	0	0	0	0
Cldn8	0.297003	Neutrophils	0	0	0	0	0	0	0	0	0	0	0	0	0	0	0	0	0	0	0	0	0	0	0	0	0	0	7.51939	0	0	0	0	0	0	0	0	0	0
Ednra	0.296829	SMCs	0	0	0	0	0	0	0	0	0	0	0	0	0	0	0	0	5.66855	0	0	0	0	0	0	0	0	0	0	0	0	0	0	6.58792	0	0	0	0	0
Stat5b	0.296729	Non-classical monocytes (Ly6c2-)	0	1.03649	0	0	0	0	0	0	0	0	0	0	0	0	0	0	0	0	0	0	0	0	0	0	0	0	0	3.64301	0	0	0	0	0	0	0	0	0
Amigo1	0.29632	Fibroblasts	0	0	0	0	0	0	0	0	0	0	0	0	0	0	0	0	4.06027	0	0	0	0	0	3.32416	0	0	0	0	0	0	0	0	0	0	0	0	0	0
Ccp110	0.29181	Ciliated cell subset	0	-2.11932	0	0.705885	0	0	0	0	0	0	0	0	2.70041	2.29325	0	0	0	0	0	0	0	0	0	0	0	0	0	0	0	0	0	0	0	0	0	0	0
Eml1	0.290748	VECs	0	0	0	-2.03767	0	0	0	3.16805	0	0	0	0	0	1.56378	0	0	0	0	0	0	0	0	1.84088	0	0	0	0	0	0	0	0	0	0	0	0	3.85628	0
Slc25a40	0.290272	T cell subset	0	0	0	0	0	0	0	0	0	0	0	0	0	0	0	0	0	0	0	0	0	0	0	0	0	0	0	0	0	0	0	0	4.74324	0	0	0	0
Smc6	0.289137	T cell subset	0	0.730288	0	-1.37347	0	0	0	0	0	0	0	0	0	0	-2.4428	0	0	0	0	0	0	0	0.780464	1.49196	1.81806	0	0	0	0	0	0	0	3.84654	0	0	0	0
Emp2	0.286319	AT1 cells	0	-1.84064	4.06444	0.639775	0	0	-3.32463	3.89366	0	-1.92874	-3.32797	0	0	0.50526	-1.78057	0	0	0	0	0	0	0	0	-2.34291	0	0	0	0	0	0	0	0	0	-2.96375	0	0	0
Tusc2	0.282887	Activated mesothelial cells	0	0	0	0	0	3.29601	0	0	0	0	0	0	0	0	0	0	0	0	0	0	3.08466	0	0	0	0	0	0	0	0	0	0	0	0	0	0	0	0
Aldh1l1	0.278878	AT2 cells	0	0	0	2.51441	0	0	0	0	0	0	0	0	0	0	0	0	0	0	0	0	0	0	0	0	0	0	0	0	0	0	0	0	0	0	0	0	0
Tlk2	0.277834	Themis+ T-lymphocytes	0	0	0	0	0	0	0	0	0	0	0	0	0	0	0	0	0	0	0	0	0	0	0	0	0	0	0	0	0	0	0	0	0	0	4.16072	0	0
Sbsn	0.276058	Mesothelial cells	0	-1.75259	0	-2.20705	0	3.92012	0	0	0	0	0	0	0	0	0	0	0	0	0	0	0	0	6.21482	0	0	0	0	0	0	0	0	0	0	0	0	0	0
Mink1	0.275252	Resolution macrophages	0	0	0	0	0	0	0	0	0	0	0	0	0	0	0	0	0	0	0	0	1.61761	0	0	0	0	0	0	0	0	0	3.00323	0	0	0	0	0	0
Inpp5a	0.274797	Fn1+ macrophages	0	0	0	0	0	0	0	0	0	0	0	0	0	0	0	0	3.1514	5.00981	0	3.60431	0	0	0	0	0	0	0	0	0	0	0	0	0	0	0	0	3.69246
Nsun2	0.271595	Cd103+ DCs	0	0	0	-1.17223	0	0	0	0	0	1.36061	0	0	0	0	0	0	0	0	0	0	0	0	0	0	0	0	0	0	0	0	0	0	0	0	0	0	0
Ube2h	0.266917	Themis+ T-lymphocytes	0	0	0	0	0	0	0	0	0	0	0	0	0	0	0	0	0	0	0	0	0	0	2.12168	0	0	0	0	0	0	0	0	0	0	0	4.27238	0	0
Mapk1ip1	0.264853	Activated mesothelial cells	0	0	0	0	0	3.09237	0	0	0	0	0	0	0	0	0	0	0	0	0	0	0	0	0	0	0	0	0	0	0	0	0	0	0	0	0	0	2.58881
Fahd2a	0.261891	Club cells	0	0	0	0	0	0	0	0	0	0	0	0	0	0	0.355898	0	0	0	0	0	0	0	0	0	0	0	0	0	0	0	0	0	0	0	0	0	0
Mob2	0.260115	Vcam1+ VECs	0	0	0	0	0	0	0	0	0	0	0	0	0	0	0	0	0	0	0	0	2.05191	0	0	0	0	0	0	0	0	0	0	0	0	0	0	0	2.95578
Trim27	0.25781	Goblet cells	0	0	0	0	0	0	0	0	0	0	0	0	0	0	0	0	0	0	1.28308	0	0	0	0	0	0	0	0	0	0	0	0	0	0	0	0	0	0
Med22	0.250571	LECs	0	0	0	0	0	0	0	0	0	0	0	0	0	0	0	0	0	0	0	0	2.7254	0	0	0	0	0	0	0	0	0	0	0	0	0	0	0	0
Tex264	0.248897	AM (Bleo)	0	0	0	0	0	0	0	0	0	0	0	0	0	0	0	0	0	0	-0.25005	0	0	0	0	0	0	0	0	0	0	0	0	0	0	0	0	0	0
Ehmt2	0.246398	Cd163+/Cd11c- IMs	0	0	0	0	0	0	0	0	0	0	2.15507	0	0	0	0	0	0	0	0	0	0	0	0	0	0	0	0	0	0	0	0	0	0	0	0	0	0
Uck1	0.246352	Ciliated cells	0	0	0	0	0	0	0	0	0	0	0	0	0	1.64988	0	0	0	0	0	0	0	0	0	0	0	0	0	0	0	0	0	0	0	0	0	0	0
Adsl	0.245611	T cell subset	0	0	0	0	0	0	0	0	0	0	0	0	0	0	0	0	0	0	0	0	0	0	0	0	0	0	0	0	0	0	0	0	2.71843	0	0	0	0
Gng12	0.237966	LECs	0	-1.31442	0	0.563952	0	0	0	0	0	0	0	0	0	0	0	0	0	0	0	0	2.45144	0	0	0	0	0	0	0	0	0	0	0	0	0	0	0	0
Golph3l	0.234531	Mki67+ proliferating cells	0	0	0	-1.61452	0	0	0	0	0	0	0	0	0	0	0	0	0	0	0	0	0	0	0	2.24894	0	0	0	0	0	0	0	0	0	0	0	0	0
Zfp384	0.234037	LECs	0	0	0	0	0	0	0	0	0	0	0	0	0	0	0	0	0	0	0	0	1.93172	0	0	0	0	0	0	0	0	0	0	0	0	0	0	0	0
Nbas	0.224868	AT2 cells	0	0	0	1.20273	0	0	0	0	0	0	0	0	0	0	0	0	0	0	0	0	0	0	0	0	0	0	0	0	0	0	0	0	0	0	0	0	0
Arfgef2	0.222427	Themis+ T-lymphocytes	0	0	0	1.20257	0	0	0	0	0	0	0	0	0	0	0	0	0	0	0	0	0	0	0	0	0	0	0	0	0	0	0	0	0	0	5.71367	0	0
Ppp1r26	0.220689	Krt8 ADI	0	0	0	0	0	0	0	0	0	0	0	0	0	2.80158	0	0	0	0	0	3.79623	0	0	0	0	0	0	0	0	0	0	0	0	0	0	0	0	0
Zfp91	0.214413	Recruited macrophages	0	0	0	0	0	0	0	0	0	0	0	0	0	0	0	0	0	0	0	0	0	0	0	0	0	0	0	0	0	2.41785	0	0	0	0	0	0	0
Grb7	0.214311	AT2 cells	0	-1.10171	0	1.93632	0	0	0	0	0	0	0	0	0	0	0	0	0	0	0	0	0	0	0	0	0	0	0	0	0	0	0	0	0	0	0	0	0
Akap10	0.209533	Mki67+/Top2a+ proliferating cells	0	0	0	0	0	0	0	0	0	0	0	0	0	0	0	0	0	0	0	0	0	0	0	0	1.81248	0	0	0	0	0	0	0	0	0	0	0	0
Ap3s1	0.208443	Mki67+ proliferating cells	0	0	0	-1.5614	0	0	0	0	0	0	0	0	0	0	0	0	0	0	0	0	0	0	0	1.5347	0	0	0	0	0	0	0	0	0	0	0	0	0
Ndufa8	0.207405	Vcam1+ VECs	0	0	0	-0.69251	0	0	0	0	0	0	0	0	0	0.293818	0	0	0	0	0	0	0	0	0	0	0	0	0	0	0	0	0	0	0	-1.45296	0	0	1.49403
Drosha	0.204696	Ciliated cell subset	0	0	0	0	0	0	0	0	0	0	0	0	2.65252	0	0	0	0	0	0	0	0	0	0	0	0	0	0	0	0	0	0	0	0	0	0	0	0
Dnah9	0.20223	Ciliated cell subset	0	0	0	-2.52128	0	0	0	0	0	0	0	0	4.58328	3.91585	0	0	0	0	0	0	0	0	0	0	0	0	0	0	0	0	0	0	0	0	0	0	0
Arid1b	0.197074	Activated mesothelial cells	0	0	0	0	0	3.07574	0	0	0	0	0	0	0	0	0	0	0	0	0	0	0	0	1.75474	0	0	0	0	0	0	0	0	0	0	0	0	0	0
Phactr4	0.193863	M2 macrophages	0	-1.1154	0	0	0	0	0	0	0	0	0	0	0	1.29687	0	0	0	0	0	0	1.94067	4.21963	0	0	0	0	0	0	0	0	0	0	0	0	0	0	2.30811
Rps2	0.191528	T-lymphocytes	0	0.693754	0	-0.74719	0	0	1.01908	0	0	0.711416	0	0	0	-0.85058	0	0.951023	0	0	0	0	0	0	0	0	0	0	0	1.05738	0	0	0	0	0	1.33114	0	-0.57141	0
Mocs1	0.189618	AT2 cells	0	0	0	0.463585	0	0	0	0	0	0	0	0	0	0	0	0	0	0	0	0	0	0	0	0	0	0	0	0	0	0	0	0	0	0	0	0	0
Gstt3	0.18888	AT2 cells	0	-0.63676	0	1.52394	0	0	0	0	0	0	0	0	0	0	0	0	0	0	0	0	0	0	0	0	0	0	0	0	0	0	0	0	0	0	0	0	0
Baz1b	0.185642	Mki67+ proliferating cells	0	0	0	0	0	0	0	0	0	0	0	0	0	0	0	0	0	0	0	0	0	0	0	1.86192	0	0	0	0	1.44722	0	0	0	0	0	0	0	0
Clpx	0.183673	Ciliated cells	0	0	0	0	0	0	0	0	0	0	0	0	0	1.09542	0	0	0	0	0	0	0	0	0	0	0	0	0	0	0	0	0	0	0	0	0	0	0
Rbx1	0.176506	Ciliated cells	0	0	0	0	0	0	0	0	0	0	0	0	0	0.56993	0	0	0	0	0	0	0	0	0	0	0	0	0	-6.12851	0	0	0	0	0	0	0	0	0
Rpl27	0.156937	Resolution macrophages	0	0	0	0	0	0	0	0	0	0	0	0	0	0	0	0	0	0	0	0	0	0	0	0	0	0	0	0	0	0	4.11085	0	0	0	0	0	0
Dhx15	0.148379	Mki67+ proliferating cells	0	0	0	-0.90969	0	0	0	0	0	0	0	0	0	0	0	0	0	0	0	0	0	0	0	1.96322	0	0	0	0	0	0	0	0	0	0	0	0	0
Rps6	-0.166941	Activated AT2 cells	0	0	0	-1.59317	3.81724	0	0	0	0	0	0	0	0	0	0	0	0	0	0	2.36062	0	0	0	0	0	0	0	0	0	0	0	0	0	0	0	0	2.8657
Ncl	-0.169064	T cell subset	0	0.524991	0	-0.98459	0	0	0	0	0	0	0	0	0	0	0	0	0	0	0	0	0	0	0	1.35472	0.991865	0	0	0	0	0	0	0	2.02492	1.02412	0	0	0
Gspt1	-0.173937	Krt8 ADI	0	0	0	-1.0156	0	0	0	0	0	0	0	0	0	0	0	0	0	0	0	2.02325	0	0	1.39721	0	0	0	0	0	0	0	0	0	0	0	0	0	0
Fxr2	-0.176044	Mki67+/Top2a+ proliferating cells	0	0	0	0	0	0	0	0	0	0	0	0	0	0	0	0	0	0	0	0	0	0	0	0	2.3388	0	0	0	0	0	0	0	0	0	0	0	0
Btf3l4	-0.193198	Ciliated cells	0	0	0	0	0	0	0	0	0	0	0	0	0	2.08643	0	0	0	0	0	0	0	0	0	0	0	0	0	0	0	0	0	0	0	0	0	0	0
Pet100	-0.19389	Recruited macrophages	0	1.19131	0	-0.86381	0	0	0	0	0	0	0	0	0	0	0	0	0	0	0	0	0	0	0	1.25883	0	0	0	1.6607	0	3.03876	0	0	0	-1.00137	0	0	0
Pcnp	-0.195576	Fibroblasts	0	0	0	0	0	0	0	0	0	0	0	0	0	0	0	0	1.92474	0	0	0	0	0	0	0	0	0	0	0	0	0	0	0	0	0	0	0	0
Krit1	-0.196116	Ciliated cell subset	0	0	0	0	0	0	0	0	0	0	0	0	2.51711	0.469561	0	0	0	0	0	0	0	0	0	0	0	0	0	0	0	0	0	0	0	0	0	0	0
AU021092	-0.199387	Mesothelial cells	0	-2.61064	0	0.166656	0	0	0	0	0	-6.82157	0	0	0	0	0.190155	0	0	0	0.850836	0	0	0	4.10326	-6.20963	0	0	0	0	0	0	0	0	0	-4.74472	0	0	0
Ranbp2	-0.202583	Activated mesothelial cells	0	0	0	0	0	1.81127	0	0	0	0	0	0	1.70216	0	0	0	0	0	0	0	0	0	0	0	0	0	0	0	0	0	0	0	0	0	0	0	0
Ift52	-0.203415	Ciliated cells	0	0	0	0	0	0	0	0	0	0	0	0	0	1.70764	0	0	0	0	0	0	0	0	0	0	0	0	0	0	0	0	0	0	0	0	0	0	0
Smarcb1	-0.213583	Ciliated cells	0	0	0	0	0	0	0	0	0	0	0	0	0	1.57279	0	0	0	0	0	0	0	0	0	0	0	0	0	0	0	0	0	0	0	0	0	0	0
Cdc42bpa	-0.214839	Mesothelial cells	0	-1.16121	0	1.32084	0	0	0	0	0	-2.24709	0	0	0	0	0	0	0	0	0	0	0	0	1.91713	0	0	0	0	0	0	0	0	0	0	-2.47765	0	0	0
Ppp1r12c	-0.216068	Non-classical monocytes (Ly6c2-)	0	0	0	-1.22423	0	0	0	0	0	0	0	0	0	0	0	0	0	0	0	0	1.89386	0	0	0	0	0	0	2.52326	0	0	0	0	0	0	0	0	0
Ndufab1	-0.21821	Mki67+ proliferating cells	0	0	0	0	0	0	0	0	0	0	0	0	0	1.25031	0	0	0	0	0	0	0	0	0	1.70238	0	0	0	0	0	0	0	0	0	0	0	0	0
Clip4	-0.218801	Krt8 ADI	0	-1.98251	0	1.98392	2.29635	0	0	0	0	0	0	0	0	0	0	0	0	0	0	2.62754	0	0	0	0	0	0	0	0	0	0	0	0	0	-6.22275	0	0	0
Mpdu1	-0.220142	M2 macrophages	0	0	0	0	0	0	0	0	0	0	0	0	0	0	0	0	0	0	0	0	0	4.38454	0	0	0	0	0	0	0	0	0	0	0	0	0	0	0
Mvb12a	-0.222012	AT2 cells	0	0	0	0.569847	0	0	0	0	0	0	0	0	0	0	0	0	0	0	0	0	0	0	0	0	0	0	0	0	0	0	0	0	0	0	0	0	0
Pak1ip1	-0.223352	Activated mesothelial cells	0	0	0	0	0	2.56747	0	0	0	0	0	0	0	0	0	0	0	0	0	0	0	0	0	0	1.35381	0	0	0	0	0	0	0	0	0	0	0	2.05489
Arpc1b	-0.223636	Non-classical monocytes (Ly6c2-)	0	1.06973	0	-1.60766	0	0	0	0	1.60458	1.52445	0	1.45841	0	-1.75819	0	1.84337	0	0	0	0	0	0	0	0	0	0	0	2.03051	0	0	0	0	0	0	0	-1.20267	0
Hdac1	-0.227112	T cell subset	0	0	0	-1.11341	0	0	0	0	0	0	0	0	0	0.866865	0	0	0	0	0	0	0	0	0	1.80907	1.12901	0	0	0	0	0	0	0	2.69613	0	0	0	0
Ryk	-0.227445	Mesothelial cells	0	-1.84622	0	0.675143	0	0	0	0	0	0	0	0	0	0	0	0	0	0	0	0	0	0	1.97962	0	0	0	0	0	0	0	0	0	0	0	0	0	0
Pa2g4	-0.228679	T cell subset	0	0.88299	0	-1.35175	0	0	0	0	0	0	0	0	0	0.806814	0	0	0	0	0	0	0	0	0	0	1.31552	0	0	0	0	0	0	0	2.89812	0	0	0	0
Adss	-0.23024	Activated mesothelial cells	0	-0.24727	0	-0.74112	0	1.86562	0	0	0	0	0	0	0	1.63719	0	0	0	0	0	0	0	0	0	0	0	0	0	0	0	0	0	0	0	0	0	0	0
Nudt4	-0.234708	Ciliated cells	0	-1.22236	0	0	0	0	-6.16372	0	0	0	0	0	2.2346	2.50798	0	0	0	0	0	0	0	0	0	0	0	0	0	0	0	0	0	0	0	0	0	0	0
Map4k3	-0.23755	Activated mesothelial cells	0	0	0	0.449879	0	2.7819	0	0	0	0	0	0	0	0	0	0	0	0	0	0	0	0	0	0	0	0	0	0	0	0	0	0	0	0	0	0	0
Itm2c	-0.23775	Krt8 ADI	0	-0.35521	0	0.243685	0	0	-2.341	0	0	0	0	0	0	0	0	0	0	0	0	2.14197	0	0	0	0	0	0	0	0	0	0	0	0	0	0	0	0	0
Nudt21	-0.239954	T-lymphocytes	0	0	0	-1.19503	0	0	1.57943	0	0	0	0	0	0	0	0	0	0	0	0	0	0	0	0	1.86832	0	0	0	0	0	0	0	0	0	1.94358	0	0	0
Bag1	-0.241217	Ciliated cells	0	0	0	0.220377	0	0	0	0	0	0	0	0	0	1.1341	0	0	0	0	0	0	0	0	0	0	0	0	0	0	0	0	0	0	0	0	0	0	-3.0339
Atpif1	-0.244204	Ciliated cells	0	0	0	-0.70054	0	0	-1.12549	-1.68092	0	0.801206	0	0	0	1.76622	0	0	0	0	0	0	0	0	0	1.11735	0	-0.964	-1.79088	0	0	0	0	0	0	-1.24002	0	-0.71734	0
Gart	-0.244243	T cell subset	0	0	0	0	0	0	0	0	0	0	0	0	0	0	0	0	0	0	0	0	0	0	0	0	0	0	0	0	0	0	0	0	3.68264	0	0	0	0
Psmb4	-0.244472	Goblet cells	0	0	0	0	0	0	0	0	0	0	-2.58576	0	0	0	0	0	0	0	0.590761	0	0	0	0	0	0	0	0	0	0	0	0	0	0	0	0	0	0
Snx12	-0.246328	Activated mesothelial cells	0	0	0	0	0	2.9747	0	0	0	0	0	0	0	1.35849	0	0	0	0	0	0	0	0	0	0	0	0	0	0	0	0	0	0	0	0	0	0	0
Pofut1	-0.248357	Mki67+/Top2a+ proliferating cells	0	0	2.71525	0	0	0	0	0	0	0	0	0	0	0	0	0	0	0	0	0	0	0	3.57504	0	3.80876	0	0	0	0	0	0	0	0	0	0	0	0
Prdx1	-0.248599	AM (PBS)	0	1.12662	0	-0.37335	0	0	-0.65497	0	0	-0.98656	0	0	0	0.463336	0	0	0	0	0	0	0	0	0	0	0	0	-1.69599	0	0	0	0	0	0	-0.52982	0	-1.02673	-0.661
Stk38	-0.252745	Cd163-/Cd11c+ IMs	0	0.65894	0	-0.78207	0	0	0	0	0	0	0	1.61536	0	0	0	0	0	0	0	0	0	0	0	0	0	0	0	0	0	0	0	0	0	0	0	0	0
Sidt1	-0.253239	T-lymphocytes	0	0	0	0	0	0	3.08371	0	0	0	0	0	0	0	0	0	0	0	1.02936	0	0	0	0	0	0	0	0	0	0	0	0	0	0	6.24235	0	0	0
Clk1	-0.25531	Vcam1+ VECs	0	0	0	0	0	0	0	0	0	0	0	0	0	0	-1.62495	0	0	0	0	0	0	0	0	0	0	0	0	0	0	0	0	0	0	0	0	0	1.16267
Magt1	-0.255677	AM (PBS)	0	0.894683	0	0	0	0	0	0	0	0	0	0	0	-1.58025	-2.16176	0	0	0	0	0	0	0	0	0	0	0	0	0	0	0	0	0	0	0	0	0	0
Sys1	-0.255696	Ciliated cells	0	0	0	0	0	0	0	0	0	0	0	0	0	0.995633	0	0	0	0	0	0	0	0	0	0	0	0	0	0	0	0	0	0	0	0	0	0	0
Scarb2	-0.257594	AM (PBS)	0	1.37589	0	0	0	0	0	0	0	0	0	0	0	0	0	0	0	0	0	0	0	0	0	0	0	0	0	0	0	0	0	0	0	-6.61193	0	0	0
Mbip	-0.260821	AT2 cells	0	-1.79428	0	1.81385	0	0	0	0	0	-1.84871	0	0	0	0	0	0	0	0	0	0	0	0	0	0	0	0	0	0	0	0	0	0	0	0	0	0	0
Capza2	-0.261212	AM (Bleo)	1.85014	1.48852	0	-1.25329	0	0	0	0	0	0	1.0527	0	0	0	-1.42909	0	0	0	0	0	0	0	0	0	1.04528	0	0	0	0	0	1.64923	0	0	-0.79095	0	0	0
Cd55	-0.2615	Ciliated cells	0	-2.39406	0	-0.77515	0	0	2.02077	0	0	-2.71715	0	0	0	2.6383	1.16334	0	0	0	0	0	0	0	0	0	0	0	0	0	0	0	0	0	0	0	0	0	0
Tbcel	-0.262711	Ciliated cell subset	0	-0.82732	0	0.534299	0	0	0	0	0	0	0	0	2.89854	1.73671	0	0	0	0	0	0	0	0	0	0	0	0	0	0	0	0	0	0	0	0	0	0	0
Fasn	-0.264023	AT2 cells	0	-2.5279	0	2.89341	0	0	-1.38911	0	0	-2.0427	-1.23136	-7.30246	-4.04948	-2.00339	-2.03745	-3.32468	0	0	-2.24591	0	0	0	-1.67332	-2.64975	0	-1.18019	0	0	0	0	0	0	0	-1.9132	0	-2.12962	0
Fgfr1op2	-0.264111	Cd103+ DCs	0	0	0	0	0	0	0	0	0	0.93426	0	0	0	0.730621	-1.55021	0	0	0	0	0	0	0	0	0	0.794472	0	0	0	0	0	0	0	0	0	0	0	0
Pten	-0.264762	M2 macrophages	0	0.827418	0	-1.39348	0	0	0	0	0	0	2.28567	0	0	0	0	0	0	0	0	0	0	3.78581	0	0	0	0	0	0	0	0	0	0	0	0	0	0	0
Paip1	-0.266882	Ciliated cells	0	0	0	0.320193	0	0	0	0	0	0	0	0	0	0.73835	-0.11495	0	0	0	0	0	0	0	0	0	0	0	0	0	0	0	0	0	0	0	0	0	0
Ccdc120	-0.267091	AT2 cells	0	0	0	1.80765	0	0	0	0	0	0	0	0	0	0	0	0	0	0	0	0	0	0	0	0	0	0	0	0	0	0	0	0	0	0	0	0	0
Pigu	-0.267536	M2 macrophages	0	0	0	0.810231	0	0	0	0	0	0	0	0	0	0	0	0	0	0	0	0	0	4.71762	0	0	0	0	0	0	0	0	0	0	0	0	0	0	0
Spry1	-0.269237	AT2 cells	0	-1.85423	0	2.55782	0	0	0	0	0	0	0	0	0	0	0	0	0	0	0	0	1.87796	0	0	0	0	0	0	0	0	0	0	0	0	0	0	0	0
Cnpy2	-0.26981	Mesothelial cells	0	0	0	0	0	0	0	0	0	0	0	0	0	0	0	0	0	0	0	0	0	0	1.3754	0	0	0	0	0	0	0	0	0	0	0	0	0	0
Smarcd1	-0.270387	Mki67+ proliferating cells	0	0	0	0	0	0	0	3.35442	0	0	0	0	0	0	0	0	0	0	0	0	0	0	0	3.46384	0	0	0	0	0	0	0	0	0	0	0	0	0
Slc16a10	-0.271073	Activated mesothelial cells	0	3.36148	0	-2.78574	0	3.53064	0	0	0	0	0	0	0	0.890804	0	0	0	0	0	0	0	0	0	0	0	0	0	0	0	0	0	0	0	0	0	0	0
Mgst2	-0.272133	T-lymphocytes	0	0	0	-1.13853	0	0	0	0	0	0	0	0	0	0	0.774855	0	0	0	0.407601	0	0	0	0	0	0	0	0	0	0	0	0	0	0	2.98451	0	0	0
Ndufa3	-0.273934	Mki67+ proliferating cells	0	0.423943	0	0	0	0	0	0	0	0	0	0	0	0	0	0	0	0	0	0	0	0	0	1.45518	0	0	0	0	0	0	0	0	0	-0.1035	0	-0.66154	0
Psmb7	-0.275754	M2 macrophages	0	0	0	0	0	0	0	0	0	0	0	0	0	0	0	0	0	0	0	0	0	3.90065	0	0	0	0	0	0	0	0	0	0	0	0	0	0	0
Copb1	-0.277772	Activated mesothelial cells	0	0	0	0	0	2.29714	0	0	0	0	0	0	0	0	0	0	0	0	0	0	0	0	0	0	0	0	0	0	0	0	0	0	0	0	0	0	0
Ddx52	-0.278444	Activated mesothelial cells	0	0	0	0	0	2.29135	0	0	0	0	0	0	0	0	0	0	0	0	0	0	0	0	0	1.29223	0	0	0	0	0	0	0	0	0	0	0	0	0
Ssr3	-0.27969	Activated mesothelial cells	0	0.930189	0	0	0	2.54221	0	0	0	0	0	0	0	0	0	0	0	0	0	0	0	0	1.19217	0	0	0	0	0	1.70242	0	0	0	0	-0.96106	0	0	0
1700094D03Rik	-0.280251	Ciliated cells	0	-2.22391	0	-3.02492	0	0	0	0	0	0	0	0	1.45921	5.15341	0	0	0	0	0	0	0	0	0	0	0	0	0	0	0	0	0	0	0	0	0	0	0
Vps35	-0.28129	M2 macrophages	0	0	0	0	0	0	0	0	0	0	0	0	0	0	0	0	0	0	0	0	0	4.09717	0	0	0	0	0	0	0	0	0	0	0	0	0	0	0
Dcaf6	-0.281516	M2 macrophages	0	0	0	0	0	0	0	0	0	0	0	0	1.98844	0	0	0	0	0	0	0	0	4.16322	0	0	0	0	0	0	0	0	0	0	0	0	0	0	0
Sertad3	-0.283085	LECs	0	0	0	0	0	0	0	0	0	0	0	0	0	0	0	0	0	0	0	0	2.45092	0	0	0	0	0	0	0	0	0	0	0	0	0	0	0	0
Polb	-0.28501	Mki67+/Top2a+ proliferating cells	0	0	0	0	0	0	0	0	0	0	0	0	0	0.907798	0	0	0	0	0	0	0	0	0	0	2.02698	0	0	0	0	0	0	0	0	0	0	0	0
Map9	-0.286585	Ciliated cells	0	-3.01311	0	0	0	0	0	0	0	0	0	0	0	2.98275	0	0	0	0	0	0	0	0	0	0	0	0	0	0	0	0	0	0	0	0	0	0	0
Tax1bp1	-0.28696	M2 macrophages	0	0	0	-0.97434	0	0	0	0	0	0	0	0	0	0.813525	0	0	0	0	0	0	0	2.35179	1.41358	0	0	0	0	0	0	0	0	0	0	0.793968	0	1.3521	1.29431
Aftph	-0.287104	AM (PBS)	0	1.09942	0	0	0	0	0	0	0	0	0	0	0	0.787293	0	0	0	0	0	0	0	0	0	0	0	0	0	0	0	0	0	0	0	0	0	0	0
Rassf10	-0.287873	Ciliated cell subset	0	0	0	0	0	0	0	0	0	0	0	0	3.4967	3.20229	2.20222	0	0	0	0	0	2.30774	0	0	0	0	0	0	0	0	0	0	0	0	0	0	0	0
Mtch2	-0.288978	AT2 cells	0	0	0	0.56997	0	0	-2.72024	0	0	0	0	0	0	0	0	0	0	0	0	0	0	0	0	0	0	0	0	0	0	0	0	0	0	0	0	0	0
Grb14	-0.29107	AT2 cells	0	-2.40233	0	1.90183	0	0	0	0	0	-6.69233	0	0	0	0.925161	0	0	0	0	0	0	0	0	0	-6.08038	0	0	0	0	0	0	0	0	0	0	0	0	0
Otud5	-0.299375	Recruited macrophages	0	0	0	0	0	0	0	0	0	0	0	0	0	0	0	0	0	0	0	0	0	0	0	0	0	0	0	0	0	2.06554	0	0	0	0	0	0	0
Rnf181	-0.301639	AT2 cells	0	-0.22844	0	0.508472	0	0	0	0	0	0	0	0	0	0	0	0	0	0	0	0	0	0	0	0	0	0	0	0	0	0	0	0	0	-1.7446	0	0	0
Zfp704	-0.307571	Ciliated cell subset	0	-1.12804	0	0.547351	0	0	0	0	0	0	0	0	2.6026	0	0	0	0	0	0	0	0	0	0	0	0	0	0	0	0	0	0	0	0	0	0	0	0
Fdft1	-0.312038	AT2 cells	0	-1.3344	0	2.04971	0	0	0	0	0	0	0	0	0	0	0	0	0	0	0	0	0	0	0	0	0	0	0	0	0	0	0	0	0	0	0	0	0
Chd1l	-0.312172	Ciliated cells	0	0	0	-1.69484	0	0	0	0	0	0	0	0	0	2.14881	0	0	0	0	0	0	0	0	0	0	0	0	0	0	0	0	0	0	0	0	0	0	0
Scrn3	-0.31712	AT1 cells	1.90741	0	3.62568	0	0	0	0	0	0	0	0	0	0	1.95547	0	0	0	0	0	0	0	0	0	0	0	0	0	0	0	0	0	0	0	0	0	0	0
Tor1aip1	-0.318471	Recruited macrophages	0	0.579454	0	-1.05329	0	0	0	0	0	0	0	0	0	0	0	0	0	0	0	0	0	0	0	0	0	0	0	0	0	2.69647	0	0	0	0	0	0	1.56157
Enpp5	-0.318607	Mesothelial cells	0	-2.57533	0	0	0	0	0	0	0	0	0	0	0	2.01151	0	0	0	0	0	0	0	0	2.5083	0	0	0	0	0	0	0	0	0	0	0	0	0	0
Cep120	-0.320547	M2 macrophages	0	0	0	0	0	0	0	0	0	0	0	0	0	0.712905	0	0	0	0	0	0	0	4.76263	0	0	0	0	0	0	0	0	0	0	0	0	0	0	0
Srp68	-0.320739	Krt8 ADI	0	0	0	0	0	0	0	0	0	0	0	0	0	0	0	0	0	0	0	3.12361	0	0	0	0	0	0	0	0	0	0	0	0	2.44058	0	0	0	0
Arl4c	-0.321765	NK cells	0	-3.91221	0	0	0	0	0	0	0	0	0	0	2.77776	0	0	1.93052	0	0	0	0	0	0	0	0	0	3.00658	0	0	0	0	0	0	0	2.32056	0	0	0
Muc1	-0.322836	AT2 cells	0	-2.31798	0	2.60186	0	0	-7.71728	0	0	-2.96985	-3.06718	0	0	-1.55143	0	-2.59891	-3.32211	0	0.512971	0	0	0	-3.12778	-2.24317	0	0	0	0	0	0	0	0	0	-2.52514	0	-1.45487	-2.50814
Tkt	-0.323335	AM (Bleo)	0	0	0	0	0	0	0	0	0	0	0	0	0	0	0	0	0	0	0	0	0	0	0	0	0	0	0	0	0	0	0	0	0	-1.39627	0	0	0
Ankib1	-0.32371	AM (Bleo)	3.38209	0	0	0	0	0	0	0	0	0	0	0	0	0	0	0	0	0	0	0	0	0	0	0	0	0	0	0	0	0	0	0	0	0	0	0	0
Hook2	-0.324289	Recruited macrophages	0	0	0	0	0	0	0	0	0	0	0	0	0	1.89193	0	0	0	0	0	0	2.31574	0	0	0	0	0	0	0	0	3.62341	0	0	0	0	0	0	0
Cbx7	-0.324548	Activated mesothelial cells	0	0	0	0.917192	0	2.51675	0	0	0	0	0	0	0	0	0	0	0	0	1.82051	0	0	0	0	0	0	0	0	0	0	0	0	0	0	0	0	0	0
Sco2	-0.325467	Ciliated cell subset	0	0	0	-2.27041	0	0	0	0	0	0	0	0	3.87603	3.1904	0	0	0	0	1.93732	0	0	0	0	0	0	0	0	0	0	0	0	0	0	0	0	0	0
Mrps22	-0.327343	Goblet cells	0	0	0	0	0	0	0	0	0	0	0	0	0	0	0	0	0	0	1.31824	0	0	0	0	0	0	0	0	0	0	0	0	0	0	0	0	0	0
Tnfaip1	-0.328347	AT2 cells	0	-1.30302	0	1.24809	0	0	-6.15648	0	0	-2.61219	0	0	0	0	0	0	0	0	0	0	0	0	0	0	0	0	0	0	0	0	0	0	0	-1.79175	0	0	0
Faf2	-0.32895	SMCs	0	0	0	0	0	0	0	0	0	0	0	0	0	0	0.145616	0	0	0	0	0	0	0	0	0	0	0	0	0	0	0	0	3.29992	0	0	0	0	0
Gnptg	-0.329129	AT2 cells	0	0	0	0.148158	0	0	0	0	0	0	0	0	0	0	0	0	0	0	0	0	0	0	0	0	0	0	0	0	0	0	0	0	0	0	0	0	0
Atp6v1a	-0.33046	AT2 cells	0	0	0	0.8494	0	0	-1.58268	0	0	-2.77099	0	0	0	0	0	0	0	0	0	0	0	0	0	0	0	0	0	0	0	0	0	0	0	-2.43231	0	0	0
Slc38a6	-0.330789	Ciliated cell subset	0	0	0	-2.3949	0	1.90231	0	0	0	0	2.26575	0	4.01432	0.9212	0	0	0	0	0	0	0	0	0	0	0	0	0	0	0	0	0	0	0	0	0	0	0
Dtx3	-0.331006	Mesothelial cells	0	0	0	0	0	0	0	0	0	0	0	0	0	1.50718	0	0	0	0	0	0	0	0	2.44206	0	0	0	0	0	0	0	0	0	0	0	0	0	0
Ube3c	-0.332462	Recruited macrophages	0	0	0	0	0	0	0	0	0	0	0	0	0	0	0	0	0	0	0	0	0	0	0	0	0	0	0	0	0	3.23365	0	0	0	0	0	0	0
Prkd1	-0.342217	AT1 cells	0	0	2.99644	0	0	0	0	0	0	0	0	0	0	0	0	0	0	0	0	0	0	0	0	0	0	0	0	0	0	0	0	0	0	0	0	0	0
Rcn2	-0.344406	CECs	0	-0.86029	0	0	0	0	0	2.29904	0	0	0	0	0	0	0	0	0	0	0	0	0	0	0	0	2.19839	0	0	0	0	0	0	0	0	0	0	0	0
Ppp3cb	-0.34589	M2 macrophages	2.99657	0	0	0	0	0	0	0	0	0	0	0	0	0	0	0	0	0	0	0	0	4.03484	0	0	0	0	0	0	0	0	0	0	0	0	0	0	0
Sec14l3	-0.346934	Ciliated cells	0	-2.21213	2.64795	-1.85817	0	0	-2.49775	0	0	-2.23728	-3.29027	-2.48183	3.1292	4.0478	1.17712	0	-3.2761	0	0.650126	0	0	0	0	-3.18206	0	0	0	0	0	0	0	0	0	-1.81286	0	-1.79585	0
Fbxl5	-0.347899	AT2 cells	0	0	0	0.131874	0	0	0	0	0	0	0	0	0	0	0	0	0	0	0	0	0	0	0	0	0	0	0	0	0	0	0	0	0	0	0	0	0
Cbr3	-0.349261	Ciliated cells	0	0	0	-2.75919	0	0	0	0	0	0	0	0	2.39399	2.69136	1.96524	0	0	0	1.01059	0	0	0	0	0	0	0	0	0	0	0	0	0	0	0	0	0	0
Akip1	-0.350492	Ciliated cells	2.51907	0	0	-2.12729	0	0	0	0	0	0	0	0	2.19235	3.39136	0	0	0	0	0	0	0	0	0	0	0	0	0	0	0	0	0	0	0	0	0	0	0
Ifnar2	-0.351482	Activated mesothelial cells	0	0	0	0	0	2.46235	0	0	0	0	0	0	0	0	0	0	0	0	0	0	0	0	2.19412	0	0	0	0	0	0	0	0	0	0	0	0	0	0
Rfk	-0.356798	Ciliated cells	0	-0.65002	0	-0.73769	0	0	0	0	0	0	0	0	1.66805	2.4145	0	0	0	0	0.110363	0	0	0	0	0	0	-6.16434	0	0	0	0	0	0	0	0	0	0	2.11213
Chmp6	-0.357971	Recruited macrophages	0	0	0	0	0	2.87214	0	0	0	0	0	0	0	0	0	0	0	0	0	0	0	0	0	0	0	0	0	0	0	4.16012	0	0	0	0	0	0	0
Mrm1	-0.358293	Neutrophils	0	0	0	0	0	0	0	0	0	0	0	0	0	0	0	0	0	0	0	0	0	0	0	0	0	0	4.15707	0	0	0	0	0	0	0	0	0	0
Tubb6	-0.359714	LECs	0	0.905362	0	-3.77337	0	0	0	0	3.20383	2.15162	0	0	0	0	0	2.95313	2.84948	0	0	0	3.51438	0	0	1.50693	3.3123	0	0	0	0	2.97389	0	0	0	0	0	0	0
Sft2d3	-0.363982	T cell subset	0	0	0	0	0	0	0	0	0	0	0	0	0	0	0	0	0	0	0	0	0	0	0	0	0	0	0	0	0	0	0	0	5.53501	0	0	0	0
Pin1rt1	-0.364554	Resolution macrophages	0	0	0	0	0	0	0	0	0	0	0	0	0	0	0	0	0	0	0	0	0	0	0	0	0	0	0	0	0	0	8.19922	0	0	0	0	0	0
Pifo	-0.367465	Ciliated cells	0	-2.76839	0	-4.29507	0	0	0	0	0	0	0	0	2.74339	5.68313	1.09205	0	0	0	0	0	0	0	0	0	0	0	0	0	0	0	0	0	0	0	0	0	0
Naa20	-0.36793	Cd163+/Cd11c- IMs	0	0	0	-1.18745	0	0	0	0	0	0	1.32259	0	0	1.06587	0	0	0	0	0	0	0	0	0	0	0	0	0	0	0	0	0	0	0	0	0	0	0
Fam174a	-0.368178	Fn1+ macrophages	0	1.00421	0	0	0	0	0	0	0	0	2.36671	0	0	0	0	0	0	2.44038	0	0	0	0	0	0	0	0	0	0	0	0	0	0	0	0	0	0	0
Tomm7	-0.369692	Ciliated cells	0	0.417297	0	-0.63232	0	0	-1.6909	0	0	0.541082	0	0	0	1.79697	0	0	0	0	0	0	0	0	0	1.31517	0	0	0	0	0	0	0	0	0	-0.38182	0	0	0
Ppp1r36	-0.370702	Ciliated cells	0	-3.87431	0	-3.88103	0	0	0	0	0	0	0	0	2.18342	6.47827	0	0	0	0	0	0	0	0	0	0	0	0	0	0	0	0	0	0	0	0	0	0	0
Timm8b	-0.371259	Ciliated cells	0	0	0	0	0	0	-1.92751	0	0	0	0	0	0	0.83944	0	0	0	0	0	0	0	0	0	0	0	0	0	0	0	0	0	0	0	0	0	0	0
Yipf1	-0.375985	Resolution macrophages	0	0	0	0	0	0	0	0	0	0	0	0	0	0	0	0	0	0	0	0	0	0	0	0	0	0	0	0	0	0	3.45335	0	0	0	0	0	0
Paip2	-0.376835	Ciliated cells	0	-0.54487	0	0	0	0	0	0	0	0	0	0	0	1.47899	0	0	0	0	0	0	0	0	0	0	0	0	0	0	0	0	0	0	0	0	0	0	0
Tpm4	-0.377063	LECs	0	-1.08736	0	0	0	0	0	0	0	0	0	0	0	0.751848	0	0	0	0	0	0	1.97911	0	1.20292	0	0	0	0	0	0	0	0	0	0	-0.32749	0	1.55689	1.39633
Rev1	-0.38279	Mki67+/Top2a+ proliferating cells	0	0	0	0	0	0	0	0	0	0	0	0	0	0	0	0	0	0	0	0	0	0	0	0	1.48847	0	0	0	0	0	0	0	0	0	0	0	0
9130230L23Rik	-0.385208	Ciliated cell subset	0	-6.2703	0	-2.60428	0	0	0	0	0	0	0	0	5.32292	4.38734	0	0	0	0	0	0	0	0	0	0	0	0	0	0	0	0	0	0	0	0	0	0	0
Sorcs2	-0.385595	Activated AT2 cells	0	-5.93494	0	1.54134	4.36392	0	0	0	0	0	0	0	0	0	0	0	0	0	0	0	0	0	0	0	0	0	0	0	0	0	0	0	0	0	0	0	0
Nenf	-0.385665	Mesothelial cells	0	-0.39553	0	0.92254	0	0	0	0	0	0	0	0	0	0.740108	-2.54849	0	0	0	0	0	0	0	2.34832	0	0	0	0	0	0	0	0	0	0	-2.77349	0	0	0
Scap	-0.387643	AT2 cells	0	0	0	0.961187	0	0	0	0	0	0	0	0	0	0	0	0	0	0	0	0	0	0	0	0	0	0	0	0	0	0	0	0	0	0	0	0	0
Rab31	-0.388533	Fn1+ macrophages	0	0	2.66373	0	0	0	0	0	0	0	2.46846	2.46972	0	0	0	0	0	4.08966	0	0	0	0	0	0	1.48188	0	0	2.58721	0	0	0	0	0	0	0	0	0
Ercc6l2	-0.393235	AT1 cells	0	0	2.2479	0	0	0	0	0	0	0	0	0	0	0	0	0	0	0	1.20033	0	0	0	0	0	0	0	0	0	0	0	0	0	0	0	0	0	0
Adam28	-0.39351	Ciliated cells	0	-2.37757	0	-2.60021	0	0	0	0	0	0	0	0	3.74488	4.09739	2.01478	0	0	0	0.732019	0	0	0	0	0	0	0	0	0	0	0	0	0	0	0	0	0	0
Ptcd3	-0.394615	Plasma cells	0	1.37893	0	-1.57686	0	0	0	0	0	0	0	0	0	0	0	0	0	0	-0.11585	0	0	0	0	0	0	0	0	0	2.54487	0	0	0	0	0	0	0	0
Samd11	-0.394679	T cell subset	0	0	0	0	0	0	0	0	0	0	0	0	0	0	0	0	0	0	0	0	0	0	0	0	0	0	2.55566	0	0	0	0	0	5.77715	0	0	0	0
Ogt	-0.395592	T-lymphocytes	0	-0.31702	0	0	0	0	0	0	0	0	0	0	0	0	0	0	0	0	0	0	0	0	0	0	0	0	0	0	0	0	0	0	0	1.74478	0	0	0
Atoh8	-0.396419	AT1 cells	0	0	5.72294	0	0	0	0	0	0	0	0	0	0	0	0	0	0	0	0	0	0	0	0	0	0	0	0	0	0	0	0	0	0	0	0	0	3.36356
Micu1	-0.396637	AT1 cells	0	0	2.46358	0	0	0	0	0	0	0	0	0	0	0	0	0	0	0	0	0	0	0	0	0	0	0	0	0	0	1.92591	0	0	0	0	0	0	0
Myh7	-0.399298	AT2 cells	0	-3.76401	0	2.50579	0	0	0	0	0	0	0	0	0	0	0	0	0	0	0	0	0	0	0	0	0	0	0	0	0	0	0	0	0	0	0	0	0
Mrpl16	-0.399697	Resolution macrophages	0	0	0	0	0	0	0	0	0	0	0	0	0	0	0	0	0	0	0	0	0	0	0	0	1.66393	0	0	0	0	0	4.00842	0	0	0	0	0	0
Cops4	-0.401005	Ciliated cells	0	0	0	0	0	0	0	0	0	0	0	0	0	0.83937	0	0	0	0	0	0	0	0	0	0	0	0	0	0	0	0	0	0	0	0	0	0	0
Ropn1l	-0.40733	Ciliated cells	0	0	0	0	0	0	0	0	0	0	0	0	0	4.41687	0	0	0	0	0	0	0	0	0	0	0	0	0	0	0	0	0	0	0	0	0	0	0
Tlcd2	-0.408566	LECs	0	0	0	0	0	0	0	0	0	0	0	0	0	0	0	0	0	0	0	0	4.23877	0	2.99493	0	0	0	0	0	0	0	0	0	0	0	0	0	0
Tmem209	-0.410673	Activated mesothelial cells	0	0	0	0	0	3.6853	0	0	0	0	0	0	0	0	0	1.92212	0	0	0	0	0	0	0	0	0	0	0	0	0	0	0	0	0	0	0	0	0
Ptpmt1	-0.412402	Activated mesothelial cells	0	0	0	0	0	3.10104	0	0	0	0	0	0	0	0.953701	0	0	0	0	0	0	0	0	0	0	0	0	0	0	0	0	0	0	0	0	0	0	0
Parp10	-0.412876	T cell subset	0	0	0	0	0	0	0	0	0	0	0	0	0	0	0	0	0	0	0	0	0	0	3.3242	0	0	0	0	0	0	0	0	0	4.21422	0	0	0	0
St3gal1	-0.412911	AT2 cells	0	-0.94476	0	1.13421	0	0	0	0	0	0	0	0	0	0	0	0	0	0	0	0	0	0	0	0	0	0	0	0	0	0	0	0	0	0	0	0	0
Ptp4a2	-0.415226	Resolution macrophages	0	0	0	-0.73157	0	0	0	-2.15108	0	0	0	0	0	0	-1.61515	0	0	0	0	0	0	0	0.90623	0	0	0	0	0	0	0	2.25799	0	0	0	0	0	0
Piwil2	-0.417135	Vcam1+ VECs	0	0	0	0	0	0	0	0	0	0	0	0	0	0	0	0	0	0	0	0	0	0	0	0	0	0	0	0	0	0	0	0	0	0	0	0	2.12038
Nemf	-0.419968	AT2 cells	0	0	0	0.331461	0	0	0	0	0	0	0	0	0	0	0	0	0	0	0	0	0	0	0	0	0	0	0	0	0	0	0	0	0	0	0	0	0
Ptprm	-0.424947	VECs	0	-1.84353	3.18397	0.76939	0	0	0	0	0	0	0	0	0	0	0	0	0	0	0	0	0	0	0	0	0	0	0	0	0	0	0	0	0	0	0	3.5117	2.05873
Dhcr24	-0.425638	AT2 cells	0	-0.97701	0	1.39463	0	0	0	0	0	-6.12167	0	0	0	0	0	0	0	0	0	0	0	0	0	0	0	0	0	0	0	0	0	0	0	0	0	0	0
Smim20	-0.425813	AT1 cells	0	0	2.72471	0	0	0	0	0	0	0	0	0	0	0	0	0	0	0	0	0	0	0	0	0	0	0	0	0	0	0	0	0	0	0	0	0	0
Cep41	-0.425941	Activated AT2 cells	0	0	0	-2.76522	4.00673	0	0	0	0	0	0	0	3.20606	3.28085	0	0	0	0	0	0	0	0	0	0	3.30508	0	0	0	0	0	0	0	0	0	0	0	0
Lrrc1	-0.427295	Themis+ T-lymphocytes	0	0	0	0	0	0	0	0	0	0	0	0	0	0	0	0	0	0	0	0	0	0	3.38431	0	0	0	0	0	0	0	0	0	0	0	5.91449	0	0
Hs6st2	-0.429014	Ciliated cells	0	-6.30835	0	-2.76362	0	0	0	0	0	0	0	0	4.00373	4.44656	0	0	0	0	0	0	0	0	0	0	0	0	0	0	0	0	0	0	0	0	0	0	0
Ntm	-0.430231	AM (Bleo)	11.461	0	0	0	0	0	0	0	0	0	0	0	0	0	0	0	0	0	0	0	0	0	0	0	0	0	0	0	0	0	0	0	0	0	0	0	0
Rragb	-0.432443	Mki67+ proliferating cells	0	0	0	0	0	0	0	0	0	0	0	0	0	0	0	0	0	0	0	0	0	0	0	4.03659	0	0	0	0	0	0	0	0	0	0	0	0	0
Hes6	-0.434651	Ciliated cells	0	0	0	0	0	0	0	0	0	0	0	0	0	2.04582	0	0	0	0	0	0	0	0	0	0	0	0	0	0	0	0	0	0	0	0	0	0	0
Pcna	-0.43509	T cell subset	2.19251	0.820032	0	-1.50097	0	0	0	0	0	0	0	0	0	0	0	0	0	0	0	0	0	0	0	2.64773	2.16674	0	0	0	0	0	0	0	3.54761	0	0	0	0
Stim2	-0.435388	M2 macrophages	0	0	3.10868	0	0	0	0	0	0	0	0	0	1.78145	0	0	0	0	0	0	0	0	4.45216	0	0	0	0	0	0	0	0	0	0	0	0	0	0	0
Ring1	-0.438371	Ciliated cell subset	0	0	0	0	0	0	0	0	0	0	0	0	2.80944	1.88915	0	0	0	0	0	0	0	0	0	0	0	0	0	0	0	0	0	0	0	0	0	0	0
Gstt2	-0.438398	AM (Bleo)	0	-1.83453	0	0	0	0	0	0	0	0	0	0	0	0	-0.33705	0	0	0	0	0	0	0	0	0	0	0	0	0	0	0	0	0	0	0	0	0	0
Osgin1	-0.440087	Krt8 ADI	0	-1.82229	0	0.713013	0	0	0	0	0	0	0	0	0	0	1.65386	0	0	0	0	1.81929	0	0	0	0	0	0	0	0	0	0	0	0	0	0	0	0	0
Ubtd1	-0.451084	LECs	0	0	0	0	0	0	0	0	0	0	0	0	0	0	0	0	0	0	0	0	3.69034	0	0	0	0	0	0	0	0	0	0	0	0	0	0	0	0
Fbxl15	-0.454595	Cd163-/Cd11c+ IMs	0	0	0	0	0	0	0	0	0	0	0	3.64961	0	0	0	0	0	2.96918	0	0	0	0	0	0	0	0	0	0	2.75851	0	0	0	0	0	0	0	0
Idh1	-0.456134	AM (PBS)	0	1.59401	0	0	0	0	0	0	0	-1.3974	0	0	0	0	0.153871	0	0	0	1.14541	0	0	0	0	0	0	0	0	0	0	0	0	0	0	-1.81448	0	0	0
Orc3	-0.45621	Activated mesothelial cells	0	0	0	0	0	2.22412	0	0	0	0	0	0	0	0	0	0	0	0	0	0	0	0	0	0	0	0	0	0	0	0	0	0	0	0	0	0	0
Pitpnm3	-0.458118	Ciliated cells	0	0	0	0	0	0	0	0	0	0	0	0	0	0.336895	0	0	0	0	0	0	0	0	0	0	0	0	0	0	0	0	0	0	0	0	0	0	0
Prrc1	-0.458189	AT2 cells	0	0	0	0.703046	0	0	0	0	0	0	0	0	0	0	0	0	0	0	0	0	0	0	0	0	0	0	0	0	0	0	0	0	0	0	0	0	0
Atrx	-0.458827	AM (Bleo)	0	-0.4962	0	0	0	0	0	0	0	0	0	0	0	0	0	0	0	0	0	0	0	0	0	0	0	0	0	0	0	0	0	0	0	0	0	0	0
Cnp	-0.462822	T-lymphocytes	0	0	0	-3.07372	0	0	2.472	0	0	1.13093	0	0	0	2.2354	0	0	0	0	0	0	0	0	0	0	0	0	0	0	0	0	0	0	0	2.57019	0	0	0
Adam8	-0.464975	M2 macrophages	0	0	0	-3.34407	4.0964	0	0	0	0	3.11731	0	0	3.48115	0	0	0	0	0	0	0	0	6.12137	0	0	1.17231	0	0	0	0	0	3.36129	0	0	0	0	0	0
Sh3bgrl2	-0.468072	Ciliated cells	0	1.91944	0	-2.19426	0	0	0	0	0	0	0	0	0	1.95917	0	0	0	0	0.888036	0	0	0	0	0	0	0	0	0	0	0	0	0	0	0	0	0	0
Msh3	-0.468891	Mki67+ proliferating cells	0	0	0	0	0	0	0	0	0	0	0	0	0	0	0	0	0	0	0	0	0	0	0	3.15138	0	0	0	0	0	0	0	0	0	0	0	0	0
Pus7	-0.470619	Activated mesothelial cells	0	0	0	0	0	3.732	0	0	0	0	0	0	0	2.21169	0	0	0	0	0	0	0	0	0	0	0	0	0	0	0	0	0	0	0	0	0	0	0
Cd72	-0.477515	Recruited macrophages	0	0	0	-2.48494	0	0	3.86385	0	0	0	0	4.08634	0	0	0	0	0	0	0	0	0	0	0	0	0	0	0	0	0	5.95519	0	0	0	0	0	0	0
Pip4k2b	-0.478359	AM (PBS)	0	1.14553	0	-2.87432	0	0	0	0	0	0	0	0	0	0	0	0	0	0	0	0	0	0	0	0	0	0	0	0	0	0	0	0	0	0	0	0	0
Trip6	-0.479962	Krt8 ADI	0	-3.06276	0	1.28938	0	0	0	0	0	0	0	0	0	0	0	0	0	0	0	2.67007	0	0	0	0	0	0	0	0	0	0	0	0	0	0	0	0	0
Rbpjl	-0.48313	AT2 cells	0	-2.47784	0	3.59565	2.21629	0	-6.38145	0	0	-2.76132	0	0	0	-3.09035	-2.12948	0	0	0	0	0	0	0	-6.69243	0	0	0	0	0	0	0	0	0	0	-3.11002	0	0	0
Upf3b	-0.484067	Ciliated cells	0	0	0	0	0	0	0	0	0	0	0	0	0	0.787766	0	0	0	0	0	0	0	0	0	0	0	0	0	0	0	0	0	0	0	0	0	0	0
Eid2b	-0.490192	Fibroblasts	0	0	0	0	0	0	0	0	0	0	0	0	0	0	0	0	2.21279	0	0	0	0	0	0	0	0	0	0	0	1.55625	0	0	0	0	0	0	0	0
Yipf4	-0.494509	LECs	0	0	0	0.175793	0	0	0	0	0	0	0	0	0	0	0	0	0	0	0	0	1.2881	0	0	0	0	0	0	0	0	0	0	0	0	0	0	0	0
Osgep	-0.496346	Mki67+/Top2a+ proliferating cells	0	0	0	0.118565	0	0	0	0	0	0	0	0	0	0	0	0	0	0	0	0	0	0	0	0	2.13756	0	0	0	0	0	0	0	0	0	0	0	0
Rabgap1l	-0.498873	Ciliated cell subset	0	-1.39272	1.71522	0	0	0	2.20002	0	0	0	0	0	2.69012	2.06568	0	0	0	0	0	0	0	0	1.74308	0	0	0	0	0	0	0	0	0	0	0	0	0	0
Fahd1	-0.500108	Mki67+/Top2a+ proliferating cells	0	0	0	0	0	0	0	0	0	0	0	0	0	0	0	0	0	0	0	0	0	0	0	0	3.07836	0	0	0	0	0	0	0	0	0	0	0	0
Eps8	-0.504641	Ciliated cells	0	-0.78126	0	0	0	0	0	0	0	1.66875	0	0	0	1.91848	0	0	0	0	0	0	0	0	0	0	0	0	0	0	0	0	0	0	0	-6.77181	0	0	0
Tmem222	-0.510788	Vcam1+ VECs	0	0	0	-1.73805	0	0	0	0	0	0	1.84757	0	0	0	0	0	0	0	0	0	0	0	0	1.91723	0	0	0	0	0	0	0	0	0	0	0	0	2.15315
Thyn1	-0.511371	Mki67+ proliferating cells	0	0	0	0	0	0	0	0	0	0	0	0	0	0	0	0	0	0	0	0	0	0	0	2.38582	0	0	0	0	0	2.35139	0	0	0	0	0	0	0
Neurl3	-0.512106	Non-classical monocytes (Ly6c2-)	0	0	0	-7.8616	2.68862	0	3.7434	0	0	2.33991	0	3.66937	0	0	0	0	0	0	0	0	0	0	0	0	0	0	0	3.89655	0	3.77298	0	0	0	0	0	0	0
Gpatch3	-0.514367	AM (Bleo)	5.9504	0	0	0	0	0	0	0	0	0	4.29418	0	0	0	0	0	0	0	0	0	0	0	0	0	0	0	0	0	0	0	0	0	0	0	0	0	0
Cat	-0.528095	AT2 cells	0	-0.81477	0	1.56409	0	0	-2.15606	0	0	-1.81035	-1.19545	0	0	0	-0.17891	0	0	0	0	0	0	0	-1.31719	-1.55707	0	0	0	0	0	0	0	0	0	-1.39693	0	-0.97211	-2.29412
Tnni3	-0.528248	Ciliated cell subset	0	0	0	-2.93729	0	0	0	0	0	0	0	0	4.82144	1.23525	0	0	0	0	0	0	0	0	0	0	0	0	0	0	0	0	0	0	0	0	0	0	0
Cox18	-0.532142	Activated mesothelial cells	0	0	0	0	0	4.06954	0	0	3.70303	0	0	0	0	0	0	1.7529	0	0	0	0	0	0	0	0	0	0	0	0	0	0	0	0	0	0	0	0	0
Adam9	-0.53476	AM (PBS)	0	0.961283	0	0	0	0	0	0	0	0	0	0	0	0	0	0	0	0	0	0	0	0	0	0	0	0	0	0	0	0	0	0	0	0	0	0	0
Tnfrsf1b	-0.535758	AM (Bleo)	2.40807	2.10057	0	-2.40297	0	0	0	0	0	0	0	0	0	0	0	0	0	0	0	0	0	0	0	0	0	0	0	0	0	0	0	0	0	0	0	0	0
Mgp	-0.536234	Fibroblasts	0	-2.67971	0	-3.75507	0	2.7477	0	0	0	0	0	0	0	0	0	0	5.72468	0	0	0	0	0	3.20998	0	0	0	0	0	0	0	0	3.50217	0	-4.3051	0	0	3.17249
1700016C15Rik	-0.539596	Ciliated cell subset	0	0	0	0	0	0	0	0	0	0	0	0	10.3966	0	0	0	0	0	0	0	0	0	0	0	0	0	0	0	0	0	0	0	0	0	0	0	0
Crip1	-0.543671	Mesothelial cells	0	-1.75028	0	-2.76434	0	1.99732	0.887482	0	2.70369	2.52168	0	0.944483	0	-0.14063	-1.69111	2.12211	0	1.24822	0	0	0	0	3.58914	0	1.47422	0	0	0.860508	2.34146	0	0	0	2.12616	0.514553	0	0	0.294466
Pdia5	-0.556123	Vcam1+ VECs	0	0	0	0	0	0	0	0	0	2.44326	0	0	0	0	0	0	0	0	0	0	0	0	0	0	0	0	0	0	0	0	0	0	0	0	0	0	3.70466
Pxmp2	-0.55916	AT2 cells	0	-1.76325	0	1.7464	0	0	0	0	0	0	0	0	0	0	0.334897	0	0	0	0.535518	0	0	0	0	0	0	0	0	0	0	0	0	0	0	0	0	0	0
1110032A03Rik	-0.562991	Ciliated cells	0	-1.00855	0	0	2.72583	0	0	0	0	0	0	0	0	3.19843	0	0	0	0	0	0	0	0	0	0	0	0	0	0	0	0	0	0	0	0	0	0	0
Mtm1	-0.571984	Fn1+ macrophages	0	1.60097	0	0	0	0	0	0	0	0	0	0	0	0	0	0	0	2.54732	0	0	0	0	0	0	0	0	0	0	0	0	0	0	0	0	0	0	0
Spata24	-0.574837	Ciliated cells	0	0	0	-3.39598	0	0	0	0	0	0	0	0	2.97431	4.87708	0	0	0	0	0	0	0	0	0	0	0	0	0	0	0	0	0	0	0	0	0	0	0
Txnip	-0.577201	AM (PBS)	0	1.28836	0	-1.18341	0	0	0	0	0	0	0	0	0	0.621124	0	0	0	0	0	0	0	0	0	0	0	0	0	0	0	0	0	0	0	0	0	0	0
Slc7a11	-0.594219	Neutrophils	0	0	0	0	0	0	0	0	5.44527	0	0	0	0	0	0	0	0	0	0	0	0	0	0	0	0	0	7.74789	0	0	0	0	0	0	0	0	0	0
Srxn1	-0.607815	Mki67+/Top2a+ proliferating cells	0	0	0	0	0	0	0	0	0	0	0	0	0	0	0	0	0	0	0	0	0	0	0	0	3.10204	0	0	0	0	0	0	0	0	0	0	0	0
Mark4	-0.610096	CECs	0	0	0	0	0	0	0	4.31236	0	0	0	0	0	0	0	4.22638	0	0	0	0	0	0	0	0	0	0	0	0	0	0	0	0	0	0	0	0	0
Notch3	-0.623249	SMCs	0	0	0	0	0	0	0	0	0	0	0	0	0	0	0	0	0	0	0	0	0	0	0	0	0	0	0	0	0	0	0	7.89941	0	0	0	0	0
Mpp3	-0.640269	VECs	0	0	0	0	0	0	0	0	0	0	0	0	0	0	0	0	0	0	0	0	0	0	0	0	0	0	0	0	0	0	0	0	0	0	0	7.01326	0
Pmf1	-0.642215	B-lymphocytes	0	0	0	0	0	0	4.10628	0	0	0	0	0	0	0	0	0	0	0	0	0	0	0	0	2.93757	0	0	0	0	0	0	0	0	0	0	0	0	0
Pdgfrl	-0.643525	AM (Bleo)	3.97891	0	0	0	0	0	0	0	0	0	0	0	0	0	0	0	0	0	0	0	0	0	0	0	2.67785	0	0	0	0	0	0	0	0	0	0	0	0
Cdk14	-0.64943	Vcam1+ VECs	0	0	0	0	0	0	0	0	0	0	0	0	0	0	0	0	1.71219	0	0	0	0	0	0	0	0.622865	0	0	0	0	0	0	0	0	0	0	0	2.18017
Gpx8	-0.667832	Ciliated cells	0	-2.22572	0	0.34312	0	0	-6.32731	0	0	-2.51133	0	0	0	2.38417	0.179874	0	0	0	0	0	0	0	1.62359	-6.27176	0	0	0	0	0	0	0	0	0	0	0	0	0
Mtmr7	-0.678776	AM (Bleo)	4.48204	0	0	-2.02183	0	0	0	0	0	0	0	0	0	0	0	0	0	0	0	0	0	0	0	0	0	0	0	0	0	0	0	0	0	0	0	0	0
Nt5e	-0.697551	Ciliated cells	0	2.37136	0	-4.20416	0	0	0	0	0	0	0	0	0	2.60733	0	0	0	0	0	0	0	0	0	0	0	0	0	0	0	0	0	0	0	0	0	0	0
Lsm4	-0.722828	Mki67+ proliferating cells	0	0	0	-1.02216	0	0	0	0	0	1.08176	0	0	0	0	0	0	0	0	0	0	0	0	0	2.37327	1.33677	0	0	0	0	0	0	0	0	0	0	-6.94052	0
Ralgps1	-0.728814	T cell subset	0	0	0	0	0	0	0	0	0	0	0	0	0	0	0	3.15869	0	0	0	0	2.10755	0	0	0	0	0	0	0	0	0	0	0	5.68649	0	0	0	0
Rftn1	-0.74214	Resolution macrophages	0	1.53241	0	-2.57601	0	0	0	0	0	0	0	2.08363	0	0	0	0	0	0	0	0	0	0	0	2.11304	0	0	0	0	0	0	2.71732	0	0	2.17422	0	0	0
Nmi	-0.809611	Recruited macrophages	0	0	0	-1.34568	0	0	0	0	0	0	0	0	0	0	0	0	0	0	0	0	0	0	0	0	0	0	0	2.0602	0	3.70051	0	0	0	1.44395	0	2.05208	0
Akr1b8	-0.817905	Mesothelial cells	0	-3.63004	0	0	0	0	0	0	0	0	0	0	0	1.69834	0	0	0	0	0	0	0	0	3.22534	0	0	0	0	0	0	0	0	0	0	0	0	0	0
Rtel1	-0.825663	Neutrophils	0	0	0	0	0	0	0	0	0	0	0	0	0	0	0	0	0	0	0	0	0	0	0	0	0	0	4.0173	0	0	0	0	0	0	0	0	0	0
Klhdc4	-0.859643	AM (PBS)	3.13979	3.73874	0	-2.75712	0	0	0	0	0	0	0	0	0	0	0	0	0	0	0	0	0	0	0	0	0	0	0	0	0	0	0	0	0	-2.83133	0	0	0
H2-Ab1	-0.928954	Cd103+ DCs	0	-1.89047	-5.8562	-1.27883	0.45076	0	1.31656	0	2.45049	3.70405	1.24343	3.20548	-3.69817	-3.34381	-2.09072	3.52236	-3.17338	0	-1.32995	0	0	0	-3.07431	-2.92564	0	0	0	0	0	0	0	0	0	-3.11051	0	0	-2.24052
P2rx4	-0.969282	Ciliated cell subset	0	0	0	0	0	0	0	0	0	0	0	0	1.91821	1.3111	0	0	0	0	1.29629	0	0	0	0	0	0	0	0	0	0	0	0	0	0	-6.27075	0	0	0
Tcte1	-1.10648	Ciliated cells	0	0	0	0	0	0	0	0	0	0	0	0	0	4.28004	1.48731	0	0	0	0	0	0	0	0	0	0	0	0	0	0	0	0	0	0	0	0	0	0
Gtf2h4	-1.21531	Themis+ T-lymphocytes	0	0	0	0	0	0	0	0	0	1.84188	0	0	0	0	0	0	0	3.02258	0	0	0	0	0	0	0	0	0	0	0	0	0	0	0	0	6.40991	0	0
Tmem212	-1.30194	Ciliated cells	0	-2.11554	0	-4.34995	0	0	0	0	0	0	0	0	2.5971	5.73305	0.289269	0	0	0	0	0	0	0	0	0	0	0	0	0	0	0	0	0	0	0	0	0	0
Baiap2l1	-1.35775	Activated AT2 cells	0	-3.68499	0	2.22949	3.00077	0	0	0	0	0	0	0	0	0	0	0	0	0	0	0	0	0	0	0	0	0	0	0	0	0	0	0	0	-6.7118	0	0	0
Calml3	-1.50514	Ciliated cells	0	0	0	0	0	0	0	0	0	0	0	0	2.85844	4.25911	0	0	0	0	3.11154	0	0	0	0	0	0	0	0	0	0	0	0	0	0	0	0	0	0
Cxcl15	-2.38143	AT2 cells	0	-2.75311	-3.95925	3.4116	1.14803	0	-3.4537	-1.67851	-2.5107	-3.40737	-2.8626	-2.73123	-2.84404	-2.49946	-1.88733	-2.4545	-1.86079	-8.26262	-2.17646	0	-1.86909	0	-3.24245	-3.19035	-2.73624	0	0	-2.09784	0	0	0	-2.85479	-4.86073	-3.0924	0	-2.09848	-2.1655
H2-K1	-2.77613	Ccl17+ DCs	0	0	0	0	0	0	0	0	1.65979	0	0	0	0	-1.34299	-1.29023	0	0	0	-1.32178	0	0	0	0	-1.61869	0	0	0	0	0	0	0	0	0	1.27861	0	1.07992	0
