# Supplementary material for: Notch signaling stabilizes lengths of motile cilia in multiciliated cells in the lung
Source: Life Sci Alliance. 2026 Jan 22;9(3):e202503268. doi: 10.26508/lsa.202503268 (PMC12827581; doi:10.26508/lsa.202503268)
Supplement: Supplementary file 3 [file LSA-2025-03268_TableS3.xlsx]

## Sheet: Sheet1
Source data table 3: lists of genes related to the term ‘ciliogenesis’ from Geneontology.org database included in the analysis in Figure S3-1 F-G.
Annotation	MGI ID	Gene Name	Gene Symbol	GO ID	Type
cytosolic ciliogenesis	MGI:MGI:1921727	Protein moonraker	Kiaa0753	GO:0061824	protein
cytosolic ciliogenesis	MGI:MGI:1921727	Protein moonraker	Kiaa0753	GO:0061824	protein
cytosolic ciliogenesis	MGI:MGI:894681	Ubiquitin carboxyl-terminal hydrolase 9X	Usp9x	GO:0061824	protein
cytosolic ciliogenesis	MGI:MGI:2443764	IQ calmodulin-binding motif-containing protein 1	Iqcb1	GO:0061824	protein
cytosolic ciliogenesis	MGI:MGI:2443764	IQ calmodulin-binding motif-containing protein 1	Iqcb1	GO:0061824	protein
cytosolic ciliogenesis	MGI:MGI:104606	Ras-related protein Rab-34	Rab34	GO:0061824	protein
cytosolic ciliogenesis	MGI:MGI:1919654	WD repeat-containing protein 44	Wdr44	GO:0061824	protein
cytosolic ciliogenesis	MGI:MGI:1919654	WD repeat-containing protein 44	Wdr44	GO:0061824	protein
cytosolic ciliogenesis	MGI:MGI:1919654	WD repeat-containing protein 44	Wdr44	GO:0061824	protein
cytosolic ciliogenesis	MGI:MGI:1917057	E3 ubiquitin-protein ligase TRIM32	Trim32	GO:0061824	protein
cilium assembly	MGI:MGI:2146001	Dynein regulatory complex subunit 2	Ccdc65	GO:0060271	protein
axonemal dynein complex assembly	MGI:MGI:2146001	Dynein regulatory complex subunit 2	Ccdc65	GO:0070286	protein
cilium assembly	MGI:MGI:2146001	Dynein regulatory complex subunit 2	Ccdc65	GO:0060271	protein
axonemal dynein complex assembly	MGI:MGI:2146001	Dynein regulatory complex subunit 2	Ccdc65	GO:0070286	protein
cilium assembly	MGI:MGI:1350328	Centriole and centriolar satellite protein OFD1	Ofd1	GO:0060271	protein
cilium assembly	MGI:MGI:1350328	Centriole and centriolar satellite protein OFD1	Ofd1	GO:0060271	protein
cilium assembly	MGI:MGI:1350328	Centriole and centriolar satellite protein OFD1	Ofd1	GO:0060271	protein
cilium assembly	MGI:MGI:1350328	Centriole and centriolar satellite protein OFD1	Ofd1	GO:0060271	protein
cilium assembly	MGI:MGI:1350328	Centriole and centriolar satellite protein OFD1	Ofd1	GO:0060271	protein
cilium assembly	MGI:MGI:1350328	Centriole and centriolar satellite protein OFD1	Ofd1	GO:0060271	protein
axoneme assembly	MGI:MGI:1350328	Centriole and centriolar satellite protein OFD1	Ofd1	GO:0035082	protein
cilium assembly	MGI:MGI:1350328	Centriole and centriolar satellite protein OFD1	Ofd1	GO:0060271	protein
cilium assembly	MGI:MGI:1914724	Synaptosomal-associated protein 29	Snap29	GO:0060271	protein
cilium assembly	MGI:MGI:1914724	Synaptosomal-associated protein 29	Snap29	GO:0060271	protein
cilium assembly	MGI:MGI:1914724	Synaptosomal-associated protein 29	Snap29	GO:0060271	protein
cilium assembly	MGI:MGI:1931053	E3 ubiquitin-protein ligase MARCHF7	Marchf7	GO:0060271	protein
intraciliary transport involved in cilium assembly	MGI:MGI:1914944	Intraflagellar transport protein 74 homolog	Ift74	GO:0035735	protein
intraciliary transport involved in cilium assembly	MGI:MGI:1914944	Intraflagellar transport protein 74 homolog	Ift74	GO:0035735	protein
cilium assembly	MGI:MGI:1914944	Intraflagellar transport protein 74 homolog	Ift74	GO:0060271	protein
cilium assembly	MGI:MGI:1914944	Intraflagellar transport protein 74 homolog	Ift74	GO:0060271	protein
cilium assembly	MGI:MGI:1914944	Intraflagellar transport protein 74 homolog	Ift74	GO:0060271	protein
cilium assembly	MGI:MGI:1914944	Intraflagellar transport protein 74 homolog	Ift74	GO:0060271	protein
intraciliary transport involved in cilium assembly	MGI:MGI:1914944	Intraflagellar transport protein 74 homolog	Ift74	GO:0035735	protein
cilium assembly	MGI:MGI:1914944	Intraflagellar transport protein 74 homolog	Ift74	GO:0060271	protein
non-motile cilium assembly	MGI:MGI:1914944	Intraflagellar transport protein 74 homolog	Ift74	GO:1905515	protein
non-motile cilium assembly	MGI:MGI:1914944	Intraflagellar transport protein 74 homolog	Ift74	GO:1905515	protein
intraciliary transport involved in cilium assembly	MGI:MGI:1914944	Intraflagellar transport protein 74 homolog	Ift74	GO:0035735	protein
outer dynein arm assembly	MGI:MGI:1914935	Dynein axonemal assembly factor 4	Dnaaf4	GO:0036158	protein
outer dynein arm assembly	MGI:MGI:1914935	Dynein axonemal assembly factor 4	Dnaaf4	GO:0036158	protein
inner dynein arm assembly	MGI:MGI:1914935	Dynein axonemal assembly factor 4	Dnaaf4	GO:0036159	protein
inner dynein arm assembly	MGI:MGI:1914935	Dynein axonemal assembly factor 4	Dnaaf4	GO:0036159	protein
outer dynein arm assembly	MGI:MGI:1914935	Dynein axonemal assembly factor 4	Dnaaf4	GO:0036158	protein
inner dynein arm assembly	MGI:MGI:1914935	Dynein axonemal assembly factor 4	Dnaaf4	GO:0036159	protein
outer dynein arm assembly	MGI:MGI:1914935	Dynein axonemal assembly factor 4	Dnaaf4	GO:0036158	protein
inner dynein arm assembly	MGI:MGI:1914935	Dynein axonemal assembly factor 4	Dnaaf4	GO:0036159	protein
sperm flagellum assembly	MGI:MGI:3708784	IQ domain-containing protein N	Iqcn	GO:0120316	protein
sperm mitochondrial sheath assembly	MGI:MGI:1914895	Armadillo repeat-containing protein 12	Armc12	GO:0120317	protein
sperm mitochondrial sheath assembly	MGI:MGI:1914895	Armadillo repeat-containing protein 12	Armc12	GO:0120317	protein
sperm mitochondrial sheath assembly	MGI:MGI:1914895	Armadillo repeat-containing protein 12	Armc12	GO:0120317	protein
cilium assembly	MGI:MGI:1914840	Tectonic-3	Tctn3	GO:0060271	protein
cilium assembly	MGI:MGI:1914840	Tectonic-3	Tctn3	GO:0060271	protein
inner dynein arm assembly	MGI:MGI:3045269	Dynein axonemal intermediate chain 3	Dnai3	GO:0036159	protein
cilium assembly	MGI:MGI:3045254	Coiled-coil domain-containing protein 42	Ccdc42	GO:0060271	protein
motile cilium assembly	MGI:MGI:1918239	Jhy protein	Jhy	GO:0044458	protein
axoneme assembly	MGI:MGI:1918239	Jhy protein	Jhy	GO:0035082	protein
axoneme assembly	MGI:MGI:1918239	Jhy protein	Jhy	GO:0035082	protein
cilium assembly	MGI:MGI:1921727	Protein moonraker	Kiaa0753	GO:0060271	protein
cytosolic ciliogenesis	MGI:MGI:1921727	Protein moonraker	Kiaa0753	GO:0061824	protein
cilium assembly	MGI:MGI:1921727	Protein moonraker	Kiaa0753	GO:0060271	protein
cytosolic ciliogenesis	MGI:MGI:1921727	Protein moonraker	Kiaa0753	GO:0061824	protein
cilium assembly	MGI:MGI:1921703	Cilia- and flagella-associated protein 53	Cfap53	GO:0060271	protein
sperm flagellum assembly	MGI:MGI:1921703	Cilia- and flagella-associated protein 53	Cfap53	GO:0120316	protein
cilium assembly	MGI:MGI:1921703	Cilia- and flagella-associated protein 53	Cfap53	GO:0060271	protein
sperm axoneme assembly	MGI:MGI:2685616	Dynein regulatory complex subunit 7	Drc7	GO:0007288	protein
non-motile cilium assembly	MGI:MGI:1921698	ADP-ribosylation factor-like protein 13A	Arl13a	GO:1905515	protein
outer dynein arm assembly	MGI:MGI:1921657	Outer dynein arm-docking complex subunit 4	Odad4	GO:0036158	protein
outer dynein arm assembly	MGI:MGI:1921657	Outer dynein arm-docking complex subunit 4	Odad4	GO:0036158	protein
outer dynein arm assembly	MGI:MGI:1921657	Outer dynein arm-docking complex subunit 4	Odad4	GO:0036158	protein
outer dynein arm assembly	MGI:MGI:1921657	Outer dynein arm-docking complex subunit 4	Odad4	GO:0036158	protein
outer dynein arm assembly	MGI:MGI:1921657	Outer dynein arm-docking complex subunit 4	Odad4	GO:0036158	protein
axoneme assembly	MGI:MGI:1921622	Serine/threonine-protein kinase ULK4	Ulk4	GO:0035082	protein
motile cilium assembly	MGI:MGI:1921622	Serine/threonine-protein kinase ULK4	Ulk4	GO:0044458	protein
motile cilium assembly	MGI:MGI:1921612	Sperm-associated antigen 17	Spag17	GO:0044458	protein
axonemal central apparatus assembly	MGI:MGI:1921612	Sperm-associated antigen 17	Spag17	GO:1904158	protein
axonemal central apparatus assembly	MGI:MGI:1921612	Sperm-associated antigen 17	Spag17	GO:1904158	protein
cilium assembly	MGI:MGI:1929699	ADP-ribosylation factor-like protein 3	Arl3	GO:0060271	protein
cilium assembly	MGI:MGI:1929699	ADP-ribosylation factor-like protein 3	Arl3	GO:0060271	protein
cilium assembly	MGI:MGI:1929699	ADP-ribosylation factor-like protein 3	Arl3	GO:0060271	protein
cilium assembly	MGI:MGI:1929699	ADP-ribosylation factor-like protein 3	Arl3	GO:0060271	protein
axoneme assembly	MGI:MGI:1921604	Leucine-rich repeat and guanylate kinase domain-containing protein	Lrguk	GO:0035082	protein
outer dynein arm assembly	MGI:MGI:2685574	Dynein axonemal intermediate chain 2	Dnai2	GO:0036158	protein
cilium assembly	MGI:MGI:2685574	Dynein axonemal intermediate chain 2	Dnai2	GO:0060271	protein
outer dynein arm assembly	MGI:MGI:2685574	Dynein axonemal intermediate chain 2	Dnai2	GO:0036158	protein
cilium assembly	MGI:MGI:2685574	Dynein axonemal intermediate chain 2	Dnai2	GO:0060271	protein
outer dynein arm assembly	MGI:MGI:2685574	Dynein axonemal intermediate chain 2	Dnai2	GO:0036158	protein
cilium assembly	MGI:MGI:1921084	V-type proton ATPase subunit D	Atp6v1d	GO:0060271	protein
cilium assembly	MGI:MGI:1921084	V-type proton ATPase subunit D	Atp6v1d	GO:0060271	protein
cilium assembly	MGI:MGI:1921084	V-type proton ATPase subunit D	Atp6v1d	GO:0060271	protein
axoneme assembly	MGI:MGI:1921013	Cilia- and flagella-associated protein HOATZ	Hoatz	GO:0035082	protein
cilium assembly	MGI:MGI:1921013	Cilia- and flagella-associated protein HOATZ	Hoatz	GO:0060271	protein
cilium assembly	MGI:MGI:1921013	Cilia- and flagella-associated protein HOATZ	Hoatz	GO:0060271	protein
axonemal central apparatus assembly	MGI:MGI:2443598	Cilia- and flagella-associated protein 91	Cfap91	GO:1904158	protein
axonemal central apparatus assembly	MGI:MGI:2443598	Cilia- and flagella-associated protein 91	Cfap91	GO:1904158	protein
axonemal central apparatus assembly	MGI:MGI:2443598	Cilia- and flagella-associated protein 91	Cfap91	GO:1904158	protein
cilium assembly	MGI:MGI:2385107	Ras-related protein Rab-7L1	Rab29	GO:0060271	protein
cilium assembly	MGI:MGI:1261910	progesterone immunomodulatory binding factor 1	Pibf1	GO:0060271	gene_product
non-motile cilium assembly	MGI:MGI:1261910	progesterone immunomodulatory binding factor 1	Pibf1	GO:1905515	gene_product
cilium assembly	MGI:MGI:1261910	progesterone immunomodulatory binding factor 1	Pibf1	GO:0060271	gene_product
cilium assembly	MGI:MGI:894681	Ubiquitin carboxyl-terminal hydrolase 9X	Usp9x	GO:0060271	protein
cytosolic ciliogenesis	MGI:MGI:894681	Ubiquitin carboxyl-terminal hydrolase 9X	Usp9x	GO:0061824	protein
cilium assembly	MGI:MGI:1922208	Cilia- and flagella-associated protein 54	Cfap54	GO:0060271	protein
sperm flagellum assembly	MGI:MGI:1922208	Cilia- and flagella-associated protein 54	Cfap54	GO:0120316	protein
sperm flagellum assembly	MGI:MGI:1922208	Cilia- and flagella-associated protein 54	Cfap54	GO:0120316	protein
sperm flagellum assembly	MGI:MGI:1922208	Cilia- and flagella-associated protein 54	Cfap54	GO:0120316	protein
cilium assembly	MGI:MGI:1922208	Cilia- and flagella-associated protein 54	Cfap54	GO:0060271	protein
cilium assembly	MGI:MGI:2143311	BBSome complex member BBS4	Bbs4	GO:0060271	protein
cilium assembly	MGI:MGI:2143311	BBSome complex member BBS4	Bbs4	GO:0060271	protein
non-motile cilium assembly	MGI:MGI:2143311	BBSome complex member BBS4	Bbs4	GO:1905515	protein
sperm flagellum assembly	MGI:MGI:2143311	BBSome complex member BBS4	Bbs4	GO:0120316	protein
non-motile cilium assembly	MGI:MGI:2143311	BBSome complex member BBS4	Bbs4	GO:1905515	protein
cilium assembly	MGI:MGI:2143311	BBSome complex member BBS4	Bbs4	GO:0060271	protein
cilium assembly	MGI:MGI:2143311	BBSome complex member BBS4	Bbs4	GO:0060271	protein
non-motile cilium assembly	MGI:MGI:2143311	BBSome complex member BBS4	Bbs4	GO:1905515	protein
non-motile cilium assembly	MGI:MGI:2143311	BBSome complex member BBS4	Bbs4	GO:1905515	protein
cilium assembly	MGI:MGI:2143311	BBSome complex member BBS4	Bbs4	GO:0060271	protein
motile cilium assembly	MGI:MGI:1354388	Sperm-associated antigen 6	Spag6	GO:0044458	protein
sperm axoneme assembly	MGI:MGI:1354388	Sperm-associated antigen 6	Spag6	GO:0007288	protein
non-motile cilium assembly	MGI:MGI:1354388	Sperm-associated antigen 6	Spag6	GO:1905515	protein
motile cilium assembly	MGI:MGI:1354388	Sperm-associated antigen 6	Spag6	GO:0044458	protein
motile cilium assembly	MGI:MGI:1354388	Sperm-associated antigen 6	Spag6	GO:0044458	protein
sperm axoneme assembly	MGI:MGI:1354388	Sperm-associated antigen 6	Spag6	GO:0007288	protein
cilium assembly	MGI:MGI:1201778	V-type proton ATPase subunit d 1	Atp6v0d1	GO:0060271	protein
cilium assembly	MGI:MGI:1918742	BBSome complex member BBS7	Bbs7	GO:0060271	protein
non-motile cilium assembly	MGI:MGI:1918742	BBSome complex member BBS7	Bbs7	GO:1905515	protein
cilium assembly	MGI:MGI:1918742	BBSome complex member BBS7	Bbs7	GO:0060271	protein
motile cilium assembly	MGI:MGI:1915196	Spermatogenesis-associated protein 6	Spata6	GO:0044458	protein
motile cilium assembly	MGI:MGI:1915196	Spermatogenesis-associated protein 6	Spata6	GO:0044458	protein
cilium assembly	MGI:MGI:1915134	Cilia- and flagella-associated protein 410	Cfap410	GO:0060271	protein
cilium assembly	MGI:MGI:2443111	ATP-binding cassette sub-family C member 4	Abcc4	GO:0060271	protein
cilium assembly	MGI:MGI:2443111	ATP-binding cassette sub-family C member 4	Abcc4	GO:0060271	protein
cilium assembly	MGI:MGI:2443111	ATP-binding cassette sub-family C member 4	Abcc4	GO:0060271	protein
cilium assembly	MGI:MGI:2443123	UBX domain-containing protein 10	Ubxn10	GO:0060271	protein
cilium assembly	MGI:MGI:2443123	UBX domain-containing protein 10	Ubxn10	GO:0060271	protein
cilium assembly	MGI:MGI:2443123	UBX domain-containing protein 10	Ubxn10	GO:0060271	protein
cilium assembly	MGI:MGI:1925343	Centrosomal protein of 162 kDa	Cep162	GO:0060271	protein
cilium assembly	MGI:MGI:1925343	Centrosomal protein of 162 kDa	Cep162	GO:0060271	protein
cilium assembly	MGI:MGI:1925343	Centrosomal protein of 162 kDa	Cep162	GO:0060271	protein
cilium assembly	MGI:MGI:1925343	Centrosomal protein of 162 kDa	Cep162	GO:0060271	protein
non-motile cilium assembly	MGI:MGI:107477	SCL-interrupting locus protein homolog	Stil	GO:1905515	protein
intraciliary transport involved in cilium assembly	MGI:MGI:107440	Centrosomal protein of 131 kDa	Cep131	GO:0035735	protein
intraciliary transport involved in cilium assembly	MGI:MGI:107440	Centrosomal protein of 131 kDa	Cep131	GO:0035735	protein
intraciliary transport involved in cilium assembly	MGI:MGI:107440	Centrosomal protein of 131 kDa	Cep131	GO:0035735	protein
intraciliary transport involved in cilium assembly	MGI:MGI:107440	Centrosomal protein of 131 kDa	Cep131	GO:0035735	protein
sperm axoneme assembly	MGI:MGI:107440	Centrosomal protein of 131 kDa	Cep131	GO:0007288	protein
sperm axoneme assembly	MGI:MGI:107440	Centrosomal protein of 131 kDa	Cep131	GO:0007288	protein
non-motile cilium assembly	MGI:MGI:107440	Centrosomal protein of 131 kDa	Cep131	GO:1905515	protein
cilium assembly	MGI:MGI:107440	Centrosomal protein of 131 kDa	Cep131	GO:0060271	protein
inner dynein arm assembly	MGI:MGI:2443893	Coiled-coil domain-containing protein 40	Ccdc40	GO:0036159	protein
motile cilium assembly	MGI:MGI:2443893	Coiled-coil domain-containing protein 40	Ccdc40	GO:0044458	protein
axoneme assembly	MGI:MGI:2443893	Coiled-coil domain-containing protein 40	Ccdc40	GO:0035082	protein
axonemal dynein complex assembly	MGI:MGI:2443893	Coiled-coil domain-containing protein 40	Ccdc40	GO:0070286	protein
axonemal dynein complex assembly	MGI:MGI:2443893	Coiled-coil domain-containing protein 40	Ccdc40	GO:0070286	protein
inner dynein arm assembly	MGI:MGI:2443893	Coiled-coil domain-containing protein 40	Ccdc40	GO:0036159	protein
motile cilium assembly	MGI:MGI:2443893	Coiled-coil domain-containing protein 40	Ccdc40	GO:0044458	protein
axonemal dynein complex assembly	MGI:MGI:2443893	Coiled-coil domain-containing protein 40	Ccdc40	GO:0070286	protein
axoneme assembly	MGI:MGI:2443893	Coiled-coil domain-containing protein 40	Ccdc40	GO:0035082	protein
axoneme assembly	MGI:MGI:2443893	Coiled-coil domain-containing protein 40	Ccdc40	GO:0035082	protein
cilium assembly	MGI:MGI:1921275	Nephrocystin-3	Nphp3	GO:0060271	protein
cilium assembly	MGI:MGI:1921275	Nephrocystin-3	Nphp3	GO:0060271	protein
non-motile cilium assembly	MGI:MGI:1921275	Nephrocystin-3	Nphp3	GO:1905515	protein
cilium assembly	MGI:MGI:1921269	TRAF3-interacting protein 1	Traf3ip1	GO:0060271	protein
cilium assembly	MGI:MGI:1921269	TRAF3-interacting protein 1	Traf3ip1	GO:0060271	protein
cilium assembly	MGI:MGI:1921269	TRAF3-interacting protein 1	Traf3ip1	GO:0060271	protein
cilium assembly	MGI:MGI:1921267	WD repeat-containing protein 90	Wdr90	GO:0060271	protein
cilium assembly	MGI:MGI:1921267	WD repeat-containing protein 90	Wdr90	GO:0060271	protein
axoneme assembly	MGI:MGI:1347474	Forkhead box protein J1	Foxj1	GO:0035082	protein
axoneme assembly	MGI:MGI:1347474	Forkhead box protein J1	Foxj1	GO:0035082	protein
motile cilium assembly	MGI:MGI:1347474	Forkhead box protein J1	Foxj1	GO:0044458	protein
cilium assembly	MGI:MGI:1347474	Forkhead box protein J1	Foxj1	GO:0060271	protein
cilium assembly	MGI:MGI:1347474	Forkhead box protein J1	Foxj1	GO:0060271	protein
cilium assembly	MGI:MGI:1347474	Forkhead box protein J1	Foxj1	GO:0060271	protein
cilium assembly	MGI:MGI:1347474	Forkhead box protein J1	Foxj1	GO:0060271	protein
axoneme assembly	MGI:MGI:1347474	Forkhead box protein J1	Foxj1	GO:0035082	protein
cilium assembly	MGI:MGI:1347474	Forkhead box protein J1	Foxj1	GO:0060271	protein
motile cilium assembly	MGI:MGI:1347474	Forkhead box protein J1	Foxj1	GO:0044458	protein
outer dynein arm assembly	MGI:MGI:3616079	Dynein axonemal assembly factor 5	Dnaaf5	GO:0036158	protein
outer dynein arm assembly	MGI:MGI:3616079	Dynein axonemal assembly factor 5	Dnaaf5	GO:0036158	protein
inner dynein arm assembly	MGI:MGI:3616079	Dynein axonemal assembly factor 5	Dnaaf5	GO:0036159	protein
inner dynein arm assembly	MGI:MGI:3616079	Dynein axonemal assembly factor 5	Dnaaf5	GO:0036159	protein
outer dynein arm assembly	MGI:MGI:3616079	Dynein axonemal assembly factor 5	Dnaaf5	GO:0036158	protein
inner dynein arm assembly	MGI:MGI:3616079	Dynein axonemal assembly factor 5	Dnaaf5	GO:0036159	protein
inner dynein arm assembly	MGI:MGI:3616079	Dynein axonemal assembly factor 5	Dnaaf5	GO:0036159	protein
outer dynein arm assembly	MGI:MGI:3616079	Dynein axonemal assembly factor 5	Dnaaf5	GO:0036158	protein
sperm axoneme assembly	MGI:MGI:2443778	Cilia- and flagella-associated protein 69	Cfap69	GO:0007288	protein
sperm axoneme assembly	MGI:MGI:2443778	Cilia- and flagella-associated protein 69	Cfap69	GO:0007288	protein
sperm axoneme assembly	MGI:MGI:2443778	Cilia- and flagella-associated protein 69	Cfap69	GO:0007288	protein
cilium assembly	MGI:MGI:2443764	IQ calmodulin-binding motif-containing protein 1	Iqcb1	GO:0060271	protein
cilium assembly	MGI:MGI:2443764	IQ calmodulin-binding motif-containing protein 1	Iqcb1	GO:0060271	protein
cilium assembly	MGI:MGI:2443764	IQ calmodulin-binding motif-containing protein 1	Iqcb1	GO:0060271	protein
cilium assembly	MGI:MGI:2443764	IQ calmodulin-binding motif-containing protein 1	Iqcb1	GO:0060271	protein
cytosolic ciliogenesis	MGI:MGI:2443764	IQ calmodulin-binding motif-containing protein 1	Iqcb1	GO:0061824	protein
cilium assembly	MGI:MGI:2443764	IQ calmodulin-binding motif-containing protein 1	Iqcb1	GO:0060271	protein
cytosolic ciliogenesis	MGI:MGI:2443764	IQ calmodulin-binding motif-containing protein 1	Iqcb1	GO:0061824	protein
cilium assembly	MGI:MGI:2443764	IQ calmodulin-binding motif-containing protein 1	Iqcb1	GO:0060271	protein
cilium assembly	MGI:MGI:2443752	Protein inturned	Intu	GO:0060271	protein
cilium assembly	MGI:MGI:2443752	Protein inturned	Intu	GO:0060271	protein
cilium assembly	MGI:MGI:2443752	Protein inturned	Intu	GO:0060271	protein
non-motile cilium assembly	MGI:MGI:2443752	Protein inturned	Intu	GO:1905515	protein
motile cilium assembly	MGI:MGI:2443752	Protein inturned	Intu	GO:0044458	protein
cilium assembly	MGI:MGI:2443752	Protein inturned	Intu	GO:0060271	protein
non-motile cilium assembly	MGI:MGI:2443752	Protein inturned	Intu	GO:1905515	protein
cilium assembly	MGI:MGI:2443752	Protein inturned	Intu	GO:0060271	protein
cilium assembly	MGI:MGI:2443752	Protein inturned	Intu	GO:0060271	protein
cilium assembly	MGI:MGI:1925642	Formin-binding protein 1-like	Fnbp1l	GO:0060271	protein
cilium assembly	MGI:MGI:2384917	Centrosomal protein of 290 kDa	Cep290	GO:0060271	protein
cilium assembly	MGI:MGI:2384917	Centrosomal protein of 290 kDa	Cep290	GO:0060271	protein
cilium assembly	MGI:MGI:2384917	Centrosomal protein of 290 kDa	Cep290	GO:0060271	protein
non-motile cilium assembly	MGI:MGI:2384917	Centrosomal protein of 290 kDa	Cep290	GO:1905515	protein
ciliary basal body-plasma membrane docking	MGI:MGI:2384917	Centrosomal protein of 290 kDa	Cep290	GO:0097711	protein
ciliary transition zone assembly	MGI:MGI:2384917	Centrosomal protein of 290 kDa	Cep290	GO:1905349	protein
ciliary transition zone assembly	MGI:MGI:2384917	Centrosomal protein of 290 kDa	Cep290	GO:1905349	protein
non-motile cilium assembly	MGI:MGI:2384917	Centrosomal protein of 290 kDa	Cep290	GO:1905515	protein
non-motile cilium assembly	MGI:MGI:2384917	Centrosomal protein of 290 kDa	Cep290	GO:1905515	protein
ciliary basal body-plasma membrane docking	MGI:MGI:2384917	Centrosomal protein of 290 kDa	Cep290	GO:0097711	protein
ciliary transition zone assembly	MGI:MGI:2384917	Centrosomal protein of 290 kDa	Cep290	GO:1905349	protein
cilium assembly	MGI:MGI:1915396	ADP-ribosylation factor-like protein 13B	Arl13b	GO:0060271	protein
non-motile cilium assembly	MGI:MGI:1915396	ADP-ribosylation factor-like protein 13B	Arl13b	GO:1905515	protein
non-motile cilium assembly	MGI:MGI:1915396	ADP-ribosylation factor-like protein 13B	Arl13b	GO:1905515	protein
cilium assembly	MGI:MGI:1915371	Centrosomal protein of 70 kDa	Cep70	GO:0060271	protein
cilium assembly	MGI:MGI:1915371	Centrosomal protein of 70 kDa	Cep70	GO:0060271	protein
non-motile cilium assembly	MGI:MGI:107745	Dynactin subunit 1	Dctn1	GO:1905515	protein
non-motile cilium assembly	MGI:MGI:107745	Dynactin subunit 1	Dctn1	GO:1905515	protein
non-motile cilium assembly	MGI:MGI:107745	Dynactin subunit 1	Dctn1	GO:1905515	protein
non-motile cilium assembly	MGI:MGI:1932134	X-linked retinitis pigmentosa GTPase regulator-interacting protein 1	Rpgrip1	GO:1905515	protein
sperm axoneme assembly	MGI:MGI:2685815	Cilia- and flagella-associated protein 58	Cfap58	GO:0007288	protein
cilium assembly	MGI:MGI:2685815	Cilia- and flagella-associated protein 58	Cfap58	GO:0060271	protein
sperm flagellum assembly	MGI:MGI:2685815	Cilia- and flagella-associated protein 58	Cfap58	GO:0120316	protein
sperm mitochondrial sheath assembly	MGI:MGI:2685815	Cilia- and flagella-associated protein 58	Cfap58	GO:0120317	protein
sperm axoneme assembly	MGI:MGI:2685815	Cilia- and flagella-associated protein 58	Cfap58	GO:0007288	protein
cilium assembly	MGI:MGI:1918387	Transcription factor RFX4	Rfx4	GO:0060271	protein
inner dynein arm assembly	MGI:MGI:3779542	Cilia- and flagella-associated protein 73	Cfap73	GO:0036159	protein
cilium assembly	MGI:MGI:1918345	Kinesin-like protein KIF24	Kif24	GO:0060271	protein
cilium assembly	MGI:MGI:1918345	Kinesin-like protein KIF24	Kif24	GO:0060271	protein
cilium assembly	MGI:MGI:1918345	Kinesin-like protein KIF24	Kif24	GO:0060271	protein
cilium assembly	MGI:MGI:1918312	Tektin-3	Tekt3	GO:0060271	protein
cilium assembly	MGI:MGI:1918312	Tektin-3	Tekt3	GO:0060271	protein
cilium assembly	MGI:MGI:2387217	Intraflagellar transport protein 52 homolog	Ift52	GO:0060271	protein
cilium assembly	MGI:MGI:2387217	Intraflagellar transport protein 52 homolog	Ift52	GO:0060271	protein
cilium assembly	MGI:MGI:2387217	Intraflagellar transport protein 52 homolog	Ift52	GO:0060271	protein
non-motile cilium assembly	MGI:MGI:2387217	Intraflagellar transport protein 52 homolog	Ift52	GO:1905515	protein
cilium assembly	MGI:MGI:2387217	Intraflagellar transport protein 52 homolog	Ift52	GO:0060271	protein
outer dynein arm assembly	MGI:MGI:1916172	Dynein axonemal intermediate chain 1	Dnai1	GO:0036158	protein
outer dynein arm assembly	MGI:MGI:1916172	Dynein axonemal intermediate chain 1	Dnai1	GO:0036158	protein
outer dynein arm assembly	MGI:MGI:1916172	Dynein axonemal intermediate chain 1	Dnai1	GO:0036158	protein
radial spoke assembly	MGI:MGI:1315192	Leucine-rich repeat-containing protein 23	Lrrc23	GO:0062177	protein
radial spoke assembly	MGI:MGI:1315192	Leucine-rich repeat-containing protein 23	Lrrc23	GO:0062177	protein
radial spoke assembly	MGI:MGI:1315192	Leucine-rich repeat-containing protein 23	Lrrc23	GO:0062177	protein
radial spoke assembly	MGI:MGI:1315192	Leucine-rich repeat-containing protein 23	Lrrc23	GO:0062177	protein
radial spoke assembly	MGI:MGI:1315192	Leucine-rich repeat-containing protein 23	Lrrc23	GO:0062177	protein
non-motile cilium assembly	MGI:MGI:1194504	ATP-sensitive inward rectifier potassium channel 10	Kcnj10	GO:1905515	protein
cilium assembly	MGI:MGI:1194500	Actin-binding LIM protein 1	Ablim1	GO:0060271	protein
cilium assembly	MGI:MGI:1194500	Actin-binding LIM protein 1	Ablim1	GO:0060271	protein
cilium assembly	MGI:MGI:1194500	Actin-binding LIM protein 1	Ablim1	GO:0060271	protein
cilium assembly	MGI:MGI:1916034	Prickle-like protein 1	Prickle1	GO:0060271	protein
cilium assembly	MGI:MGI:97363	Neurogenic locus notch homolog protein 1	Notch1	GO:0060271	protein
cilium assembly	MGI:MGI:97303	Serine/threonine-protein kinase Nek1	Nek1	GO:0060271	protein
cilium assembly	MGI:MGI:2445168	ELMO domain-containing protein 3	Elmod3	GO:0060271	protein
cilium assembly	MGI:MGI:97298	Septin-2	Septin2	GO:0060271	protein
cilium assembly	MGI:MGI:97298	Septin-2	Septin2	GO:0060271	protein
cilium assembly	MGI:MGI:97298	Septin-2	Septin2	GO:0060271	protein
cilium assembly	MGI:MGI:108084	Centrosome-associated protein CEP250	Cep250	GO:0060271	protein
cilium assembly	MGI:MGI:108084	Centrosome-associated protein CEP250	Cep250	GO:0060271	protein
non-motile cilium assembly	MGI:MGI:108084	Centrosome-associated protein CEP250	Cep250	GO:1905515	protein
cilium assembly	MGI:MGI:108084	Centrosome-associated protein CEP250	Cep250	GO:0060271	protein
cilium assembly	MGI:MGI:108084	Centrosome-associated protein CEP250	Cep250	GO:0060271	protein
non-motile cilium assembly	MGI:MGI:108083	Potassium voltage-gated channel subfamily KQT member 1	Kcnq1	GO:1905515	protein
non-motile cilium assembly	MGI:MGI:108083	Potassium voltage-gated channel subfamily KQT member 1	Kcnq1	GO:1905515	protein
cilium assembly	MGI:MGI:1335094	Septin-7	Septin7	GO:0060271	protein
cilium assembly	MGI:MGI:2144467	WD repeat-containing and planar cell polarity effector protein fritz homolog	Wdpcp	GO:0060271	protein
cilium assembly	MGI:MGI:2144467	WD repeat-containing and planar cell polarity effector protein fritz homolog	Wdpcp	GO:0060271	protein
sperm axoneme assembly	MGI:MGI:1916449	Armadillo repeat-containing protein 2	Armc2	GO:0007288	protein
sperm axoneme assembly	MGI:MGI:1916449	Armadillo repeat-containing protein 2	Armc2	GO:0007288	protein
sperm axoneme assembly	MGI:MGI:1916449	Armadillo repeat-containing protein 2	Armc2	GO:0007288	protein
sperm axoneme assembly	MGI:MGI:1916449	Armadillo repeat-containing protein 2	Armc2	GO:0007288	protein
cilium assembly	MGI:MGI:2144837	Tyrosine-protein phosphatase non-receptor type 23	Ptpn23	GO:0060271	protein
cilium assembly	MGI:MGI:2144837	Tyrosine-protein phosphatase non-receptor type 23	Ptpn23	GO:0060271	protein
cilium assembly	MGI:MGI:2144837	Tyrosine-protein phosphatase non-receptor type 23	Ptpn23	GO:0060271	protein
axoneme assembly	MGI:MGI:1926051	Adenylate kinase 7	Ak7	GO:0035082	protein
cilium assembly	MGI:MGI:1926045	LisH domain-containing protein ARMC9	Armc9	GO:0060271	protein
cilium assembly	MGI:MGI:1926045	LisH domain-containing protein ARMC9	Armc9	GO:0060271	protein
cilium assembly	MGI:MGI:1926045	LisH domain-containing protein ARMC9	Armc9	GO:0060271	protein
sperm flagellum assembly	MGI:MGI:1926024	Cilia- and flagella-associated protein 61	Cfap61	GO:0120316	protein
sperm flagellum assembly	MGI:MGI:1926024	Cilia- and flagella-associated protein 61	Cfap61	GO:0120316	protein
sperm flagellum assembly	MGI:MGI:1926024	Cilia- and flagella-associated protein 61	Cfap61	GO:0120316	protein
sperm flagellum assembly	MGI:MGI:1926024	Cilia- and flagella-associated protein 61	Cfap61	GO:0120316	protein
sperm flagellum assembly	MGI:MGI:1926024	Cilia- and flagella-associated protein 61	Cfap61	GO:0120316	protein
cilium assembly	MGI:MGI:2445085	Cytoplasmic dynein 2 intermediate chain 1	Dync2i1	GO:0060271	protein
cilium assembly	MGI:MGI:2445085	Cytoplasmic dynein 2 intermediate chain 1	Dync2i1	GO:0060271	protein
axonemal central apparatus assembly	MGI:MGI:1916637	DnaJ homolog subfamily B member 13	Dnajb13	GO:1904158	protein
axonemal central apparatus assembly	MGI:MGI:1916637	DnaJ homolog subfamily B member 13	Dnajb13	GO:1904158	protein
axonemal central apparatus assembly	MGI:MGI:1916637	DnaJ homolog subfamily B member 13	Dnajb13	GO:1904158	protein
sperm axoneme assembly	MGI:MGI:1916579	Cilia- and flagella-associated protein 206	Cfap206	GO:0007288	protein
axoneme assembly	MGI:MGI:1916579	Cilia- and flagella-associated protein 206	Cfap206	GO:0035082	protein
sperm axoneme assembly	MGI:MGI:1916579	Cilia- and flagella-associated protein 206	Cfap206	GO:0007288	protein
axoneme assembly	MGI:MGI:1916577	Piercer of microtubule wall 1 protein	Pierce1	GO:0035082	protein
axoneme assembly	MGI:MGI:1916577	Piercer of microtubule wall 1 protein	Pierce1	GO:0035082	protein
cilium assembly	MGI:MGI:1916575	Uncharacterized protein C11orf97 homolog	Q9DAE7	GO:0060271	protein
sperm flagellum assembly	MGI:MGI:1916547	Leucine-rich repeat-containing protein 46	Lrrc46	GO:0120316	protein
sperm flagellum assembly	MGI:MGI:1916547	Leucine-rich repeat-containing protein 46	Lrrc46	GO:0120316	protein
sperm mitochondrial sheath assembly	MGI:MGI:1916547	Leucine-rich repeat-containing protein 46	Lrrc46	GO:0120317	protein
sperm axoneme assembly	MGI:MGI:1916547	Leucine-rich repeat-containing protein 46	Lrrc46	GO:0007288	protein
cilium assembly	MGI:MGI:1920989	Protein chibby homolog 1	Cby1	GO:0060271	protein
cilium assembly	MGI:MGI:1920942	Ciliogenesis and planar polarity effector 1	Cplane1	GO:0060271	protein
cilium assembly	MGI:MGI:1920942	Ciliogenesis and planar polarity effector 1	Cplane1	GO:0060271	protein
cilium assembly	MGI:MGI:1920942	Ciliogenesis and planar polarity effector 1	Cplane1	GO:0060271	protein
cilium assembly	MGI:MGI:1920942	Ciliogenesis and planar polarity effector 1	Cplane1	GO:0060271	protein
cilium assembly	MGI:MGI:1920918	Tetratricopeptide repeat protein 21B	Ttc21b	GO:0060271	protein
cilium assembly	MGI:MGI:1927643	Radial spoke head protein 6 homolog A	Rsph6a	GO:0060271	protein
sperm flagellum assembly	MGI:MGI:1927643	Radial spoke head protein 6 homolog A	Rsph6a	GO:0120316	protein
axoneme assembly	MGI:MGI:1927643	Radial spoke head protein 6 homolog A	Rsph6a	GO:0035082	protein
sperm mitochondrial sheath assembly	MGI:MGI:1277971	Kinesin light chain 3	Klc3	GO:0120317	protein
cilium assembly	MGI:MGI:1917352	Dynamin-binding protein	Dnmbp	GO:0060271	protein
inner dynein arm assembly	MGI:MGI:2141635	Cilia- and flagella-associated protein 100	Cfap100	GO:0036159	protein
sperm mitochondrial sheath assembly	MGI:MGI:1329027	Glycerol kinase 2	Gk2	GO:0120317	protein
motile cilium assembly	MGI:MGI:3648807	Multicilin	Mcidas	GO:0044458	protein
motile cilium assembly	MGI:MGI:3648807	Multicilin	Mcidas	GO:0044458	protein
motile cilium assembly	MGI:MGI:3648807	Multicilin	Mcidas	GO:0044458	protein
cilium assembly	MGI:MGI:3648807	Multicilin	Mcidas	GO:0060271	protein
motile cilium assembly	MGI:MGI:3648807	Multicilin	Mcidas	GO:0044458	protein
cilium assembly	MGI:MGI:3648807	Multicilin	Mcidas	GO:0060271	protein
cilium assembly	MGI:MGI:1344037	X-linked retinitis pigmentosa GTPase regulator	Rpgr	GO:0060271	protein
cilium assembly	MGI:MGI:1928900	EH domain-containing protein 3	Ehd3	GO:0060271	protein
cilium assembly	MGI:MGI:1928900	EH domain-containing protein 3	Ehd3	GO:0060271	protein
cilium assembly	MGI:MGI:1928900	EH domain-containing protein 3	Ehd3	GO:0060271	protein
cilium assembly	MGI:MGI:1928900	EH domain-containing protein 3	Ehd3	GO:0060271	protein
cilium assembly	MGI:MGI:1928900	EH domain-containing protein 3	Ehd3	GO:0060271	protein
non-motile cilium assembly	MGI:MGI:1918698	Transmembrane protein 80	Tmem80	GO:1905515	protein
sperm axoneme assembly	MGI:MGI:1921536	TBC1 domain family member 21	Tbc1d21	GO:0007288	protein
sperm mitochondrial sheath assembly	MGI:MGI:1921536	TBC1 domain family member 21	Tbc1d21	GO:0120317	protein
cilium assembly	MGI:MGI:2146906	Intraflagellar transport protein 140 homolog	Ift140	GO:0060271	protein
cilium assembly	MGI:MGI:2146906	Intraflagellar transport protein 140 homolog	Ift140	GO:0060271	protein
cilium assembly	MGI:MGI:2146906	Intraflagellar transport protein 140 homolog	Ift140	GO:0060271	protein
cilium assembly	MGI:MGI:2146906	Intraflagellar transport protein 140 homolog	Ift140	GO:0060271	protein
cilium assembly	MGI:MGI:2146906	Intraflagellar transport protein 140 homolog	Ift140	GO:0060271	protein
non-motile cilium assembly	MGI:MGI:2146906	Intraflagellar transport protein 140 homolog	Ift140	GO:1905515	protein
cilium assembly	MGI:MGI:2146906	Intraflagellar transport protein 140 homolog	Ift140	GO:0060271	protein
cilium assembly	MGI:MGI:2685452	Geminin coiled-coil domain-containing protein 1	Gmnc	GO:0060271	protein
cilium assembly	MGI:MGI:2685452	Geminin coiled-coil domain-containing protein 1	Gmnc	GO:0060271	protein
non-motile cilium assembly	MGI:MGI:2685427	Golgi-associated olfactory signaling regulator	Gfy	GO:1905515	protein
sperm flagellum assembly	MGI:MGI:2444738	Coiled-coil domain-containing protein 38	Ccdc38	GO:0120316	protein
sperm flagellum assembly	MGI:MGI:2444738	Coiled-coil domain-containing protein 38	Ccdc38	GO:0120316	protein
sperm axoneme assembly	MGI:MGI:2443727	Sperm flagellar protein 2	Spef2	GO:0007288	protein
sperm axoneme assembly	MGI:MGI:2443727	Sperm flagellar protein 2	Spef2	GO:0007288	protein
sperm axoneme assembly	MGI:MGI:2443727	Sperm flagellar protein 2	Spef2	GO:0007288	protein
sperm flagellum assembly	MGI:MGI:2443727	Sperm flagellar protein 2	Spef2	GO:0120316	protein
sperm axoneme assembly	MGI:MGI:2443727	Sperm flagellar protein 2	Spef2	GO:0007288	protein
cilium assembly	MGI:MGI:1351471	B9 domain-containing protein 1	B9d1	GO:0060271	protein
cilium assembly	MGI:MGI:1351471	B9 domain-containing protein 1	B9d1	GO:0060271	protein
cilium assembly	MGI:MGI:1351471	B9 domain-containing protein 1	B9d1	GO:0060271	protein
cilium assembly	MGI:MGI:1351471	B9 domain-containing protein 1	B9d1	GO:0060271	protein
cilium assembly	MGI:MGI:1351471	B9 domain-containing protein 1	B9d1	GO:0060271	protein
cilium assembly	MGI:MGI:1915585	Intraflagellar transport protein 20 homolog	Ift20	GO:0060271	protein
cilium assembly	MGI:MGI:1915585	Intraflagellar transport protein 20 homolog	Ift20	GO:0060271	protein
cilium assembly	MGI:MGI:1915585	Intraflagellar transport protein 20 homolog	Ift20	GO:0060271	protein
cilium assembly	MGI:MGI:1915585	Intraflagellar transport protein 20 homolog	Ift20	GO:0060271	protein
cilium assembly	MGI:MGI:1915585	Intraflagellar transport protein 20 homolog	Ift20	GO:0060271	protein
cilium assembly	MGI:MGI:1915585	Intraflagellar transport protein 20 homolog	Ift20	GO:0060271	protein
cilium assembly	MGI:MGI:1915585	Intraflagellar transport protein 20 homolog	Ift20	GO:0060271	protein
cilium assembly	MGI:MGI:1915585	Intraflagellar transport protein 20 homolog	Ift20	GO:0060271	protein
cilium assembly	MGI:MGI:1915585	Intraflagellar transport protein 20 homolog	Ift20	GO:0060271	protein
cilium assembly	MGI:MGI:1915585	Intraflagellar transport protein 20 homolog	Ift20	GO:0060271	protein
sperm axoneme assembly	MGI:MGI:107933	Meiosis-specific nuclear structural protein 1	Mns1	GO:0007288	protein
outer dynein arm assembly	MGI:MGI:1915520	Dynein axonemal assembly factor 1	Dnaaf1	GO:0036158	protein
inner dynein arm assembly	MGI:MGI:1915520	Dynein axonemal assembly factor 1	Dnaaf1	GO:0036159	protein
motile cilium assembly	MGI:MGI:1915520	Dynein axonemal assembly factor 1	Dnaaf1	GO:0044458	protein
cilium assembly	MGI:MGI:1915520	Dynein axonemal assembly factor 1	Dnaaf1	GO:0060271	protein
cilium assembly	MGI:MGI:1915520	Dynein axonemal assembly factor 1	Dnaaf1	GO:0060271	protein
axonemal dynein complex assembly	MGI:MGI:1915520	Dynein axonemal assembly factor 1	Dnaaf1	GO:0070286	protein
outer dynein arm assembly	MGI:MGI:1915520	Dynein axonemal assembly factor 1	Dnaaf1	GO:0036158	protein
inner dynein arm assembly	MGI:MGI:1915520	Dynein axonemal assembly factor 1	Dnaaf1	GO:0036159	protein
motile cilium assembly	MGI:MGI:1915520	Dynein axonemal assembly factor 1	Dnaaf1	GO:0044458	protein
cilium assembly	MGI:MGI:1915520	Dynein axonemal assembly factor 1	Dnaaf1	GO:0060271	protein
axonemal dynein complex assembly	MGI:MGI:1915520	Dynein axonemal assembly factor 1	Dnaaf1	GO:0070286	protein
axoneme assembly	MGI:MGI:1915520	Dynein axonemal assembly factor 1	Dnaaf1	GO:0035082	protein
cilium assembly	MGI:MGI:2385896	Trafficking protein particle complex subunit 14	Trappc14	GO:0060271	protein
cilium assembly	MGI:MGI:2385896	Trafficking protein particle complex subunit 14	Trappc14	GO:0060271	protein
cilium assembly	MGI:MGI:2385896	Trafficking protein particle complex subunit 14	Trappc14	GO:0060271	protein
cilium assembly	MGI:MGI:2385896	Trafficking protein particle complex subunit 14	Trappc14	GO:0060271	protein
cilium assembly	MGI:MGI:1915509	Intraflagellar transport protein 80 homolog	Ift80	GO:0060271	protein
non-motile cilium assembly	MGI:MGI:1915509	Intraflagellar transport protein 80 homolog	Ift80	GO:1905515	protein
non-motile cilium assembly	MGI:MGI:1915509	Intraflagellar transport protein 80 homolog	Ift80	GO:1905515	protein
cilium assembly	MGI:MGI:1915509	Intraflagellar transport protein 80 homolog	Ift80	GO:0060271	protein
non-motile cilium assembly	MGI:MGI:1915509	Intraflagellar transport protein 80 homolog	Ift80	GO:1905515	protein
non-motile cilium assembly	MGI:MGI:1915509	Intraflagellar transport protein 80 homolog	Ift80	GO:1905515	protein
cilium assembly	MGI:MGI:1915509	Intraflagellar transport protein 80 homolog	Ift80	GO:0060271	protein
non-motile cilium assembly	MGI:MGI:1915509	Intraflagellar transport protein 80 homolog	Ift80	GO:1905515	protein
cilium assembly	MGI:MGI:1915509	Intraflagellar transport protein 80 homolog	Ift80	GO:0060271	protein
inner dynein arm assembly	MGI:MGI:107721	Dynein axonemal heavy chain 1	Dnah1	GO:0036159	protein
sperm axoneme assembly	MGI:MGI:107721	Dynein axonemal heavy chain 1	Dnah1	GO:0007288	protein
inner dynein arm assembly	MGI:MGI:107721	Dynein axonemal heavy chain 1	Dnah1	GO:0036159	protein
sperm axoneme assembly	MGI:MGI:107721	Dynein axonemal heavy chain 1	Dnah1	GO:0007288	protein
cilium assembly	MGI:MGI:1915349	CBY1-interacting BAR domain-containing protein 1	Cibar1	GO:0060271	protein
cilium assembly	MGI:MGI:1915349	CBY1-interacting BAR domain-containing protein 1	Cibar1	GO:0060271	protein
cilium assembly	MGI:MGI:1915349	CBY1-interacting BAR domain-containing protein 1	Cibar1	GO:0060271	protein
cilium assembly	MGI:MGI:1915349	CBY1-interacting BAR domain-containing protein 1	Cibar1	GO:0060271	protein
cilium assembly	MGI:MGI:1915349	CBY1-interacting BAR domain-containing protein 1	Cibar1	GO:0060271	protein
outer dynein arm assembly	MGI:MGI:107718	Dynein axonemal heavy chain 5	Dnah5	GO:0036158	protein
cilium assembly	MGI:MGI:107718	Dynein axonemal heavy chain 5	Dnah5	GO:0060271	protein
outer dynein arm assembly	MGI:MGI:107718	Dynein axonemal heavy chain 5	Dnah5	GO:0036158	protein
cilium assembly	MGI:MGI:107718	Dynein axonemal heavy chain 5	Dnah5	GO:0060271	protein
outer dynein arm assembly	MGI:MGI:107718	Dynein axonemal heavy chain 5	Dnah5	GO:0036158	protein
outer dynein arm assembly	MGI:MGI:107714	Dynein axonemal heavy chain 8	Dnah8	GO:0036158	protein
cilium assembly	MGI:MGI:107689	Kinesin-like protein KIF3A	Kif3a	GO:0060271	protein
cilium assembly	MGI:MGI:107689	Kinesin-like protein KIF3A	Kif3a	GO:0060271	protein
motile cilium assembly	MGI:MGI:107689	Kinesin-like protein KIF3A	Kif3a	GO:0044458	protein
cilium assembly	MGI:MGI:107689	Kinesin-like protein KIF3A	Kif3a	GO:0060271	protein
cilium assembly	MGI:MGI:107689	Kinesin-like protein KIF3A	Kif3a	GO:0060271	protein
cilium assembly	MGI:MGI:107689	Kinesin-like protein KIF3A	Kif3a	GO:0060271	protein
cilium assembly	MGI:MGI:107689	Kinesin-like protein KIF3A	Kif3a	GO:0060271	protein
non-motile cilium assembly	MGI:MGI:107689	Kinesin-like protein KIF3A	Kif3a	GO:1905515	protein
cilium assembly	MGI:MGI:107689	Kinesin-like protein KIF3A	Kif3a	GO:0060271	protein
cilium assembly	MGI:MGI:107689	Kinesin-like protein KIF3A	Kif3a	GO:0060271	protein
cilium assembly	MGI:MGI:107688	Kinesin-like protein KIF3B	Kif3b	GO:0060271	protein
cilium assembly	MGI:MGI:107688	Kinesin-like protein KIF3B	Kif3b	GO:0060271	protein
cilium assembly	MGI:MGI:107688	Kinesin-like protein KIF3B	Kif3b	GO:0060271	protein
cilium assembly	MGI:MGI:107688	Kinesin-like protein KIF3B	Kif3b	GO:0060271	protein
inner dynein arm assembly	MGI:MGI:1289263	Coiled-coil domain-containing protein 39	Ccdc39	GO:0036159	protein
motile cilium assembly	MGI:MGI:1289263	Coiled-coil domain-containing protein 39	Ccdc39	GO:0044458	protein
inner dynein arm assembly	MGI:MGI:1289263	Coiled-coil domain-containing protein 39	Ccdc39	GO:0036159	protein
axonemal dynein complex assembly	MGI:MGI:1289263	Coiled-coil domain-containing protein 39	Ccdc39	GO:0070286	protein
axonemal dynein complex assembly	MGI:MGI:1289263	Coiled-coil domain-containing protein 39	Ccdc39	GO:0070286	protein
inner dynein arm assembly	MGI:MGI:1289263	Coiled-coil domain-containing protein 39	Ccdc39	GO:0036159	protein
motile cilium assembly	MGI:MGI:1289263	Coiled-coil domain-containing protein 39	Ccdc39	GO:0044458	protein
axonemal dynein complex assembly	MGI:MGI:1289263	Coiled-coil domain-containing protein 39	Ccdc39	GO:0070286	protein
inner dynein arm assembly	MGI:MGI:1289263	Coiled-coil domain-containing protein 39	Ccdc39	GO:0036159	protein
inner dynein arm assembly	MGI:MGI:1289263	Coiled-coil domain-containing protein 39	Ccdc39	GO:0036159	protein
sperm axoneme assembly	MGI:MGI:1289258	Cilia- and flagella-associated protein 43	Cfap43	GO:0007288	protein
sperm axoneme assembly	MGI:MGI:1289258	Cilia- and flagella-associated protein 43	Cfap43	GO:0007288	protein
sperm axoneme assembly	MGI:MGI:1289258	Cilia- and flagella-associated protein 43	Cfap43	GO:0007288	protein
sperm axoneme assembly	MGI:MGI:1289258	Cilia- and flagella-associated protein 43	Cfap43	GO:0007288	protein
sperm axoneme assembly	MGI:MGI:1289258	Cilia- and flagella-associated protein 43	Cfap43	GO:0007288	protein
motile cilium assembly	MGI:MGI:1289258	Cilia- and flagella-associated protein 43	Cfap43	GO:0044458	protein
sperm axoneme assembly	MGI:MGI:1289258	Cilia- and flagella-associated protein 43	Cfap43	GO:0007288	protein
motile cilium assembly	MGI:MGI:1289258	Cilia- and flagella-associated protein 43	Cfap43	GO:0044458	protein
sperm axoneme assembly	MGI:MGI:1289258	Cilia- and flagella-associated protein 43	Cfap43	GO:0007288	protein
cilium assembly	MGI:MGI:1289258	Cilia- and flagella-associated protein 43	Cfap43	GO:0060271	protein
cilium assembly	MGI:MGI:1915251	Cilia- and flagella-associated protein 298	Cfap298	GO:0060271	protein
cilium assembly	MGI:MGI:1915251	Cilia- and flagella-associated protein 298	Cfap298	GO:0060271	protein
cilium assembly	MGI:MGI:1915228	Tectonic-2	Tctn2	GO:0060271	protein
cilium assembly	MGI:MGI:1915228	Tectonic-2	Tctn2	GO:0060271	protein
cilium assembly	MGI:MGI:1915228	Tectonic-2	Tctn2	GO:0060271	protein
cilium assembly	MGI:MGI:2444392	Polypeptide N-acetylgalactosaminyltransferase 11	Galnt11	GO:0060271	protein
cilium assembly	MGI:MGI:1915958	Rab-like protein 2A	Rabl2	GO:0060271	protein
cilium assembly	MGI:MGI:1915958	Rab-like protein 2A	Rabl2	GO:0060271	protein
cilium assembly	MGI:MGI:2147162	Protein unc-119 homolog B	Unc119b	GO:0060271	protein
cilium assembly	MGI:MGI:2147162	Protein unc-119 homolog B	Unc119b	GO:0060271	protein
cilium assembly	MGI:MGI:2147162	Protein unc-119 homolog B	Unc119b	GO:0060271	protein
sperm axoneme assembly	MGI:MGI:2444274	Cilia- and flagella-associated protein 65	Cfap65	GO:0007288	protein
sperm axoneme assembly	MGI:MGI:2444274	Cilia- and flagella-associated protein 65	Cfap65	GO:0007288	protein
outer dynein arm assembly	MGI:MGI:1922184	Outer dynein arm-docking complex subunit 2	Odad2	GO:0036158	protein
outer dynein arm assembly	MGI:MGI:1922184	Outer dynein arm-docking complex subunit 2	Odad2	GO:0036158	protein
outer dynein arm assembly	MGI:MGI:1922184	Outer dynein arm-docking complex subunit 2	Odad2	GO:0036158	protein
outer dynein arm assembly	MGI:MGI:1922184	Outer dynein arm-docking complex subunit 2	Odad2	GO:0036158	protein
sperm flagellum assembly	MGI:MGI:1922145	Coiled-coil domain-containing protein 181	Ccdc181	GO:0120316	protein
cilium assembly	MGI:MGI:1932386	Intraflagellar transport protein 122 homolog	Ift122	GO:0060271	protein
cilium assembly	MGI:MGI:1932386	Intraflagellar transport protein 122 homolog	Ift122	GO:0060271	protein
cilium assembly	MGI:MGI:1932386	Intraflagellar transport protein 122 homolog	Ift122	GO:0060271	protein
cilium assembly	MGI:MGI:1932386	Intraflagellar transport protein 122 homolog	Ift122	GO:0060271	protein
cilium assembly	MGI:MGI:1932386	Intraflagellar transport protein 122 homolog	Ift122	GO:0060271	protein
cilium assembly	MGI:MGI:1932386	Intraflagellar transport protein 122 homolog	Ift122	GO:0060271	protein
cilium assembly	MGI:MGI:1932386	Intraflagellar transport protein 122 homolog	Ift122	GO:0060271	protein
cilium assembly	MGI:MGI:1932386	Intraflagellar transport protein 122 homolog	Ift122	GO:0060271	protein
non-motile cilium assembly	MGI:MGI:1932386	Intraflagellar transport protein 122 homolog	Ift122	GO:1905515	protein
cilium assembly	MGI:MGI:1932386	Intraflagellar transport protein 122 homolog	Ift122	GO:0060271	protein
non-motile cilium assembly	MGI:MGI:1932386	Intraflagellar transport protein 122 homolog	Ift122	GO:1905515	protein
cilium assembly	MGI:MGI:1922033	Fas-binding factor 1	Fbf1	GO:0060271	protein
cilium assembly	MGI:MGI:1922033	Fas-binding factor 1	Fbf1	GO:0060271	protein
cilium assembly	MGI:MGI:1922033	Fas-binding factor 1	Fbf1	GO:0060271	protein
cilium assembly	MGI:MGI:1922033	Fas-binding factor 1	Fbf1	GO:0060271	protein
cilium assembly	MGI:MGI:1922033	Fas-binding factor 1	Fbf1	GO:0060271	protein
cilium assembly	MGI:MGI:1922033	Fas-binding factor 1	Fbf1	GO:0060271	protein
cilium assembly	MGI:MGI:2682064	Intraflagellar transport protein 172 homolog	Ift172	GO:0060271	protein
cilium assembly	MGI:MGI:2682064	Intraflagellar transport protein 172 homolog	Ift172	GO:0060271	protein
cilium assembly	MGI:MGI:2682064	Intraflagellar transport protein 172 homolog	Ift172	GO:0060271	protein
cilium assembly	MGI:MGI:2682064	Intraflagellar transport protein 172 homolog	Ift172	GO:0060271	protein
cilium assembly	MGI:MGI:2682064	Intraflagellar transport protein 172 homolog	Ift172	GO:0060271	protein
non-motile cilium assembly	MGI:MGI:2682064	Intraflagellar transport protein 172 homolog	Ift172	GO:1905515	protein
cilium assembly	MGI:MGI:2682064	Intraflagellar transport protein 172 homolog	Ift172	GO:0060271	protein
cilium assembly	MGI:MGI:2682064	Intraflagellar transport protein 172 homolog	Ift172	GO:0060271	protein
non-motile cilium assembly	MGI:MGI:2682064	Intraflagellar transport protein 172 homolog	Ift172	GO:1905515	protein
cilium assembly	MGI:MGI:2682064	Intraflagellar transport protein 172 homolog	Ift172	GO:0060271	protein
cilium assembly	MGI:MGI:2443231	WD repeat-containing protein 19	Wdr19	GO:0060271	protein
cilium assembly	MGI:MGI:2443231	WD repeat-containing protein 19	Wdr19	GO:0060271	protein
cilium assembly	MGI:MGI:2443231	WD repeat-containing protein 19	Wdr19	GO:0060271	protein
cilium assembly	MGI:MGI:2443231	WD repeat-containing protein 19	Wdr19	GO:0060271	protein
cilium assembly	MGI:MGI:2443231	WD repeat-containing protein 19	Wdr19	GO:0060271	protein
cilium assembly	MGI:MGI:2443231	WD repeat-containing protein 19	Wdr19	GO:0060271	protein
cilium assembly	MGI:MGI:2443231	WD repeat-containing protein 19	Wdr19	GO:0060271	protein
cilium assembly	MGI:MGI:2443231	WD repeat-containing protein 19	Wdr19	GO:0060271	protein
axonemal dynein complex assembly	MGI:MGI:2385328	Dynein axonemal intermediate chain 4	Dnai4	GO:0070286	protein
cilium assembly	MGI:MGI:99833	Ras-related protein Rab-23	Rab23	GO:0060271	protein
axoneme assembly	MGI:MGI:1918563	fibrous sheath-interacting protein 1	Fsip1	GO:0035082	protein_coding_gene
cilium assembly	MGI:MGI:1918563	fibrous sheath-interacting protein 1	Fsip1	GO:0060271	protein_coding_gene
cilium assembly	MGI:MGI:1918526	Coiled-coil domain-containing protein 57	Ccdc57	GO:0060271	protein
cilium assembly	MGI:MGI:1918526	Coiled-coil domain-containing protein 57	Ccdc57	GO:0060271	protein
cilium assembly	MGI:MGI:1918526	Coiled-coil domain-containing protein 57	Ccdc57	GO:0060271	protein
cilium assembly	MGI:MGI:1918511	POC1 centriolar protein homolog B	Poc1b	GO:0060271	protein
cilium assembly	MGI:MGI:1918511	POC1 centriolar protein homolog B	Poc1b	GO:0060271	protein
cilium assembly	MGI:MGI:1918511	POC1 centriolar protein homolog B	Poc1b	GO:0060271	protein
cilium assembly	MGI:MGI:1918511	POC1 centriolar protein homolog B	Poc1b	GO:0060271	protein
sperm flagellum assembly	MGI:MGI:1918511	POC1 centriolar protein homolog B	Poc1b	GO:0120316	protein
sperm flagellum assembly	MGI:MGI:1918511	POC1 centriolar protein homolog B	Poc1b	GO:0120316	protein
sperm flagellum assembly	MGI:MGI:1918511	POC1 centriolar protein homolog B	Poc1b	GO:0120316	protein
sperm flagellum assembly	MGI:MGI:1918511	POC1 centriolar protein homolog B	Poc1b	GO:0120316	protein
cilium assembly	MGI:MGI:1918511	POC1 centriolar protein homolog B	Poc1b	GO:0060271	protein
axoneme assembly	MGI:MGI:2685906	Dynein regulatory complex protein 1	Drc1	GO:0035082	protein
axonemal dynein complex assembly	MGI:MGI:2685906	Dynein regulatory complex protein 1	Drc1	GO:0070286	protein
axonemal dynein complex assembly	MGI:MGI:2685906	Dynein regulatory complex protein 1	Drc1	GO:0070286	protein
axonemal dynein complex assembly	MGI:MGI:2685906	Dynein regulatory complex protein 1	Drc1	GO:0070286	protein
axonemal dynein complex assembly	MGI:MGI:2685906	Dynein regulatory complex protein 1	Drc1	GO:0070286	protein
sperm flagellum assembly	MGI:MGI:2685906	Dynein regulatory complex protein 1	Drc1	GO:0120316	protein
axoneme assembly	MGI:MGI:2685906	Dynein regulatory complex protein 1	Drc1	GO:0035082	protein
axonemal dynein complex assembly	MGI:MGI:2685906	Dynein regulatory complex protein 1	Drc1	GO:0070286	protein
cilium assembly	MGI:MGI:2685903	Beta-1,3-glucosyltransferase	B3glct	GO:0060271	protein
cilium assembly	MGI:MGI:1919070	Cytoplasmic dynein 2 intermediate chain 2	Dync2i2	GO:0060271	protein
cilium assembly	MGI:MGI:1919070	Cytoplasmic dynein 2 intermediate chain 2	Dync2i2	GO:0060271	protein
cilium assembly	MGI:MGI:1919070	Cytoplasmic dynein 2 intermediate chain 2	Dync2i2	GO:0060271	protein
axoneme assembly	MGI:MGI:1918426	F-box protein 24	Fbxo24	GO:0035082	protein_coding_gene
outer dynein arm assembly	MGI:MGI:1921958	Dynein axonemal assembly factor 6	Dnaaf6	GO:0036158	protein
inner dynein arm assembly	MGI:MGI:1921958	Dynein axonemal assembly factor 6	Dnaaf6	GO:0036159	protein
axonemal dynein complex assembly	MGI:MGI:1921958	Dynein axonemal assembly factor 6	Dnaaf6	GO:0070286	protein
axonemal dynein complex assembly	MGI:MGI:1921958	Dynein axonemal assembly factor 6	Dnaaf6	GO:0070286	protein
outer dynein arm assembly	MGI:MGI:1921958	Dynein axonemal assembly factor 6	Dnaaf6	GO:0036158	protein
inner dynein arm assembly	MGI:MGI:1921958	Dynein axonemal assembly factor 6	Dnaaf6	GO:0036159	protein
axonemal dynein complex assembly	MGI:MGI:1921958	Dynein axonemal assembly factor 6	Dnaaf6	GO:0070286	protein
axonemal dynein complex assembly	MGI:MGI:1921958	Dynein axonemal assembly factor 6	Dnaaf6	GO:0070286	protein
axonemal dynein complex assembly	MGI:MGI:1921958	Dynein axonemal assembly factor 6	Dnaaf6	GO:0070286	protein
axonemal dynein complex assembly	MGI:MGI:1921958	Dynein axonemal assembly factor 6	Dnaaf6	GO:0070286	protein
cilium assembly	MGI:MGI:1921932	WD repeat-containing protein 35	Wdr35	GO:0060271	protein
cilium assembly	MGI:MGI:1921932	WD repeat-containing protein 35	Wdr35	GO:0060271	protein
cilium assembly	MGI:MGI:1921932	WD repeat-containing protein 35	Wdr35	GO:0060271	protein
cilium assembly	MGI:MGI:1921932	WD repeat-containing protein 35	Wdr35	GO:0060271	protein
cilium assembly	MGI:MGI:1921932	WD repeat-containing protein 35	Wdr35	GO:0060271	protein
cilium assembly	MGI:MGI:1921932	WD repeat-containing protein 35	Wdr35	GO:0060271	protein
inner dynein arm assembly	MGI:MGI:2685838	dynein, axonemal, heavy chain 7A	Dnah7a	GO:0036159	gene_product
axoneme assembly	MGI:MGI:1341105	Oxygen-regulated protein 1	Rp1	GO:0035082	protein
axoneme assembly	MGI:MGI:1341105	Oxygen-regulated protein 1	Rp1	GO:0035082	protein
cilium assembly	MGI:MGI:3603820	Tectonic-1	Tctn1	GO:0060271	protein
cilium assembly	MGI:MGI:3603820	Tectonic-1	Tctn1	GO:0060271	protein
sperm axoneme assembly	MGI:MGI:2140259	zinc finger, MYND domain containing 12	Zmynd12	GO:0007288	gene_product
sperm axoneme assembly	MGI:MGI:2444588	Tetratricopeptide repeat protein 12	Ttc12	GO:0007288	protein
sperm axoneme assembly	MGI:MGI:2444588	Tetratricopeptide repeat protein 12	Ttc12	GO:0007288	protein
axonemal dynein complex assembly	MGI:MGI:2444588	Tetratricopeptide repeat protein 12	Ttc12	GO:0070286	protein
axonemal dynein complex assembly	MGI:MGI:2444588	Tetratricopeptide repeat protein 12	Ttc12	GO:0070286	protein
sperm axoneme assembly	MGI:MGI:2444588	Tetratricopeptide repeat protein 12	Ttc12	GO:0007288	protein
axonemal dynein complex assembly	MGI:MGI:2444588	Tetratricopeptide repeat protein 12	Ttc12	GO:0070286	protein
axonemal dynein complex assembly	MGI:MGI:2444588	Tetratricopeptide repeat protein 12	Ttc12	GO:0070286	protein
sperm axoneme assembly	MGI:MGI:2444588	Tetratricopeptide repeat protein 12	Ttc12	GO:0007288	protein
non-motile cilium assembly	MGI:MGI:891995	Microtubule-associated protein RP/EB family member 1	Mapre1	GO:1905515	protein
outer dynein arm assembly	MGI:MGI:2652848	leucine rich repeat containing 61	Lrrc61	GO:0036158	protein_coding_gene
cilium assembly	MGI:MGI:2652818	Doublecortin domain-containing protein 2	Dcdc2	GO:0060271	protein
cilium assembly	MGI:MGI:2652818	Doublecortin domain-containing protein 2	Dcdc2	GO:0060271	protein
cilium assembly	MGI:MGI:2652818	Doublecortin domain-containing protein 2	Dcdc2	GO:0060271	protein
cilium assembly	MGI:MGI:2444488	Coiled-coil domain-containing protein 15	Ccdc15	GO:0060271	protein
cilium assembly	MGI:MGI:2444488	Coiled-coil domain-containing protein 15	Ccdc15	GO:0060271	protein
cilium assembly	MGI:MGI:2444488	Coiled-coil domain-containing protein 15	Ccdc15	GO:0060271	protein
cilium assembly	MGI:MGI:3588213	CBY1-interacting BAR domain-containing protein 2	Cibar2	GO:0060271	protein
cilium assembly	MGI:MGI:3588213	CBY1-interacting BAR domain-containing protein 2	Cibar2	GO:0060271	protein
motile cilium assembly	MGI:MGI:3588207	Dynein axonemal assembly factor 3	Dnaaf3	GO:0044458	protein
motile cilium assembly	MGI:MGI:3588207	Dynein axonemal assembly factor 3	Dnaaf3	GO:0044458	protein
axonemal dynein complex assembly	MGI:MGI:3588207	Dynein axonemal assembly factor 3	Dnaaf3	GO:0070286	protein
axonemal dynein complex assembly	MGI:MGI:3588207	Dynein axonemal assembly factor 3	Dnaaf3	GO:0070286	protein
axonemal dynein complex assembly	MGI:MGI:3588207	Dynein axonemal assembly factor 3	Dnaaf3	GO:0070286	protein
motile cilium assembly	MGI:MGI:3588207	Dynein axonemal assembly factor 3	Dnaaf3	GO:0044458	protein
axonemal dynein complex assembly	MGI:MGI:3588207	Dynein axonemal assembly factor 3	Dnaaf3	GO:0070286	protein
axonemal dynein complex assembly	MGI:MGI:3588207	Dynein axonemal assembly factor 3	Dnaaf3	GO:0070286	protein
motile cilium assembly	MGI:MGI:3588207	Dynein axonemal assembly factor 3	Dnaaf3	GO:0044458	protein
motile cilium assembly	MGI:MGI:2682328	ATM interactor	Atmin	GO:0044458	protein
non-motile cilium assembly	MGI:MGI:2447658	Disrupted in schizophrenia 1 homolog	Disc1	GO:1905515	protein
cilium assembly	MGI:MGI:2447658	Disrupted in schizophrenia 1 homolog	Disc1	GO:0060271	protein
cilium assembly	MGI:MGI:2447658	Disrupted in schizophrenia 1 homolog	Disc1	GO:0060271	protein
non-motile cilium assembly	MGI:MGI:2447658	Disrupted in schizophrenia 1 homolog	Disc1	GO:1905515	protein
non-motile cilium assembly	MGI:MGI:2447658	Disrupted in schizophrenia 1 homolog	Disc1	GO:1905515	protein
cilium assembly	MGI:MGI:2447658	Disrupted in schizophrenia 1 homolog	Disc1	GO:0060271	protein
cilium assembly	MGI:MGI:1913311	Dynein light chain Tctex-type protein 2B	Dynlt2b	GO:0060271	protein
cilium assembly	MGI:MGI:1891836	Molecular chaperone MKKS	Mkks	GO:0060271	protein
cilium assembly	MGI:MGI:1891836	Molecular chaperone MKKS	Mkks	GO:0060271	protein
cilium assembly	MGI:MGI:1891836	Molecular chaperone MKKS	Mkks	GO:0060271	protein
cilium assembly	MGI:MGI:1891836	Molecular chaperone MKKS	Mkks	GO:0060271	protein
cilium assembly	MGI:MGI:1891836	Molecular chaperone MKKS	Mkks	GO:0060271	protein
cilium assembly	MGI:MGI:1891836	Molecular chaperone MKKS	Mkks	GO:0060271	protein
non-motile cilium assembly	MGI:MGI:1891836	Molecular chaperone MKKS	Mkks	GO:1905515	protein
cilium assembly	MGI:MGI:1891836	Molecular chaperone MKKS	Mkks	GO:0060271	protein
non-motile cilium assembly	MGI:MGI:1891836	Molecular chaperone MKKS	Mkks	GO:1905515	protein
non-motile cilium assembly	MGI:MGI:1891836	Molecular chaperone MKKS	Mkks	GO:1905515	protein
cilium assembly	MGI:MGI:1891836	Molecular chaperone MKKS	Mkks	GO:0060271	protein
axonemal dynein complex assembly	MGI:MGI:1923566	Protein kintoun	Dnaaf2	GO:0070286	protein
axonemal dynein complex assembly	MGI:MGI:1923566	Protein kintoun	Dnaaf2	GO:0070286	protein
axonemal dynein complex assembly	MGI:MGI:1923566	Protein kintoun	Dnaaf2	GO:0070286	protein
axonemal dynein complex assembly	MGI:MGI:1923566	Protein kintoun	Dnaaf2	GO:0070286	protein
axonemal dynein complex assembly	MGI:MGI:1923566	Protein kintoun	Dnaaf2	GO:0070286	protein
inner dynein arm assembly	MGI:MGI:1923566	Protein kintoun	Dnaaf2	GO:0036159	protein
outer dynein arm assembly	MGI:MGI:1923566	Protein kintoun	Dnaaf2	GO:0036158	protein
outer dynein arm assembly	MGI:MGI:1923566	Protein kintoun	Dnaaf2	GO:0036158	protein
inner dynein arm assembly	MGI:MGI:1923566	Protein kintoun	Dnaaf2	GO:0036159	protein
axonemal dynein complex assembly	MGI:MGI:1923566	Protein kintoun	Dnaaf2	GO:0070286	protein
cilium assembly	MGI:MGI:1923510	Tetratricopeptide repeat protein 8	Ttc8	GO:0060271	protein
cilium assembly	MGI:MGI:1923510	Tetratricopeptide repeat protein 8	Ttc8	GO:0060271	protein
cilium assembly	MGI:MGI:1923510	Tetratricopeptide repeat protein 8	Ttc8	GO:0060271	protein
non-motile cilium assembly	MGI:MGI:1923510	Tetratricopeptide repeat protein 8	Ttc8	GO:1905515	protein
cilium assembly	MGI:MGI:1923510	Tetratricopeptide repeat protein 8	Ttc8	GO:0060271	protein
cilium assembly	MGI:MGI:1923510	Tetratricopeptide repeat protein 8	Ttc8	GO:0060271	protein
non-motile cilium assembly	MGI:MGI:1923510	Tetratricopeptide repeat protein 8	Ttc8	GO:1905515	protein
cilium assembly	MGI:MGI:87971	Jouberin	Ahi1	GO:0060271	protein
cilium assembly	MGI:MGI:87971	Jouberin	Ahi1	GO:0060271	protein
cilium assembly	MGI:MGI:87971	Jouberin	Ahi1	GO:0060271	protein
cilium assembly	MGI:MGI:87971	Jouberin	Ahi1	GO:0060271	protein
non-motile cilium assembly	MGI:MGI:87971	Jouberin	Ahi1	GO:1905515	protein
motile cilium assembly	MGI:MGI:87971	Jouberin	Ahi1	GO:0044458	protein
intraciliary transport involved in cilium assembly	MGI:MGI:1277958	Pericentriolar material 1 protein	Pcm1	GO:0035735	protein
intraciliary transport involved in cilium assembly	MGI:MGI:1277958	Pericentriolar material 1 protein	Pcm1	GO:0035735	protein
cilium assembly	MGI:MGI:1277958	Pericentriolar material 1 protein	Pcm1	GO:0060271	protein
cilium assembly	MGI:MGI:1277958	Pericentriolar material 1 protein	Pcm1	GO:0060271	protein
cilium assembly	MGI:MGI:1277958	Pericentriolar material 1 protein	Pcm1	GO:0060271	protein
non-motile cilium assembly	MGI:MGI:1277958	Pericentriolar material 1 protein	Pcm1	GO:1905515	protein
intraciliary transport involved in cilium assembly	MGI:MGI:1277958	Pericentriolar material 1 protein	Pcm1	GO:0035735	protein
cilium assembly	MGI:MGI:1277958	Pericentriolar material 1 protein	Pcm1	GO:0060271	protein
non-motile cilium assembly	MGI:MGI:1277958	Pericentriolar material 1 protein	Pcm1	GO:1905515	protein
cilium assembly	MGI:MGI:1933112	RILP-like protein 2	Rilpl2	GO:0060271	protein
cilium assembly	MGI:MGI:1923928	Meckelin	Tmem67	GO:0060271	protein
cilium assembly	MGI:MGI:1923928	Meckelin	Tmem67	GO:0060271	protein
cilium assembly	MGI:MGI:1923928	Meckelin	Tmem67	GO:0060271	protein
cilium assembly	MGI:MGI:1923928	Meckelin	Tmem67	GO:0060271	protein
cilium assembly	MGI:MGI:1923928	Meckelin	Tmem67	GO:0060271	protein
cilium assembly	MGI:MGI:1923928	Meckelin	Tmem67	GO:0060271	protein
cilium assembly	MGI:MGI:1923928	Meckelin	Tmem67	GO:0060271	protein
cilium assembly	MGI:MGI:1923920	Cilia- and flagella-associated protein 70	Cfap70	GO:0060271	protein
sperm flagellum assembly	MGI:MGI:1923920	Cilia- and flagella-associated protein 70	Cfap70	GO:0120316	protein
sperm flagellum assembly	MGI:MGI:1923920	Cilia- and flagella-associated protein 70	Cfap70	GO:0120316	protein
sperm flagellum assembly	MGI:MGI:1923920	Cilia- and flagella-associated protein 70	Cfap70	GO:0120316	protein
sperm flagellum assembly	MGI:MGI:1923920	Cilia- and flagella-associated protein 70	Cfap70	GO:0120316	protein
cilium assembly	MGI:MGI:1923920	Cilia- and flagella-associated protein 70	Cfap70	GO:0060271	protein
motile cilium assembly	MGI:MGI:1861457	Dynein light chain 1, cytoplasmic	Dynll1	GO:0044458	protein
motile cilium assembly	MGI:MGI:1861457	Dynein light chain 1, cytoplasmic	Dynll1	GO:0044458	protein
cilium assembly	MGI:MGI:1913610	BBSome interacting protein 1	Bbip1	GO:0060271	gene_product
cilium assembly	MGI:MGI:1923818	Intraflagellar transport protein 46 homolog	Ift46	GO:0060271	protein
cilium assembly	MGI:MGI:1923818	Intraflagellar transport protein 46 homolog	Ift46	GO:0060271	protein
axoneme assembly	MGI:MGI:1923818	Intraflagellar transport protein 46 homolog	Ift46	GO:0035082	protein
cilium assembly	MGI:MGI:1923818	Intraflagellar transport protein 46 homolog	Ift46	GO:0060271	protein
cilium assembly	MGI:MGI:105382	Laminin subunit alpha-5	Lama5	GO:0060271	protein
cilium assembly	MGI:MGI:2138365	Transmembrane protein 237	Tmem237	GO:0060271	protein
cilium assembly	MGI:MGI:2138365	Transmembrane protein 237	Tmem237	GO:0060271	protein
cilium assembly	MGI:MGI:2138365	Transmembrane protein 237	Tmem237	GO:0060271	protein
cilium assembly	MGI:MGI:2138365	Transmembrane protein 237	Tmem237	GO:0060271	protein
axoneme assembly	MGI:MGI:3648770	Piercer of microtubule wall 2 protein	Pierce2	GO:0035082	protein
axoneme assembly	MGI:MGI:3648770	Piercer of microtubule wall 2 protein	Pierce2	GO:0035082	protein
non-motile cilium assembly	MGI:MGI:1891428	Protocadherin-15	Pcdh15	GO:1905515	protein
cilium assembly	MGI:MGI:1891414	Centrosomal protein of 41 kDa	Cep41	GO:0060271	protein
cilium assembly	MGI:MGI:1891414	Centrosomal protein of 41 kDa	Cep41	GO:0060271	protein
cilium assembly	MGI:MGI:1891414	Centrosomal protein of 41 kDa	Cep41	GO:0060271	protein
cilium assembly	MGI:MGI:1891414	Centrosomal protein of 41 kDa	Cep41	GO:0060271	protein
cilium assembly	MGI:MGI:1891414	Centrosomal protein of 41 kDa	Cep41	GO:0060271	protein
cilium assembly	MGI:MGI:1891408	One cut domain family member 2	Onecut2	GO:0060271	protein
cilium assembly	MGI:MGI:1891408	One cut domain family member 2	Onecut2	GO:0060271	protein
cilium assembly	MGI:MGI:1891408	One cut domain family member 2	Onecut2	GO:0060271	protein
cilium assembly	MGI:MGI:1923416	Ciliogenesis and planar polarity effector 2	Cplane2	GO:0060271	protein
cilium assembly	MGI:MGI:1923416	Ciliogenesis and planar polarity effector 2	Cplane2	GO:0060271	protein
cilium assembly	MGI:MGI:1923416	Ciliogenesis and planar polarity effector 2	Cplane2	GO:0060271	protein
cilium assembly	MGI:MGI:1923416	Ciliogenesis and planar polarity effector 2	Cplane2	GO:0060271	protein
axoneme assembly	MGI:MGI:1923416	Ciliogenesis and planar polarity effector 2	Cplane2	GO:0035082	protein
cilium assembly	MGI:MGI:1923416	Ciliogenesis and planar polarity effector 2	Cplane2	GO:0060271	protein
non-motile cilium assembly	MGI:MGI:2687399	Voltage-gated potassium channel regulatory subunit KCNF1	Kcnf1	GO:1905515	protein
cilium assembly	MGI:MGI:105933	Rab-3A-interacting protein	Rab3ip	GO:0060271	protein
axoneme assembly	MGI:MGI:3027894	Radial spoke head protein 4 homolog A	Rsph4a	GO:0035082	protein
cilium assembly	MGI:MGI:3027894	Radial spoke head protein 4 homolog A	Rsph4a	GO:0060271	protein
radial spoke assembly	MGI:MGI:3027894	Radial spoke head protein 4 homolog A	Rsph4a	GO:0062177	protein
axoneme assembly	MGI:MGI:3027894	Radial spoke head protein 4 homolog A	Rsph4a	GO:0035082	protein
axoneme assembly	MGI:MGI:3027894	Radial spoke head protein 4 homolog A	Rsph4a	GO:0035082	protein
cilium assembly	MGI:MGI:1913514	Coiled-coil domain-containing protein 28B	Ccdc28b	GO:0060271	protein
cilium assembly	MGI:MGI:1913514	Coiled-coil domain-containing protein 28B	Ccdc28b	GO:0060271	protein
cilium assembly	MGI:MGI:1927580	Biogenesis of lysosome-related organelles complex 1 subunit 6	Bloc1s6	GO:0060271	protein
sperm axoneme assembly	MGI:MGI:1277238	Cilia- and flagella-associated protein 44	Cfap44	GO:0007288	protein
sperm axoneme assembly	MGI:MGI:1277238	Cilia- and flagella-associated protein 44	Cfap44	GO:0007288	protein
sperm axoneme assembly	MGI:MGI:1277238	Cilia- and flagella-associated protein 44	Cfap44	GO:0007288	protein
sperm axoneme assembly	MGI:MGI:1277238	Cilia- and flagella-associated protein 44	Cfap44	GO:0007288	protein
sperm axoneme assembly	MGI:MGI:1277238	Cilia- and flagella-associated protein 44	Cfap44	GO:0007288	protein
sperm axoneme assembly	MGI:MGI:1277238	Cilia- and flagella-associated protein 44	Cfap44	GO:0007288	protein
cilium assembly	MGI:MGI:1277215	BBSome complex member BBS1	Bbs1	GO:0060271	protein
cilium assembly	MGI:MGI:1277215	BBSome complex member BBS1	Bbs1	GO:0060271	protein
cilium assembly	MGI:MGI:1277215	BBSome complex member BBS1	Bbs1	GO:0060271	protein
non-motile cilium assembly	MGI:MGI:1277215	BBSome complex member BBS1	Bbs1	GO:1905515	protein
non-motile cilium assembly	MGI:MGI:1277215	BBSome complex member BBS1	Bbs1	GO:1905515	protein
non-motile cilium assembly	MGI:MGI:1277215	BBSome complex member BBS1	Bbs1	GO:1905515	protein
cilium assembly	MGI:MGI:1277215	BBSome complex member BBS1	Bbs1	GO:0060271	protein
non-motile cilium assembly	MGI:MGI:1277215	BBSome complex member BBS1	Bbs1	GO:1905515	protein
non-motile cilium assembly	MGI:MGI:1277215	BBSome complex member BBS1	Bbs1	GO:1905515	protein
non-motile cilium assembly	MGI:MGI:1277215	BBSome complex member BBS1	Bbs1	GO:1905515	protein
cilium assembly	MGI:MGI:1277215	BBSome complex member BBS1	Bbs1	GO:0060271	protein
non-motile cilium assembly	MGI:MGI:1277215	BBSome complex member BBS1	Bbs1	GO:1905515	protein
cilium assembly	MGI:MGI:1277215	BBSome complex member BBS1	Bbs1	GO:0060271	protein
non-motile cilium assembly	MGI:MGI:1277215	BBSome complex member BBS1	Bbs1	GO:1905515	protein
non-motile cilium assembly	MGI:MGI:1277215	BBSome complex member BBS1	Bbs1	GO:1905515	protein
cilium assembly	MGI:MGI:105870	MICAL-like protein 1	Micall1	GO:0060271	protein
cilium assembly	MGI:MGI:105870	MICAL-like protein 1	Micall1	GO:0060271	protein
cilium assembly	MGI:MGI:105870	MICAL-like protein 1	Micall1	GO:0060271	protein
cilium assembly	MGI:MGI:1342335	Arf-GAP with SH3 domain, ANK repeat and PH domain-containing protein 1	Asap1	GO:0060271	protein
cilium assembly	MGI:MGI:1342335	Arf-GAP with SH3 domain, ANK repeat and PH domain-containing protein 1	Asap1	GO:0060271	protein
cilium assembly	MGI:MGI:1342335	Arf-GAP with SH3 domain, ANK repeat and PH domain-containing protein 1	Asap1	GO:0060271	protein
sperm axoneme assembly	MGI:MGI:3040687	sperm associated antigen 6	Spag6	GO:0007288	gene_product
motile cilium assembly	MGI:MGI:3040680	cDNA sequence BC048507	BC048507	GO:0044458	protein_coding_gene
sperm axoneme assembly	MGI:MGI:1916957	Dynein regulatory complex protein 9	Iqcg	GO:0007288	protein
sperm axoneme assembly	MGI:MGI:1916957	Dynein regulatory complex protein 9	Iqcg	GO:0007288	protein
cilium assembly	MGI:MGI:1916922	Thioredoxin domain-containing protein 15	Txndc15	GO:0060271	protein
cilium assembly	MGI:MGI:1916922	Thioredoxin domain-containing protein 15	Txndc15	GO:0060271	protein
axoneme assembly	MGI:MGI:2141418	Tubulin monoglycylase TTLL3	Ttll3	GO:0035082	protein
cilium assembly	MGI:MGI:2141418	Tubulin monoglycylase TTLL3	Ttll3	GO:0060271	protein
cilium assembly	MGI:MGI:2141418	Tubulin monoglycylase TTLL3	Ttll3	GO:0060271	protein
axoneme assembly	MGI:MGI:2141418	Tubulin monoglycylase TTLL3	Ttll3	GO:0035082	protein
axonemal dynein complex assembly	MGI:MGI:1349387	Sperm-associated antigen 1	Spag1	GO:0070286	protein
non-motile cilium assembly	MGI:MGI:2138271	RAB6-interacting golgin	Gorab	GO:1905515	protein
non-motile cilium assembly	MGI:MGI:2138271	RAB6-interacting golgin	Gorab	GO:1905515	protein
outer dynein arm assembly	MGI:MGI:1923089	Dynein assembly factor with WD repeat domains 1	Daw1	GO:0036158	protein
axonemal dynein complex assembly	MGI:MGI:1923089	Dynein assembly factor with WD repeat domains 1	Daw1	GO:0070286	protein
outer dynein arm assembly	MGI:MGI:1923089	Dynein assembly factor with WD repeat domains 1	Daw1	GO:0036158	protein
cilium assembly	MGI:MGI:1923041	F-box/WD repeat-containing protein 8	Fbxw8	GO:0060271	protein
cilium assembly	MGI:MGI:2680221	Centrosomal protein of 126 kDa	Cep126	GO:0060271	protein
cilium assembly	MGI:MGI:2680221	Centrosomal protein of 126 kDa	Cep126	GO:0060271	protein
non-motile cilium assembly	MGI:MGI:2680221	Centrosomal protein of 126 kDa	Cep126	GO:1905515	protein
cilium assembly	MGI:MGI:2680221	Centrosomal protein of 126 kDa	Cep126	GO:0060271	protein
cilium assembly	MGI:MGI:2680221	Centrosomal protein of 126 kDa	Cep126	GO:0060271	protein
cilium assembly	MGI:MGI:1917676	Tektin-5	Tekt5	GO:0060271	protein
cilium assembly	MGI:MGI:1917649	WW domain-containing transcription regulator protein 1	Wwtr1	GO:0060271	protein
cilium assembly	MGI:MGI:2142166	C2 domain-containing protein 3	C2cd3	GO:0060271	protein
non-motile cilium assembly	MGI:MGI:2142166	C2 domain-containing protein 3	C2cd3	GO:1905515	protein
non-motile cilium assembly	MGI:MGI:2142166	C2 domain-containing protein 3	C2cd3	GO:1905515	protein
non-motile cilium assembly	MGI:MGI:2142166	C2 domain-containing protein 3	C2cd3	GO:1905515	protein
cilium assembly	MGI:MGI:2142166	C2 domain-containing protein 3	C2cd3	GO:0060271	protein
cilium assembly	MGI:MGI:2142166	C2 domain-containing protein 3	C2cd3	GO:0060271	protein
cilium assembly	MGI:MGI:1917550	Protein fuzzy homolog	Fuz	GO:0060271	protein
cilium assembly	MGI:MGI:1917550	Protein fuzzy homolog	Fuz	GO:0060271	protein
non-motile cilium assembly	MGI:MGI:1917550	Protein fuzzy homolog	Fuz	GO:1905515	protein
non-motile cilium assembly	MGI:MGI:1917550	Protein fuzzy homolog	Fuz	GO:1905515	protein
cilium assembly	MGI:MGI:1917550	Protein fuzzy homolog	Fuz	GO:0060271	protein
non-motile cilium assembly	MGI:MGI:1917550	Protein fuzzy homolog	Fuz	GO:1905515	protein
outer dynein arm assembly	MGI:MGI:2387863	Zinc finger MYND domain-containing protein 10	Zmynd10	GO:0036158	protein
outer dynein arm assembly	MGI:MGI:2387863	Zinc finger MYND domain-containing protein 10	Zmynd10	GO:0036158	protein
outer dynein arm assembly	MGI:MGI:2387863	Zinc finger MYND domain-containing protein 10	Zmynd10	GO:0036158	protein
inner dynein arm assembly	MGI:MGI:2387863	Zinc finger MYND domain-containing protein 10	Zmynd10	GO:0036159	protein
inner dynein arm assembly	MGI:MGI:2387863	Zinc finger MYND domain-containing protein 10	Zmynd10	GO:0036159	protein
inner dynein arm assembly	MGI:MGI:2387863	Zinc finger MYND domain-containing protein 10	Zmynd10	GO:0036159	protein
motile cilium assembly	MGI:MGI:2387863	Zinc finger MYND domain-containing protein 10	Zmynd10	GO:0044458	protein
motile cilium assembly	MGI:MGI:2387863	Zinc finger MYND domain-containing protein 10	Zmynd10	GO:0044458	protein
outer dynein arm assembly	MGI:MGI:2387863	Zinc finger MYND domain-containing protein 10	Zmynd10	GO:0036158	protein
inner dynein arm assembly	MGI:MGI:2387863	Zinc finger MYND domain-containing protein 10	Zmynd10	GO:0036159	protein
motile cilium assembly	MGI:MGI:2387863	Zinc finger MYND domain-containing protein 10	Zmynd10	GO:0044458	protein
motile cilium assembly	MGI:MGI:2387863	Zinc finger MYND domain-containing protein 10	Zmynd10	GO:0044458	protein
inner dynein arm assembly	MGI:MGI:2387863	Zinc finger MYND domain-containing protein 10	Zmynd10	GO:0036159	protein
outer dynein arm assembly	MGI:MGI:2387863	Zinc finger MYND domain-containing protein 10	Zmynd10	GO:0036158	protein
outer dynein arm assembly	MGI:MGI:2387863	Zinc finger MYND domain-containing protein 10	Zmynd10	GO:0036158	protein
motile cilium assembly	MGI:MGI:2387863	Zinc finger MYND domain-containing protein 10	Zmynd10	GO:0044458	protein
inner dynein arm assembly	MGI:MGI:2387863	Zinc finger MYND domain-containing protein 10	Zmynd10	GO:0036159	protein
cilium assembly	MGI:MGI:1927753	Phosphatidylinositol polyphosphate 5-phosphatase type IV	Inpp5e	GO:0060271	protein
cilium assembly	MGI:MGI:2684972	FH2 domain-containing protein 1	Fhdc1	GO:0060271	protein
cilium assembly	MGI:MGI:2684972	FH2 domain-containing protein 1	Fhdc1	GO:0060271	protein
cilium assembly	MGI:MGI:2684972	FH2 domain-containing protein 1	Fhdc1	GO:0060271	protein
cilium assembly	MGI:MGI:2684972	FH2 domain-containing protein 1	Fhdc1	GO:0060271	protein
inner dynein arm assembly	MGI:MGI:2684953	dynein, axonemal, heavy chain 7B	Dnah7b	GO:0036159	gene_product
cilium assembly	MGI:MGI:2684947	Cilia- and flagella-associated protein 221	Cfap221	GO:0060271	protein
sperm flagellum assembly	MGI:MGI:2684947	Cilia- and flagella-associated protein 221	Cfap221	GO:0120316	protein
sperm flagellum assembly	MGI:MGI:2684947	Cilia- and flagella-associated protein 221	Cfap221	GO:0120316	protein
motile cilium assembly	MGI:MGI:2684947	Cilia- and flagella-associated protein 221	Cfap221	GO:0044458	protein
cilium assembly	MGI:MGI:2684931	TBC1 domain family member 31	Tbc1d31	GO:0060271	protein
cilium assembly	MGI:MGI:2684931	TBC1 domain family member 31	Tbc1d31	GO:0060271	protein
cilium assembly	MGI:MGI:2684931	TBC1 domain family member 31	Tbc1d31	GO:0060271	protein
cilium assembly	MGI:MGI:2684931	TBC1 domain family member 31	Tbc1d31	GO:0060271	protein
cilium assembly	MGI:MGI:2684931	TBC1 domain family member 31	Tbc1d31	GO:0060271	protein
motile cilium assembly	MGI:MGI:2684927	Centrosomal P4.1-associated protein	Cpap	GO:0044458	protein
non-motile cilium assembly	MGI:MGI:2684927	Centrosomal P4.1-associated protein	Cpap	GO:1905515	protein
cilium assembly	MGI:MGI:2684927	Centrosomal P4.1-associated protein	Cpap	GO:0060271	protein
cilium assembly	MGI:MGI:1913336	Centrosomal protein 20	Cep20	GO:0060271	protein
cilium assembly	MGI:MGI:1913336	Centrosomal protein 20	Cep20	GO:0060271	protein
cilium assembly	MGI:MGI:1913336	Centrosomal protein 20	Cep20	GO:0060271	protein
cilium assembly	MGI:MGI:1913336	Centrosomal protein 20	Cep20	GO:0060271	protein
non-motile cilium assembly	MGI:MGI:1917485	POC1 centriolar protein homolog A	Poc1a	GO:1905515	protein
cilium assembly	MGI:MGI:1917485	POC1 centriolar protein homolog A	Poc1a	GO:0060271	protein
cilium assembly	MGI:MGI:2442833	Protein PTHB1	Bbs9	GO:0060271	protein
cilium assembly	MGI:MGI:2442833	Protein PTHB1	Bbs9	GO:0060271	protein
cilium assembly	MGI:MGI:2442833	Protein PTHB1	Bbs9	GO:0060271	protein
cilium assembly	MGI:MGI:2442827	Protein broad-minded	Tbc1d32	GO:0060271	protein
non-motile cilium assembly	MGI:MGI:2442827	Protein broad-minded	Tbc1d32	GO:1905515	protein
cilium assembly	MGI:MGI:2442827	Protein broad-minded	Tbc1d32	GO:0060271	protein
axoneme assembly	MGI:MGI:2442827	Protein broad-minded	Tbc1d32	GO:0035082	protein
non-motile cilium assembly	MGI:MGI:2442827	Protein broad-minded	Tbc1d32	GO:1905515	protein
non-motile cilium assembly	MGI:MGI:2442827	Protein broad-minded	Tbc1d32	GO:1905515	protein
sperm axoneme assembly	MGI:MGI:3781475	Cilia and flagella-associated protein 47	Cfap47	GO:0007288	protein
sperm axoneme assembly	MGI:MGI:3781475	Cilia and flagella-associated protein 47	Cfap47	GO:0007288	protein
cilium assembly	MGI:MGI:3781475	Cilia and flagella-associated protein 47	Cfap47	GO:0060271	protein
sperm axoneme assembly	MGI:MGI:3781475	Cilia and flagella-associated protein 47	Cfap47	GO:0007288	protein
non-motile cilium assembly	MGI:MGI:2145645	Exocyst complex component 5	Exoc5	GO:1905515	protein
non-motile cilium assembly	MGI:MGI:2145645	Exocyst complex component 5	Exoc5	GO:1905515	protein
cilium assembly	MGI:MGI:1920232	Transmembrane protein 138	Tmem138	GO:0060271	protein
cilium assembly	MGI:MGI:1920232	Transmembrane protein 138	Tmem138	GO:0060271	protein
cilium assembly	MGI:MGI:1920230	WD repeat-containing protein 11	Wdr11	GO:0060271	protein
cilium assembly	MGI:MGI:1920230	WD repeat-containing protein 11	Wdr11	GO:0060271	protein
sperm flagellum assembly	MGI:MGI:102794	A-kinase anchor protein 4	Akap4	GO:0120316	protein
cilium assembly	MGI:MGI:102722	Pericentrin	Pcnt	GO:0060271	protein
cilium assembly	MGI:MGI:1920563	Protein fantom	Rpgrip1l	GO:0060271	protein
cilium assembly	MGI:MGI:1920563	Protein fantom	Rpgrip1l	GO:0060271	protein
non-motile cilium assembly	MGI:MGI:1920563	Protein fantom	Rpgrip1l	GO:1905515	protein
non-motile cilium assembly	MGI:MGI:1920563	Protein fantom	Rpgrip1l	GO:1905515	protein
outer dynein arm assembly	MGI:MGI:1920543	Dynein axonemal assembly factor 19	Dnaaf19	GO:0036158	protein
inner dynein arm assembly	MGI:MGI:1920543	Dynein axonemal assembly factor 19	Dnaaf19	GO:0036159	protein
axonemal dynein complex assembly	MGI:MGI:1920543	Dynein axonemal assembly factor 19	Dnaaf19	GO:0070286	protein
axonemal dynein complex assembly	MGI:MGI:1920543	Dynein axonemal assembly factor 19	Dnaaf19	GO:0070286	protein
outer dynein arm assembly	MGI:MGI:1920543	Dynein axonemal assembly factor 19	Dnaaf19	GO:0036158	protein
inner dynein arm assembly	MGI:MGI:1920543	Dynein axonemal assembly factor 19	Dnaaf19	GO:0036159	protein
axonemal dynein complex assembly	MGI:MGI:1920543	Dynein axonemal assembly factor 19	Dnaaf19	GO:0070286	protein
inner dynein arm assembly	MGI:MGI:1920543	Dynein axonemal assembly factor 19	Dnaaf19	GO:0036159	protein
sperm flagellum assembly	MGI:MGI:1920537	Ciliary-associated calcium-binding coiled-coil protein 1	Cabcoco1	GO:0120316	protein
axoneme assembly	MGI:MGI:1194909	Radial spoke head 1 homolog	Rsph1	GO:0035082	protein
axoneme assembly	MGI:MGI:1194909	Radial spoke head 1 homolog	Rsph1	GO:0035082	protein
axoneme assembly	MGI:MGI:1194909	Radial spoke head 1 homolog	Rsph1	GO:0035082	protein
axoneme assembly	MGI:MGI:1194909	Radial spoke head 1 homolog	Rsph1	GO:0035082	protein
cilium assembly	MGI:MGI:2387643	B9 domain-containing protein 2	B9d2	GO:0060271	protein
cilium assembly	MGI:MGI:2387643	B9 domain-containing protein 2	B9d2	GO:0060271	protein
axoneme assembly	MGI:MGI:1920831	Serine/threonine-protein kinase 36	Stk36	GO:0035082	protein
axoneme assembly	MGI:MGI:1920831	Serine/threonine-protein kinase 36	Stk36	GO:0035082	protein
cilium assembly	MGI:MGI:1920831	Serine/threonine-protein kinase 36	Stk36	GO:0060271	protein
cilium assembly	MGI:MGI:1920831	Serine/threonine-protein kinase 36	Stk36	GO:0060271	protein
cilium assembly	MGI:MGI:1920831	Serine/threonine-protein kinase 36	Stk36	GO:0060271	protein
axoneme assembly	MGI:MGI:1920831	Serine/threonine-protein kinase 36	Stk36	GO:0035082	protein
cilium assembly	MGI:MGI:1920831	Serine/threonine-protein kinase 36	Stk36	GO:0060271	protein
cilium assembly	MGI:MGI:3583900	ELMO domain-containing protein 1	Elmod1	GO:0060271	protein
sperm axoneme assembly	MGI:MGI:102944	Ubiquitin-conjugating enzyme E2 B	Ube2b	GO:0007288	protein
axoneme assembly	MGI:MGI:1917237	Sperm acrosome-associated protein 9	Spaca9	GO:0035082	protein
axoneme assembly	MGI:MGI:1917237	Sperm acrosome-associated protein 9	Spaca9	GO:0035082	protein
cilium assembly	MGI:MGI:2442582	Actin-binding LIM protein 3	Ablim3	GO:0060271	protein
cilium assembly	MGI:MGI:2442582	Actin-binding LIM protein 3	Ablim3	GO:0060271	protein
cilium assembly	MGI:MGI:2442582	Actin-binding LIM protein 3	Ablim3	GO:0060271	protein
cilium assembly	MGI:MGI:2449121	Nucleoside diphosphate kinase homolog 7	Nme7	GO:0060271	protein
cilium assembly	MGI:MGI:2449121	Nucleoside diphosphate kinase homolog 7	Nme7	GO:0060271	protein
cilium assembly	MGI:MGI:1858236	Cadherin EGF LAG seven-pass G-type receptor 3	Celsr3	GO:0060271	protein
cilium assembly	MGI:MGI:1858235	Cadherin EGF LAG seven-pass G-type receptor 2	Celsr2	GO:0060271	protein
cilium assembly	MGI:MGI:1858235	Cadherin EGF LAG seven-pass G-type receptor 2	Celsr2	GO:0060271	protein
outer dynein arm assembly	MGI:MGI:2446120	Outer dynein arm-docking complex subunit 1	Odad1	GO:0036158	protein
outer dynein arm assembly	MGI:MGI:2446120	Outer dynein arm-docking complex subunit 1	Odad1	GO:0036158	protein
outer dynein arm assembly	MGI:MGI:2446120	Outer dynein arm-docking complex subunit 1	Odad1	GO:0036158	protein
outer dynein arm assembly	MGI:MGI:2446120	Outer dynein arm-docking complex subunit 1	Odad1	GO:0036158	protein
axoneme assembly	MGI:MGI:1913972	Sperm-associated antigen 16 protein	Spag16	GO:0035082	protein
axoneme assembly	MGI:MGI:1913972	Sperm-associated antigen 16 protein	Spag16	GO:0035082	protein
cilium assembly	MGI:MGI:1913972	Sperm-associated antigen 16 protein	Spag16	GO:0060271	protein
sperm axoneme assembly	MGI:MGI:1913972	Sperm-associated antigen 16 protein	Spag16	GO:0007288	protein
axoneme assembly	MGI:MGI:1913972	Sperm-associated antigen 16 protein	Spag16	GO:0035082	protein
cilium assembly	MGI:MGI:1913967	Cilia- and flagella-associated protein 184	Cfap184	GO:0060271	protein
cilium assembly	MGI:MGI:1913963	Actin-related protein 2	Actr2	GO:0060271	protein
cilium assembly	MGI:MGI:1913963	Actin-related protein 2	Actr2	GO:0060271	protein
cilium assembly	MGI:MGI:101783	Serine/threonine-protein kinase PLK4	Plk4	GO:0060271	protein
cilium assembly	MGI:MGI:101783	Serine/threonine-protein kinase PLK4	Plk4	GO:0060271	protein
cilium assembly	MGI:MGI:101783	Serine/threonine-protein kinase PLK4	Plk4	GO:0060271	protein
cilium assembly	MGI:MGI:109589	Inositol polyphosphate 5-phosphatase OCRL	Ocrl	GO:0060271	protein
cilium assembly	MGI:MGI:109589	Inositol polyphosphate 5-phosphatase OCRL	Ocrl	GO:0060271	protein
sperm axoneme assembly	MGI:MGI:2664111	Fibrous sheath-interacting protein 2	Fsip2	GO:0007288	protein
sperm axoneme assembly	MGI:MGI:2664111	Fibrous sheath-interacting protein 2	Fsip2	GO:0007288	protein
outer dynein arm assembly	MGI:MGI:1917176	Dynein axonemal heavy chain 17	Dnah17	GO:0036158	protein
outer dynein arm assembly	MGI:MGI:1917176	Dynein axonemal heavy chain 17	Dnah17	GO:0036158	protein
axoneme assembly	MGI:MGI:1917130	Cilia- and flagella-associated protein 74	Cfap74	GO:0035082	protein
cilium assembly	MGI:MGI:1920662	Thioredoxin domain-containing protein 3	Nme8	GO:0060271	protein
cilium assembly	MGI:MGI:1920662	Thioredoxin domain-containing protein 3	Nme8	GO:0060271	protein
cilium assembly	MGI:MGI:1920662	Thioredoxin domain-containing protein 3	Nme8	GO:0060271	protein
cilium assembly	MGI:MGI:1927136	ADP-ribosylation factor-like protein 6	Arl6	GO:0060271	protein
cilium assembly	MGI:MGI:1927136	ADP-ribosylation factor-like protein 6	Arl6	GO:0060271	protein
cilium assembly	MGI:MGI:1927136	ADP-ribosylation factor-like protein 6	Arl6	GO:0060271	protein
cilium assembly	MGI:MGI:1927136	ADP-ribosylation factor-like protein 6	Arl6	GO:0060271	protein
cilium assembly	MGI:MGI:1927136	ADP-ribosylation factor-like protein 6	Arl6	GO:0060271	protein
axoneme assembly	MGI:MGI:2684313	TOG array regulator of axonemal microtubules protein 1	Togaram1	GO:0035082	protein
non-motile cilium assembly	MGI:MGI:2684313	TOG array regulator of axonemal microtubules protein 1	Togaram1	GO:1905515	protein
cilium assembly	MGI:MGI:2684313	TOG array regulator of axonemal microtubules protein 1	Togaram1	GO:0060271	protein
intraciliary transport involved in cilium assembly	MGI:MGI:1913996	Cytoplasmic dynein 2 light intermediate chain 1	Dync2li1	GO:0035735	protein
intraciliary transport involved in cilium assembly	MGI:MGI:1913996	Cytoplasmic dynein 2 light intermediate chain 1	Dync2li1	GO:0035735	protein
intraciliary transport involved in cilium assembly	MGI:MGI:1913996	Cytoplasmic dynein 2 light intermediate chain 1	Dync2li1	GO:0035735	protein
intraciliary transport involved in cilium assembly	MGI:MGI:1913996	Cytoplasmic dynein 2 light intermediate chain 1	Dync2li1	GO:0035735	protein
cilium assembly	MGI:MGI:1913996	Cytoplasmic dynein 2 light intermediate chain 1	Dync2li1	GO:0060271	protein
intraciliary transport involved in cilium assembly	MGI:MGI:1913996	Cytoplasmic dynein 2 light intermediate chain 1	Dync2li1	GO:0035735	protein
cilium assembly	MGI:MGI:2155808	Fibrocystin	Pkhd1	GO:0060271	protein
cilium assembly	MGI:MGI:1920188	Intraflagellar transport protein 25 homolog	Ift25	GO:0060271	protein
cilium assembly	MGI:MGI:1920188	Intraflagellar transport protein 25 homolog	Ift25	GO:0060271	protein
cilium assembly	MGI:MGI:2145567	Primary cilium assembly protein FAM149B1	Fam149b1	GO:0060271	protein
cilium assembly	MGI:MGI:2145567	Primary cilium assembly protein FAM149B1	Fam149b1	GO:0060271	protein
cilium assembly	MGI:MGI:2145567	Primary cilium assembly protein FAM149B1	Fam149b1	GO:0060271	protein
cilium assembly	MGI:MGI:2145567	Primary cilium assembly protein FAM149B1	Fam149b1	GO:0060271	protein
non-motile cilium assembly	MGI:MGI:1920144	Coiled-coil domain-containing protein 13	Ccdc13	GO:1905515	protein
non-motile cilium assembly	MGI:MGI:1920144	Coiled-coil domain-containing protein 13	Ccdc13	GO:1905515	protein
non-motile cilium assembly	MGI:MGI:1920144	Coiled-coil domain-containing protein 13	Ccdc13	GO:1905515	protein
cilium assembly	MGI:MGI:2145534	Cyclin-O	Ccno	GO:0060271	protein
cilium assembly	MGI:MGI:2145534	Cyclin-O	Ccno	GO:0060271	protein
cilium assembly	MGI:MGI:2145534	Cyclin-O	Ccno	GO:0060271	protein
cilium assembly	MGI:MGI:2145534	Cyclin-O	Ccno	GO:0060271	protein
cilium assembly	MGI:MGI:2145534	Cyclin-O	Ccno	GO:0060271	protein
sperm axoneme assembly	MGI:MGI:1920123	Basal body-orientation factor 1	Bbof1	GO:0007288	protein
motile cilium assembly	MGI:MGI:1920123	Basal body-orientation factor 1	Bbof1	GO:0044458	protein
sperm flagellum assembly	MGI:MGI:1920121	Profilin-4	Pfn4	GO:0120316	protein
inner dynein arm assembly	MGI:MGI:1346335	Tektin-2	Tekt2	GO:0036159	protein
cilium assembly	MGI:MGI:1346335	Tektin-2	Tekt2	GO:0060271	protein
cilium assembly	MGI:MGI:2442676	Dual specificity protein phosphatase CDC14A	Cdc14a	GO:0060271	protein
cilium assembly	MGI:MGI:2155779	Tau-tubulin kinase 2	Ttbk2	GO:0060271	protein
cilium assembly	MGI:MGI:2155779	Tau-tubulin kinase 2	Ttbk2	GO:0060271	protein
cilium assembly	MGI:MGI:2155779	Tau-tubulin kinase 2	Ttbk2	GO:0060271	protein
non-motile cilium assembly	MGI:MGI:2135272	Vang-like protein 2	Vangl2	GO:1905515	protein
non-motile cilium assembly	MGI:MGI:2135272	Vang-like protein 2	Vangl2	GO:1905515	protein
cilium assembly	MGI:MGI:2135267	BBSome complex member BBS2	Bbs2	GO:0060271	protein
cilium assembly	MGI:MGI:2135267	BBSome complex member BBS2	Bbs2	GO:0060271	protein
non-motile cilium assembly	MGI:MGI:2135267	BBSome complex member BBS2	Bbs2	GO:1905515	protein
non-motile cilium assembly	MGI:MGI:2135267	BBSome complex member BBS2	Bbs2	GO:1905515	protein
non-motile cilium assembly	MGI:MGI:2135267	BBSome complex member BBS2	Bbs2	GO:1905515	protein
sperm axoneme assembly	MGI:MGI:2135267	BBSome complex member BBS2	Bbs2	GO:0007288	protein
cilium assembly	MGI:MGI:2135267	BBSome complex member BBS2	Bbs2	GO:0060271	protein
cilium assembly	MGI:MGI:2145430	Protein tyrosine phosphatase domain-containing protein 1	Ptpdc1	GO:0060271	protein
cilium assembly	MGI:MGI:2145430	Protein tyrosine phosphatase domain-containing protein 1	Ptpdc1	GO:0060271	protein
cilium assembly	MGI:MGI:2145430	Protein tyrosine phosphatase domain-containing protein 1	Ptpdc1	GO:0060271	protein
cilium assembly	MGI:MGI:1920020	Transmembrane protein 216	Tmem216	GO:0060271	protein
cilium assembly	MGI:MGI:1920020	Transmembrane protein 216	Tmem216	GO:0060271	protein
cilium assembly	MGI:MGI:1920020	Transmembrane protein 216	Tmem216	GO:0060271	protein
cilium assembly	MGI:MGI:1920020	Transmembrane protein 216	Tmem216	GO:0060271	protein
non-motile cilium assembly	MGI:MGI:1920020	Transmembrane protein 216	Tmem216	GO:1905515	protein
cilium assembly	MGI:MGI:1858420	Microspherule protein 1	Mcrs1	GO:0060271	protein
cilium assembly	MGI:MGI:104640	Ras-related protein Rab-17	Rab17	GO:0060271	protein
cilium assembly	MGI:MGI:104640	Ras-related protein Rab-17	Rab17	GO:0060271	protein
cilium assembly	MGI:MGI:104606	Ras-related protein Rab-34	Rab34	GO:0060271	protein
cytosolic ciliogenesis	MGI:MGI:104606	Ras-related protein Rab-34	Rab34	GO:0061824	protein
cilium assembly	MGI:MGI:104606	Ras-related protein Rab-34	Rab34	GO:0060271	protein
motile cilium assembly	MGI:MGI:1922466	Centrosomal protein of 128 kDa	Cep128	GO:0044458	protein
sperm flagellum assembly	MGI:MGI:1922466	Centrosomal protein of 128 kDa	Cep128	GO:0120316	protein
sperm axoneme assembly	MGI:MGI:1922422	Coiled-coil domain-containing protein 146	Ccdc146	GO:0007288	protein
sperm flagellum assembly	MGI:MGI:1922422	Coiled-coil domain-containing protein 146	Ccdc146	GO:0120316	protein
sperm flagellum assembly	MGI:MGI:1922422	Coiled-coil domain-containing protein 146	Ccdc146	GO:0120316	protein
sperm flagellum assembly	MGI:MGI:1922422	Coiled-coil domain-containing protein 146	Ccdc146	GO:0120316	protein
non-motile cilium assembly	MGI:MGI:104571	H(+)/Cl(-) exchange transporter 4	Clcn4	GO:1905515	protein
cilium assembly	MGI:MGI:2444945	Group 3 secretory phospholipase A2	Pla2g3	GO:0060271	protein
cilium assembly	MGI:MGI:2444945	Group 3 secretory phospholipase A2	Pla2g3	GO:0060271	protein
cilium assembly	MGI:MGI:2444945	Group 3 secretory phospholipase A2	Pla2g3	GO:0060271	protein
sperm axoneme assembly	MGI:MGI:2444945	Group 3 secretory phospholipase A2	Pla2g3	GO:0007288	protein
cilium assembly	MGI:MGI:2137586	Dysbindin	Dtnbp1	GO:0060271	protein
sperm axoneme assembly	MGI:MGI:1890655	Phosducin-like protein 2	Pdcl2	GO:0007288	protein
sperm flagellum assembly	MGI:MGI:1890655	Phosducin-like protein 2	Pdcl2	GO:0120316	protein
cilium assembly	MGI:MGI:1341878	EH domain-containing protein 1	Ehd1	GO:0060271	protein
cilium assembly	MGI:MGI:1341878	EH domain-containing protein 1	Ehd1	GO:0060271	protein
cilium assembly	MGI:MGI:1341878	EH domain-containing protein 1	Ehd1	GO:0060271	protein
cilium assembly	MGI:MGI:1341878	EH domain-containing protein 1	Ehd1	GO:0060271	protein
cilium assembly	MGI:MGI:1341878	EH domain-containing protein 1	Ehd1	GO:0060271	protein
cilium assembly	MGI:MGI:1919619	EH domain-containing protein 4	Ehd4	GO:0060271	protein
outer dynein arm assembly	MGI:MGI:3607720	dynein axonemal assembly factor 6	Dnaaf6	GO:0036158	gene_product
inner dynein arm assembly	MGI:MGI:3607720	dynein axonemal assembly factor 6	Dnaaf6	GO:0036159	gene_product
axonemal dynein complex assembly	MGI:MGI:3607720	dynein axonemal assembly factor 6	Dnaaf6	GO:0070286	gene_product
axonemal dynein complex assembly	MGI:MGI:3607720	dynein axonemal assembly factor 6	Dnaaf6	GO:0070286	gene_product
cilium assembly	MGI:MGI:2144158	NudC domain-containing protein 3	Nudcd3	GO:0060271	protein
cilium assembly	MGI:MGI:2154274	EH domain-containing protein 2	Ehd2	GO:0060271	protein
cilium assembly	MGI:MGI:1919232	Sorting nexin-10	Snx10	GO:0060271	protein
cilium assembly	MGI:MGI:1919232	Sorting nexin-10	Snx10	GO:0060271	protein
cilium assembly	MGI:MGI:1919232	Sorting nexin-10	Snx10	GO:0060271	protein
cilium assembly	MGI:MGI:1919232	Sorting nexin-10	Snx10	GO:0060271	protein
cilium assembly	MGI:MGI:1922783	Nucleoside diphosphate kinase homolog 5	Nme5	GO:0060271	protein
sperm axoneme assembly	MGI:MGI:1922687	Sperm axonemal maintenance protein CFAP97D1	Cfap97d1	GO:0007288	protein
sperm axoneme assembly	MGI:MGI:1922687	Sperm axonemal maintenance protein CFAP97D1	Cfap97d1	GO:0007288	protein
intraciliary transport involved in cilium assembly	MGI:MGI:1098597	Intraflagellar transport protein 81 homolog	Ift81	GO:0035735	protein
intraciliary transport involved in cilium assembly	MGI:MGI:1098597	Intraflagellar transport protein 81 homolog	Ift81	GO:0035735	protein
cilium assembly	MGI:MGI:1098597	Intraflagellar transport protein 81 homolog	Ift81	GO:0060271	protein
cilium assembly	MGI:MGI:1098597	Intraflagellar transport protein 81 homolog	Ift81	GO:0060271	protein
cilium assembly	MGI:MGI:1098597	Intraflagellar transport protein 81 homolog	Ift81	GO:0060271	protein
cilium assembly	MGI:MGI:1098597	Intraflagellar transport protein 81 homolog	Ift81	GO:0060271	protein
cilium assembly	MGI:MGI:1098597	Intraflagellar transport protein 81 homolog	Ift81	GO:0060271	protein
sperm flagellum assembly	MGI:MGI:1098597	Intraflagellar transport protein 81 homolog	Ift81	GO:0120316	protein
intraciliary transport involved in cilium assembly	MGI:MGI:1098597	Intraflagellar transport protein 81 homolog	Ift81	GO:0035735	protein
cilium assembly	MGI:MGI:1098597	Intraflagellar transport protein 81 homolog	Ift81	GO:0060271	protein
motile cilium assembly	MGI:MGI:3053002	Homeobox protein notochord	Noto	GO:0044458	protein
cilium assembly	MGI:MGI:1919095	Glutamate rich 3	Erich3	GO:0060271	protein
cilium assembly	MGI:MGI:1919090	Tektin-4	Tekt4	GO:0060271	protein
sperm axoneme assembly	MGI:MGI:1334263	E3 ubiquitin-protein ligase NEURL1	Neurl1	GO:0007288	protein
non-motile cilium assembly	MGI:MGI:1919019	BBSome complex assembly protein BBS10	Bbs10	GO:1905515	protein
non-motile cilium assembly	MGI:MGI:1919019	BBSome complex assembly protein BBS10	Bbs10	GO:1905515	protein
cilium assembly	MGI:MGI:1922902	Protein monoglycylase TTLL8	Ttll8	GO:0060271	protein
cilium assembly	MGI:MGI:1922902	Protein monoglycylase TTLL8	Ttll8	GO:0060271	protein
axoneme assembly	MGI:MGI:1922902	Protein monoglycylase TTLL8	Ttll8	GO:0035082	protein
cilium assembly	MGI:MGI:1919390	Centrosomal protein of 89 kDa	Cep89	GO:0060271	protein
cilium assembly	MGI:MGI:1919390	Centrosomal protein of 89 kDa	Cep89	GO:0060271	protein
cilium assembly	MGI:MGI:1919390	Centrosomal protein of 89 kDa	Cep89	GO:0060271	protein
non-motile cilium assembly	MGI:MGI:1919390	Centrosomal protein of 89 kDa	Cep89	GO:1905515	protein
cilium assembly	MGI:MGI:1919390	Centrosomal protein of 89 kDa	Cep89	GO:0060271	protein
cilium assembly	MGI:MGI:1919390	Centrosomal protein of 89 kDa	Cep89	GO:0060271	protein
cilium assembly	MGI:MGI:1919390	Centrosomal protein of 89 kDa	Cep89	GO:0060271	protein
axoneme assembly	MGI:MGI:1202386	Dynein regulatory complex subunit 4	Gas8	GO:0035082	protein
axoneme assembly	MGI:MGI:1202386	Dynein regulatory complex subunit 4	Gas8	GO:0035082	protein
axoneme assembly	MGI:MGI:1202386	Dynein regulatory complex subunit 4	Gas8	GO:0035082	protein
axoneme assembly	MGI:MGI:1202386	Dynein regulatory complex subunit 4	Gas8	GO:0035082	protein
cilium assembly	MGI:MGI:1922847	NADH dehydrogenase [ubiquinone] 1 alpha subcomplex assembly factor 2	Ndufaf2	GO:0060271	protein
cilium assembly	MGI:MGI:1922847	NADH dehydrogenase [ubiquinone] 1 alpha subcomplex assembly factor 2	Ndufaf2	GO:0060271	protein
cilium assembly	MGI:MGI:1922847	NADH dehydrogenase [ubiquinone] 1 alpha subcomplex assembly factor 2	Ndufaf2	GO:0060271	protein
axoneme assembly	MGI:MGI:1922814	Radial spoke head protein 9 homolog	Rsph9	GO:0035082	protein
axoneme assembly	MGI:MGI:1922814	Radial spoke head protein 9 homolog	Rsph9	GO:0035082	protein
axoneme assembly	MGI:MGI:1922814	Radial spoke head protein 9 homolog	Rsph9	GO:0035082	protein
radial spoke assembly	MGI:MGI:1922814	Radial spoke head protein 9 homolog	Rsph9	GO:0062177	protein
axonemal central apparatus assembly	MGI:MGI:1922814	Radial spoke head protein 9 homolog	Rsph9	GO:1904158	protein
axoneme assembly	MGI:MGI:1922814	Radial spoke head protein 9 homolog	Rsph9	GO:0035082	protein
motile cilium assembly	MGI:MGI:1922814	Radial spoke head protein 9 homolog	Rsph9	GO:0044458	protein
axoneme assembly	MGI:MGI:1922814	Radial spoke head protein 9 homolog	Rsph9	GO:0035082	protein
cilium assembly	MGI:MGI:1922806	Cilia- and flagella-associated protein 161	Cfap161	GO:0060271	protein
sperm flagellum assembly	MGI:MGI:1922813	Axonemal dynein light intermediate polypeptide 1	Dnali1	GO:0120316	protein
sperm flagellum assembly	MGI:MGI:1922813	Axonemal dynein light intermediate polypeptide 1	Dnali1	GO:0120316	protein
sperm flagellum assembly	MGI:MGI:1922813	Axonemal dynein light intermediate polypeptide 1	Dnali1	GO:0120316	protein
sperm axoneme assembly	MGI:MGI:1202878	Meiosis-expressed gene 1 protein	Meig1	GO:0007288	protein
sperm axoneme assembly	MGI:MGI:1202878	Meiosis-expressed gene 1 protein	Meig1	GO:0007288	protein
cilium assembly	MGI:MGI:1919819	BBSome complex member BBS5	Bbs5	GO:0060271	protein
cilium assembly	MGI:MGI:1919819	BBSome complex member BBS5	Bbs5	GO:0060271	protein
cilium assembly	MGI:MGI:1919819	BBSome complex member BBS5	Bbs5	GO:0060271	protein
cilium assembly	MGI:MGI:1919819	BBSome complex member BBS5	Bbs5	GO:0060271	protein
cilium assembly	MGI:MGI:1919757	Cilium assembly protein DZIP1L	Dzip1l	GO:0060271	protein
cilium assembly	MGI:MGI:1919757	Cilium assembly protein DZIP1L	Dzip1l	GO:0060271	protein
cilium assembly	MGI:MGI:1919757	Cilium assembly protein DZIP1L	Dzip1l	GO:0060271	protein
cilium assembly	MGI:MGI:1919757	Cilium assembly protein DZIP1L	Dzip1l	GO:0060271	protein
ciliary transition zone assembly	MGI:MGI:1919757	Cilium assembly protein DZIP1L	Dzip1l	GO:1905349	protein
cilium assembly	MGI:MGI:1919757	Cilium assembly protein DZIP1L	Dzip1l	GO:0060271	protein
cilium assembly	MGI:MGI:1919757	Cilium assembly protein DZIP1L	Dzip1l	GO:0060271	protein
cilium assembly	MGI:MGI:1919757	Cilium assembly protein DZIP1L	Dzip1l	GO:0060271	protein
cilium assembly	MGI:MGI:1919757	Cilium assembly protein DZIP1L	Dzip1l	GO:0060271	protein
cilium assembly	MGI:MGI:1919757	Cilium assembly protein DZIP1L	Dzip1l	GO:0060271	protein
cilium assembly	MGI:MGI:2144271	Rab-interacting lysosomal protein	Rilp	GO:0060271	protein
axonemal dynein complex assembly	MGI:MGI:2144224	Dynein axonemal assembly factor 10	Dnaaf10	GO:0070286	protein
cilium assembly	MGI:MGI:2144205	Transmembrane protein 17	Tmem17	GO:0060271	protein
non-motile cilium assembly	MGI:MGI:2144205	Transmembrane protein 17	Tmem17	GO:1905515	protein
non-motile cilium assembly	MGI:MGI:2144205	Transmembrane protein 17	Tmem17	GO:1905515	protein
non-motile cilium assembly	MGI:MGI:2144205	Transmembrane protein 17	Tmem17	GO:1905515	protein
non-motile cilium assembly	MGI:MGI:1355272	Casein kinase I isoform delta	Csnk1d	GO:1905515	protein
non-motile cilium assembly	MGI:MGI:1355272	Casein kinase I isoform delta	Csnk1d	GO:1905515	protein
non-motile cilium assembly	MGI:MGI:1355272	Casein kinase I isoform delta	Csnk1d	GO:1905515	protein
non-motile cilium assembly	MGI:MGI:1355272	Casein kinase I isoform delta	Csnk1d	GO:1905515	protein
non-motile cilium assembly	MGI:MGI:1355272	Casein kinase I isoform delta	Csnk1d	GO:1905515	protein
cilium assembly	MGI:MGI:1922945	RILP-like protein 1	Rilpl1	GO:0060271	protein
cilium assembly	MGI:MGI:1919671	Intraflagellar transport protein 70B	Ift70b	GO:0060271	protein
cytosolic ciliogenesis	MGI:MGI:1919654	WD repeat-containing protein 44	Wdr44	GO:0061824	protein
cytosolic ciliogenesis	MGI:MGI:1919654	WD repeat-containing protein 44	Wdr44	GO:0061824	protein
cytosolic ciliogenesis	MGI:MGI:1919654	WD repeat-containing protein 44	Wdr44	GO:0061824	protein
outer dynein arm assembly	MGI:MGI:3607777	Coiled-coil domain-containing protein 63	Ccdc63	GO:0036158	protein
cilium assembly	MGI:MGI:1922300	Kinesin-like protein KIF27	Kif27	GO:0060271	protein
axoneme assembly	MGI:MGI:2444853	Intraflagellar transport protein 56	Ift56	GO:0035082	protein
cilium assembly	MGI:MGI:2444853	Intraflagellar transport protein 56	Ift56	GO:0060271	protein
cilium assembly	MGI:MGI:2444853	Intraflagellar transport protein 56	Ift56	GO:0060271	protein
cilium assembly	MGI:MGI:2444853	Intraflagellar transport protein 56	Ift56	GO:0060271	protein
cilium assembly	MGI:MGI:2444853	Intraflagellar transport protein 56	Ift56	GO:0060271	protein
cilium assembly	MGI:MGI:2444853	Intraflagellar transport protein 56	Ift56	GO:0060271	protein
cilium assembly	MGI:MGI:2444853	Intraflagellar transport protein 56	Ift56	GO:0060271	protein
intraciliary transport involved in cilium assembly	MGI:MGI:2444853	Intraflagellar transport protein 56	Ift56	GO:0035735	protein
axonemal dynein complex assembly	MGI:MGI:2686209	Cilia- and flagella-associated protein 57	Cfap57	GO:0070286	protein
sperm flagellum assembly	MGI:MGI:2686209	Cilia- and flagella-associated protein 57	Cfap57	GO:0120316	protein
cilium assembly	MGI:MGI:96960	Ras-related protein Rab-8A	Rab8a	GO:0060271	protein
cilium assembly	MGI:MGI:96960	Ras-related protein Rab-8A	Rab8a	GO:0060271	protein
cilium assembly	MGI:MGI:96960	Ras-related protein Rab-8A	Rab8a	GO:0060271	protein
cilium assembly	MGI:MGI:96960	Ras-related protein Rab-8A	Rab8a	GO:0060271	protein
cilium assembly	MGI:MGI:96960	Ras-related protein Rab-8A	Rab8a	GO:0060271	protein
cilium assembly	MGI:MGI:96913	Serine/threonine-protein kinase MAK	Mak	GO:0060271	protein
non-motile cilium assembly	MGI:MGI:96913	Serine/threonine-protein kinase MAK	Mak	GO:1905515	protein
non-motile cilium assembly	MGI:MGI:96913	Serine/threonine-protein kinase MAK	Mak	GO:1905515	protein
non-motile cilium assembly	MGI:MGI:96913	Serine/threonine-protein kinase MAK	Mak	GO:1905515	protein
cilium assembly	MGI:MGI:96913	Serine/threonine-protein kinase MAK	Mak	GO:0060271	protein
axonemal central apparatus assembly	MGI:MGI:2389007	Hydrocephalus-inducing protein	Hydin	GO:1904158	protein
axonemal central apparatus assembly	MGI:MGI:2389007	Hydrocephalus-inducing protein	Hydin	GO:1904158	protein
cilium assembly	MGI:MGI:1914411	Sodium channel and clathrin linker 1	Sclt1	GO:0060271	protein
cilium assembly	MGI:MGI:1914411	Sodium channel and clathrin linker 1	Sclt1	GO:0060271	protein
cilium assembly	MGI:MGI:1914411	Sodium channel and clathrin linker 1	Sclt1	GO:0060271	protein
cilium assembly	MGI:MGI:1914411	Sodium channel and clathrin linker 1	Sclt1	GO:0060271	protein
cilium assembly	MGI:MGI:1914411	Sodium channel and clathrin linker 1	Sclt1	GO:0060271	protein
cilium assembly	MGI:MGI:1277184	Macrophage immunometabolism regulator	Macir	GO:0060271	protein
axoneme assembly	MGI:MGI:1277171	Neuronal migration protein doublecortin	Dcx	GO:0035082	protein
cilium assembly	MGI:MGI:1917057	E3 ubiquitin-protein ligase TRIM32	Trim32	GO:0060271	protein
cytosolic ciliogenesis	MGI:MGI:1917057	E3 ubiquitin-protein ligase TRIM32	Trim32	GO:0061824	protein
cilium assembly	MGI:MGI:1891217	Zinc finger protein 423	Znf423	GO:0060271	protein
cilium assembly	MGI:MGI:1915690	Dual specificity protein phosphatase 23	Dusp23	GO:0060271	protein
cilium assembly	MGI:MGI:107736	Cytoplasmic dynein 2 heavy chain 1	Dync2h1	GO:0060271	protein
cilium assembly	MGI:MGI:107736	Cytoplasmic dynein 2 heavy chain 1	Dync2h1	GO:0060271	protein
cilium assembly	MGI:MGI:107736	Cytoplasmic dynein 2 heavy chain 1	Dync2h1	GO:0060271	protein
cilium assembly	MGI:MGI:107736	Cytoplasmic dynein 2 heavy chain 1	Dync2h1	GO:0060271	protein
cilium assembly	MGI:MGI:107736	Cytoplasmic dynein 2 heavy chain 1	Dync2h1	GO:0060271	protein
non-motile cilium assembly	MGI:MGI:107736	Cytoplasmic dynein 2 heavy chain 1	Dync2h1	GO:1905515	protein
cilium assembly	MGI:MGI:107736	Cytoplasmic dynein 2 heavy chain 1	Dync2h1	GO:0060271	protein
inner dynein arm assembly	MGI:MGI:107731	Dynein axonemal heavy chain 2	Dnah2	GO:0036159	protein
inner dynein arm assembly	MGI:MGI:107731	Dynein axonemal heavy chain 2	Dnah2	GO:0036159	protein
cilium assembly	MGI:MGI:95851	Gelsolin	Gsn	GO:0060271	protein
cilium assembly	MGI:MGI:95851	Gelsolin	Gsn	GO:0060271	protein
cilium assembly	MGI:MGI:95851	Gelsolin	Gsn	GO:0060271	protein
cilium assembly	MGI:MGI:1921166	Intraflagellar transport protein 57 homolog	Ift57	GO:0060271	protein
motile cilium assembly	MGI:MGI:1921166	Intraflagellar transport protein 57 homolog	Ift57	GO:0044458	protein
non-motile cilium assembly	MGI:MGI:1921166	Intraflagellar transport protein 57 homolog	Ift57	GO:1905515	protein
non-motile cilium assembly	MGI:MGI:1921166	Intraflagellar transport protein 57 homolog	Ift57	GO:1905515	protein
cilium assembly	MGI:MGI:3584243	Tectonic-like complex member MKS1	Mks1	GO:0060271	protein
cilium assembly	MGI:MGI:3584243	Tectonic-like complex member MKS1	Mks1	GO:0060271	protein
cilium assembly	MGI:MGI:3584243	Tectonic-like complex member MKS1	Mks1	GO:0060271	protein
cilium assembly	MGI:MGI:3584243	Tectonic-like complex member MKS1	Mks1	GO:0060271	protein
cilium assembly	MGI:MGI:3584243	Tectonic-like complex member MKS1	Mks1	GO:0060271	protein
motile cilium assembly	MGI:MGI:3584243	Tectonic-like complex member MKS1	Mks1	GO:0044458	protein
non-motile cilium assembly	MGI:MGI:3584243	Tectonic-like complex member MKS1	Mks1	GO:1905515	protein
non-motile cilium assembly	MGI:MGI:3584243	Tectonic-like complex member MKS1	Mks1	GO:1905515	protein
non-motile cilium assembly	MGI:MGI:3584243	Tectonic-like complex member MKS1	Mks1	GO:1905515	protein
non-motile cilium assembly	MGI:MGI:3584243	Tectonic-like complex member MKS1	Mks1	GO:1905515	protein
non-motile cilium assembly	MGI:MGI:3584243	Tectonic-like complex member MKS1	Mks1	GO:1905515	protein
non-motile cilium assembly	MGI:MGI:3584243	Tectonic-like complex member MKS1	Mks1	GO:1905515	protein
non-motile cilium assembly	MGI:MGI:3584243	Tectonic-like complex member MKS1	Mks1	GO:1905515	protein
non-motile cilium assembly	MGI:MGI:3584243	Tectonic-like complex member MKS1	Mks1	GO:1905515	protein
non-motile cilium assembly	MGI:MGI:3584243	Tectonic-like complex member MKS1	Mks1	GO:1905515	protein
non-motile cilium assembly	MGI:MGI:3584243	Tectonic-like complex member MKS1	Mks1	GO:1905515	protein
cilium assembly	MGI:MGI:3584243	Tectonic-like complex member MKS1	Mks1	GO:0060271	protein
outer dynein arm assembly	MGI:MGI:1859553	Dynein axonemal assembly factor 11	Dnaaf11	GO:0036158	protein
outer dynein arm assembly	MGI:MGI:1859553	Dynein axonemal assembly factor 11	Dnaaf11	GO:0036158	protein
inner dynein arm assembly	MGI:MGI:1859553	Dynein axonemal assembly factor 11	Dnaaf11	GO:0036159	protein
motile cilium assembly	MGI:MGI:1859553	Dynein axonemal assembly factor 11	Dnaaf11	GO:0044458	protein
axonemal dynein complex assembly	MGI:MGI:1859553	Dynein axonemal assembly factor 11	Dnaaf11	GO:0070286	protein
axonemal dynein complex assembly	MGI:MGI:1859553	Dynein axonemal assembly factor 11	Dnaaf11	GO:0070286	protein
outer dynein arm assembly	MGI:MGI:1859553	Dynein axonemal assembly factor 11	Dnaaf11	GO:0036158	protein
inner dynein arm assembly	MGI:MGI:1859553	Dynein axonemal assembly factor 11	Dnaaf11	GO:0036159	protein
motile cilium assembly	MGI:MGI:1859553	Dynein axonemal assembly factor 11	Dnaaf11	GO:0044458	protein
axonemal dynein complex assembly	MGI:MGI:1859553	Dynein axonemal assembly factor 11	Dnaaf11	GO:0070286	protein
outer dynein arm assembly	MGI:MGI:1859553	Dynein axonemal assembly factor 11	Dnaaf11	GO:0036158	protein
outer dynein arm assembly	MGI:MGI:1859553	Dynein axonemal assembly factor 11	Dnaaf11	GO:0036158	protein
cilium assembly	MGI:MGI:1921123	Protein FAM161A	Fam161a	GO:0060271	protein
cilium assembly	MGI:MGI:1921123	Protein FAM161A	Fam161a	GO:0060271	protein
cilium assembly	MGI:MGI:2685024	Transmembrane protein 231	Tmem231	GO:0060271	protein
cilium assembly	MGI:MGI:2685024	Transmembrane protein 231	Tmem231	GO:0060271	protein
cilium assembly	MGI:MGI:2685024	Transmembrane protein 231	Tmem231	GO:0060271	protein
sperm flagellum assembly	MGI:MGI:2685012	Cilia- and flagella-associated protein 119	Cfap119	GO:0120316	protein
sperm axoneme assembly	MGI:MGI:2443657	Tubulin polyglutamylase TTLL5	Ttll5	GO:0007288	protein
sperm axoneme assembly	MGI:MGI:2443657	Tubulin polyglutamylase TTLL5	Ttll5	GO:0007288	protein
cilium assembly	MGI:MGI:2443639	Coiled-coil domain-containing protein 66	Ccdc66	GO:0060271	protein
cilium assembly	MGI:MGI:2443639	Coiled-coil domain-containing protein 66	Ccdc66	GO:0060271	protein
ciliary transition zone assembly	MGI:MGI:2443639	Coiled-coil domain-containing protein 66	Ccdc66	GO:1905349	protein
ciliary transition zone assembly	MGI:MGI:2443639	Coiled-coil domain-containing protein 66	Ccdc66	GO:1905349	protein
cilium assembly	MGI:MGI:2443639	Coiled-coil domain-containing protein 66	Ccdc66	GO:0060271	protein
ciliary transition zone assembly	MGI:MGI:2443639	Coiled-coil domain-containing protein 66	Ccdc66	GO:1905349	protein
cilium assembly	MGI:MGI:2443639	Coiled-coil domain-containing protein 66	Ccdc66	GO:0060271	protein
cilium assembly	MGI:MGI:1919997	tetratricopeptide repeat domain 39C	Ttc39c	GO:0060271	protein_coding_gene
cilium assembly	MGI:MGI:1196423	Hepatocyte nuclear factor 6	Onecut1	GO:0060271	protein
cilium assembly	MGI:MGI:1196423	Hepatocyte nuclear factor 6	Onecut1	GO:0060271	protein
cilium assembly	MGI:MGI:1196423	Hepatocyte nuclear factor 6	Onecut1	GO:0060271	protein
cilium assembly	MGI:MGI:3606076	Cilia- and flagella-associated protein 263	Cfap263	GO:0060271	protein
cilium assembly	MGI:MGI:3606076	Cilia- and flagella-associated protein 263	Cfap263	GO:0060271	protein
cilium assembly	MGI:MGI:3606076	Cilia- and flagella-associated protein 263	Cfap263	GO:0060271	protein
cilium assembly	MGI:MGI:3606076	Cilia- and flagella-associated protein 263	Cfap263	GO:0060271	protein
cilium assembly	MGI:MGI:3606076	Cilia- and flagella-associated protein 263	Cfap263	GO:0060271	protein
outer dynein arm assembly	MGI:MGI:1921462	Dynein axonemal light chain 1	Dnal1	GO:0036158	protein
outer dynein arm assembly	MGI:MGI:1921462	Dynein axonemal light chain 1	Dnal1	GO:0036158	protein
outer dynein arm assembly	MGI:MGI:1921462	Dynein axonemal light chain 1	Dnal1	GO:0036158	protein
cilium assembly	MGI:MGI:1921367	Actin-related protein 3	Actr3	GO:0060271	protein
cilium assembly	MGI:MGI:1921367	Actin-related protein 3	Actr3	GO:0060271	protein
cilium assembly	MGI:MGI:1921367	Actin-related protein 3	Actr3	GO:0060271	protein
non-motile cilium assembly	MGI:MGI:1921331	Centrosome-associated protein 350	Cep350	GO:1905515	protein
cilium assembly	MGI:MGI:1931144	Alpha-parvin	Parva	GO:0060271	protein
cilium assembly	MGI:MGI:1931144	Alpha-parvin	Parva	GO:0060271	protein
cilium assembly	MGI:MGI:1931144	Alpha-parvin	Parva	GO:0060271	protein
motile cilium assembly	MGI:MGI:103012	Transcription factor E2F4	E2f4	GO:0044458	protein
cilium assembly	MGI:MGI:103012	Transcription factor E2F4	E2f4	GO:0060271	protein
cilium assembly	MGI:MGI:95556	Filamin-A	Flna	GO:0060271	protein
cilium assembly	MGI:MGI:1859293	Ataxin-10	Atxn10	GO:0060271	protein
outer dynein arm assembly	MGI:MGI:1914043	Calaxin	Clxn	GO:0036158	protein
cilium assembly	MGI:MGI:1924298	Centrosomal protein of 83 kDa	Cep83	GO:0060271	protein
cilium assembly	MGI:MGI:1924298	Centrosomal protein of 83 kDa	Cep83	GO:0060271	protein
cilium assembly	MGI:MGI:1924298	Centrosomal protein of 83 kDa	Cep83	GO:0060271	protein
cilium assembly	MGI:MGI:1924298	Centrosomal protein of 83 kDa	Cep83	GO:0060271	protein
cilium assembly	MGI:MGI:1924298	Centrosomal protein of 83 kDa	Cep83	GO:0060271	protein
cilium assembly	MGI:MGI:1924298	Centrosomal protein of 83 kDa	Cep83	GO:0060271	protein
cilium assembly	MGI:MGI:1924298	Centrosomal protein of 83 kDa	Cep83	GO:0060271	protein
axoneme assembly	MGI:MGI:2384303	Retinitis pigmentosa 1-like 1 protein	Rp1l1	GO:0035082	protein
cilium assembly	MGI:MGI:1924217	Protein TALPID3	Talpid3	GO:0060271	protein
cilium assembly	MGI:MGI:1924217	Protein TALPID3	Talpid3	GO:0060271	protein
intraciliary transport involved in cilium assembly	MGI:MGI:2139150	Afadin- and alpha-actinin-binding protein	Ssx2ip	GO:0035735	protein
intraciliary transport involved in cilium assembly	MGI:MGI:2139150	Afadin- and alpha-actinin-binding protein	Ssx2ip	GO:0035735	protein
cilium assembly	MGI:MGI:2139150	Afadin- and alpha-actinin-binding protein	Ssx2ip	GO:0060271	protein
cilium assembly	MGI:MGI:2139150	Afadin- and alpha-actinin-binding protein	Ssx2ip	GO:0060271	protein
intraciliary transport involved in cilium assembly	MGI:MGI:2139150	Afadin- and alpha-actinin-binding protein	Ssx2ip	GO:0035735	protein
cilium assembly	MGI:MGI:2139150	Afadin- and alpha-actinin-binding protein	Ssx2ip	GO:0060271	protein
intraciliary transport involved in cilium assembly	MGI:MGI:2139150	Afadin- and alpha-actinin-binding protein	Ssx2ip	GO:0035735	protein
sperm mitochondrial sheath assembly	MGI:MGI:3642801	Mitochondrial sheath formation-associated protein	Misfa	GO:0120317	protein
sperm mitochondrial sheath assembly	MGI:MGI:3642801	Mitochondrial sheath formation-associated protein	Misfa	GO:0120317	protein
cilium assembly	MGI:MGI:1934157	Serine/threonine-protein kinase ICK	Cilk1	GO:0060271	protein
cilium assembly	MGI:MGI:1934157	Serine/threonine-protein kinase ICK	Cilk1	GO:0060271	protein
cilium assembly	MGI:MGI:1934157	Serine/threonine-protein kinase ICK	Cilk1	GO:0060271	protein
cilium assembly	MGI:MGI:1934157	Serine/threonine-protein kinase ICK	Cilk1	GO:0060271	protein
cilium assembly	MGI:MGI:1934157	Serine/threonine-protein kinase ICK	Cilk1	GO:0060271	protein
motile cilium assembly	MGI:MGI:2142593	Enkurin domain-containing protein 1	Enkd1	GO:0044458	protein
non-motile cilium assembly	MGI:MGI:2142593	Enkurin domain-containing protein 1	Enkd1	GO:1905515	protein
non-motile cilium assembly	MGI:MGI:2142593	Enkurin domain-containing protein 1	Enkd1	GO:1905515	protein
non-motile cilium assembly	MGI:MGI:2142593	Enkurin domain-containing protein 1	Enkd1	GO:1905515	protein
sperm flagellum assembly	MGI:MGI:1914369	Coiled-coil domain-containing protein 159	Ccdc159	GO:0120316	protein
cilium assembly	MGI:MGI:1914311	Cilium assembly protein DZIP1	Dzip1	GO:0060271	protein
cilium assembly	MGI:MGI:1914311	Cilium assembly protein DZIP1	Dzip1	GO:0060271	protein
cilium assembly	MGI:MGI:1914311	Cilium assembly protein DZIP1	Dzip1	GO:0060271	protein
sperm flagellum assembly	MGI:MGI:1914311	Cilium assembly protein DZIP1	Dzip1	GO:0120316	protein
sperm flagellum assembly	MGI:MGI:1914311	Cilium assembly protein DZIP1	Dzip1	GO:0120316	protein
cilium assembly	MGI:MGI:1914311	Cilium assembly protein DZIP1	Dzip1	GO:0060271	protein
sperm flagellum assembly	MGI:MGI:1914311	Cilium assembly protein DZIP1	Dzip1	GO:0120316	protein
cilium assembly	MGI:MGI:1914311	Cilium assembly protein DZIP1	Dzip1	GO:0060271	protein
cilium assembly	MGI:MGI:1914311	Cilium assembly protein DZIP1	Dzip1	GO:0060271	protein
cilium assembly	MGI:MGI:1333819	Tektin-1	Tekt1	GO:0060271	protein
non-motile cilium assembly	MGI:MGI:3645359	coiled-coil and C2 domain containing 2B	Cc2d2b	GO:1905515	protein_coding_gene
cilium assembly	MGI:MGI:1924504	Protein YIF1B	Yif1b	GO:0060271	protein
sperm flagellum assembly	MGI:MGI:1924504	Protein YIF1B	Yif1b	GO:0120316	protein
cilium assembly	MGI:MGI:1918731	Alpha-protein kinase 1	Alpk1	GO:0060271	protein
cilium assembly	MGI:MGI:1918731	Alpha-protein kinase 1	Alpk1	GO:0060271	protein
cilium assembly	MGI:MGI:1914292	Intraflagellar transport protein 27 homolog	Ift27	GO:0060271	protein
cilium assembly	MGI:MGI:1333798	Advillin	Avil	GO:0060271	protein
cilium assembly	MGI:MGI:1333798	Advillin	Avil	GO:0060271	protein
cilium assembly	MGI:MGI:1333798	Advillin	Avil	GO:0060271	protein
cilium assembly	MGI:MGI:106583	DNA-binding protein RFX2	Rfx2	GO:0060271	protein
cilium assembly	MGI:MGI:106583	DNA-binding protein RFX2	Rfx2	GO:0060271	protein
cilium assembly	MGI:MGI:1914244	Centrosomal protein of 19 kDa	Cep19	GO:0060271	protein
cilium assembly	MGI:MGI:1914244	Centrosomal protein of 19 kDa	Cep19	GO:0060271	protein
vesicle targeting, trans-Golgi to periciliary membrane compartment	MGI:MGI:1914244	Centrosomal protein of 19 kDa	Cep19	GO:0097712	protein
vesicle targeting, trans-Golgi to periciliary membrane compartment	MGI:MGI:1914244	Centrosomal protein of 19 kDa	Cep19	GO:0097712	protein
cilium assembly	MGI:MGI:1914244	Centrosomal protein of 19 kDa	Cep19	GO:0060271	protein
vesicle targeting, trans-Golgi to periciliary membrane compartment	MGI:MGI:1914244	Centrosomal protein of 19 kDa	Cep19	GO:0097712	protein
vesicle targeting, trans-Golgi to periciliary membrane compartment	MGI:MGI:1914244	Centrosomal protein of 19 kDa	Cep19	GO:0097712	protein
sperm axoneme assembly	MGI:MGI:106618	Tubulin polyglutamylase complex subunit 1	Tpgs1	GO:0007288	protein
sperm axoneme assembly	MGI:MGI:106618	Tubulin polyglutamylase complex subunit 1	Tpgs1	GO:0007288	protein
sperm axoneme assembly	MGI:MGI:2443047	Polyglutamylase complex subunit TTLL1	Ttll1	GO:0007288	protein
sperm axoneme assembly	MGI:MGI:2443047	Polyglutamylase complex subunit TTLL1	Ttll1	GO:0007288	protein
axoneme assembly	MGI:MGI:2443047	Polyglutamylase complex subunit TTLL1	Ttll1	GO:0035082	protein
sperm axoneme assembly	MGI:MGI:2443047	Polyglutamylase complex subunit TTLL1	Ttll1	GO:0007288	protein
outer dynein arm assembly	MGI:MGI:1924859	Outer dynein arm-docking complex subunit 3	ODAD3	GO:0036158	protein
outer dynein arm assembly	MGI:MGI:1924859	Outer dynein arm-docking complex subunit 3	ODAD3	GO:0036158	protein
outer dynein arm assembly	MGI:MGI:1924859	Outer dynein arm-docking complex subunit 3	ODAD3	GO:0036158	protein
outer dynein arm assembly	MGI:MGI:1924859	Outer dynein arm-docking complex subunit 3	ODAD3	GO:0036158	protein
outer dynein arm assembly	MGI:MGI:1924859	Outer dynein arm-docking complex subunit 3	ODAD3	GO:0036158	protein
outer dynein arm assembly	MGI:MGI:1924859	Outer dynein arm-docking complex subunit 3	ODAD3	GO:0036158	protein
outer dynein arm assembly	MGI:MGI:1924859	Outer dynein arm-docking complex subunit 3	ODAD3	GO:0036158	protein
non-motile cilium assembly	PR:Q04859-2	serine/threonine-protein kinase MAK isoform m2 (mouse)	mMAK/iso:m2	GO:1905515	protein
cilium assembly	MGI:MGI:1914536	Intraflagellar transport protein 22 homolog	Ift22	GO:0060271	protein
cilium assembly	MGI:MGI:2384878	Centrosomal protein of 164 kDa	Cep164	GO:0060271	protein
cilium assembly	MGI:MGI:2384878	Centrosomal protein of 164 kDa	Cep164	GO:0060271	protein
cilium assembly	MGI:MGI:2384878	Centrosomal protein of 164 kDa	Cep164	GO:0060271	protein
sperm flagellum assembly	MGI:MGI:1924755	Dynein heavy chain domain-containing protein 1	Dnhd1	GO:0120316	protein
sperm flagellum assembly	MGI:MGI:1924755	Dynein heavy chain domain-containing protein 1	Dnhd1	GO:0120316	protein
sperm flagellum assembly	MGI:MGI:1924755	Dynein heavy chain domain-containing protein 1	Dnhd1	GO:0120316	protein
sperm mitochondrial sheath assembly	MGI:MGI:106922	Non-selective voltage-gated ion channel VDAC3	Vdac3	GO:0120317	protein
cilium assembly	MGI:MGI:1923661	Intraflagellar transport protein 43 homolog	Ift43	GO:0060271	protein
cilium assembly	MGI:MGI:1923661	Intraflagellar transport protein 43 homolog	Ift43	GO:0060271	protein
cilium assembly	MGI:MGI:1923661	Intraflagellar transport protein 43 homolog	Ift43	GO:0060271	protein
cilium assembly	MGI:MGI:1923661	Intraflagellar transport protein 43 homolog	Ift43	GO:0060271	protein
axonemal central apparatus assembly	MGI:MGI:3513546	Sperm flagellar protein 1	Spef1	GO:1904158	protein
cilium assembly	MGI:MGI:1924487	Coiled-coil and C2 domain-containing protein 2A	Cc2d2a	GO:0060271	protein
cilium assembly	MGI:MGI:1924487	Coiled-coil and C2 domain-containing protein 2A	Cc2d2a	GO:0060271	protein
non-motile cilium assembly	MGI:MGI:1924487	Coiled-coil and C2 domain-containing protein 2A	Cc2d2a	GO:1905515	protein
axoneme assembly	MGI:MGI:1924487	Coiled-coil and C2 domain-containing protein 2A	Cc2d2a	GO:0035082	protein
motile cilium assembly	MGI:MGI:1924487	Coiled-coil and C2 domain-containing protein 2A	Cc2d2a	GO:0044458	protein
non-motile cilium assembly	MGI:MGI:1924487	Coiled-coil and C2 domain-containing protein 2A	Cc2d2a	GO:1905515	protein
non-motile cilium assembly	MGI:MGI:1924487	Coiled-coil and C2 domain-containing protein 2A	Cc2d2a	GO:1905515	protein
inner dynein arm assembly	MGI:MGI:3639762	dynein, axonemal, heavy chain 7C	Dnah7c	GO:0036159	gene_product
cilium assembly	MGI:MGI:106582	Transcription factor RFX3	Rfx3	GO:0060271	protein
cilium assembly	MGI:MGI:106652	RNA-binding protein Ro60	RO60	GO:0060271	protein
cilium assembly	MGI:MGI:1914160	Transmembrane protein 107	Tmem107	GO:0060271	protein
cilium assembly	MGI:MGI:1914160	Transmembrane protein 107	Tmem107	GO:0060271	protein
cilium assembly	MGI:MGI:1914160	Transmembrane protein 107	Tmem107	GO:0060271	protein
non-motile cilium assembly	MGI:MGI:1914160	Transmembrane protein 107	Tmem107	GO:1905515	protein
non-motile cilium assembly	MGI:MGI:1914160	Transmembrane protein 107	Tmem107	GO:1905515	protein
cilium assembly	MGI:MGI:1914160	Transmembrane protein 107	Tmem107	GO:0060271	protein
non-motile cilium assembly	MGI:MGI:1914160	Transmembrane protein 107	Tmem107	GO:1905515	protein
cilium assembly	MGI:MGI:1914160	Transmembrane protein 107	Tmem107	GO:0060271	protein
non-motile cilium assembly	MGI:MGI:1914160	Transmembrane protein 107	Tmem107	GO:1905515	protein
cilium assembly	MGI:MGI:1934606	Centrosome-associated protein ALMS1	Alms1	GO:0060271	protein
cilium assembly	MGI:MGI:1934606	Centrosome-associated protein ALMS1	Alms1	GO:0060271	protein
cilium assembly	MGI:MGI:1934606	Centrosome-associated protein ALMS1	Alms1	GO:0060271	protein
cilium assembly	MGI:MGI:1924082	Centriolar and ciliogenesis-associated protein HYLS1	Hyls1	GO:0060271	protein
cilium assembly	MGI:MGI:1924082	Centriolar and ciliogenesis-associated protein HYLS1	Hyls1	GO:0060271	protein
cilium assembly	MGI:MGI:98715	Intraflagellar transport protein 88 homolog	Ift88	GO:0060271	protein
cilium assembly	MGI:MGI:98715	Intraflagellar transport protein 88 homolog	Ift88	GO:0060271	protein
cilium assembly	MGI:MGI:98715	Intraflagellar transport protein 88 homolog	Ift88	GO:0060271	protein
cilium assembly	MGI:MGI:98715	Intraflagellar transport protein 88 homolog	Ift88	GO:0060271	protein
sperm axoneme assembly	MGI:MGI:98715	Intraflagellar transport protein 88 homolog	Ift88	GO:0007288	protein
cilium assembly	MGI:MGI:98715	Intraflagellar transport protein 88 homolog	Ift88	GO:0060271	protein
non-motile cilium assembly	MGI:MGI:98715	Intraflagellar transport protein 88 homolog	Ift88	GO:1905515	protein
non-motile cilium assembly	MGI:MGI:98715	Intraflagellar transport protein 88 homolog	Ift88	GO:1905515	protein
non-motile cilium assembly	MGI:MGI:98715	Intraflagellar transport protein 88 homolog	Ift88	GO:1905515	protein
non-motile cilium assembly	MGI:MGI:98715	Intraflagellar transport protein 88 homolog	Ift88	GO:1905515	protein
cilium assembly	MGI:MGI:98715	Intraflagellar transport protein 88 homolog	Ift88	GO:0060271	protein
non-motile cilium assembly	MGI:MGI:98715	Intraflagellar transport protein 88 homolog	Ift88	GO:1905515	protein
cilium assembly	MGI:MGI:3041159	IQ motif and ubiquitin-like domain-containing protein	Iqub	GO:0060271	protein
cilium assembly	MGI:MGI:3041159	IQ motif and ubiquitin-like domain-containing protein	Iqub	GO:0060271	protein
cilium assembly	MGI:MGI:1924029	Clusterin-associated protein 1	Cluap1	GO:0060271	protein
axoneme assembly	MGI:MGI:1924029	Clusterin-associated protein 1	Cluap1	GO:0035082	protein
cilium assembly	MGI:MGI:1924029	Clusterin-associated protein 1	Cluap1	GO:0060271	protein
axoneme assembly	MGI:MGI:1924029	Clusterin-associated protein 1	Cluap1	GO:0035082	protein
axoneme assembly	MGI:MGI:1924029	Clusterin-associated protein 1	Cluap1	GO:0035082	protein
axoneme assembly	MGI:MGI:1924029	Clusterin-associated protein 1	Cluap1	GO:0035082	protein
cilium assembly	MGI:MGI:1924029	Clusterin-associated protein 1	Cluap1	GO:0060271	protein
cilium assembly	MGI:MGI:107428	Cilia- and flagella-associated protein 20	Cfap20	GO:0060271	protein
cilium assembly	MGI:MGI:107428	Cilia- and flagella-associated protein 20	Cfap20	GO:0060271	protein
cilium assembly	MGI:MGI:107428	Cilia- and flagella-associated protein 20	Cfap20	GO:0060271	protein
cilium assembly	MGI:MGI:107428	Cilia- and flagella-associated protein 20	Cfap20	GO:0060271	protein
sperm axoneme assembly	MGI:MGI:2447809	Cilia- and flagella-associated protein 157	Cfap157	GO:0007288	protein
sperm axoneme assembly	MGI:MGI:2447809	Cilia- and flagella-associated protein 157	Cfap157	GO:0007288	protein
cilium assembly	MGI:MGI:2441808	Dual specificity protein phosphatase CDC14B	Cdc14b	GO:0060271	protein
regulation of cilium assembly	MGI:MGI:2443290	Centrobin	Cntrob	GO:1902017	protein
regulation of cilium assembly	MGI:MGI:99433	ADP-ribosylation factor 4	Arf4	GO:1902017	protein
regulation of cilium assembly	MGI:MGI:99433	ADP-ribosylation factor 4	Arf4	GO:1902017	protein
regulation of cilium assembly	MGI:MGI:99433	ADP-ribosylation factor 4	Arf4	GO:1902017	protein
regulation of non-motile cilium assembly	MGI:MGI:2143311	BBSome complex member BBS4	Bbs4	GO:1902855	protein
positive regulation of cilium assembly	MGI:MGI:2143311	BBSome complex member BBS4	Bbs4	GO:0045724	protein
regulation of non-motile cilium assembly	MGI:MGI:2143311	BBSome complex member BBS4	Bbs4	GO:1902855	protein
regulation of cilium assembly	MGI:MGI:1915091	Ubiquitin-like-conjugating enzyme ATG3	Atg3	GO:1902017	protein
positive regulation of non-motile cilium assembly	MGI:MGI:1859638	Polyglutamine-binding protein 1	Pqbp1	GO:1902857	protein
regulation of cilium assembly	MGI:MGI:2443752	Protein inturned	Intu	GO:1902017	protein
positive regulation of cilium assembly	MGI:MGI:96067	Huntingtin	Htt	GO:0045724	protein
positive regulation of cilium assembly	MGI:MGI:96067	Huntingtin	Htt	GO:0045724	protein
positive regulation of non-motile cilium assembly	MGI:MGI:96067	Huntingtin	Htt	GO:1902857	protein
positive regulation of motile cilium assembly	MGI:MGI:96067	Huntingtin	Htt	GO:1905505	protein
positive regulation of cilium assembly	MGI:MGI:2444431	Rab11 family-interacting protein 3	Rab11fip3	GO:0045724	protein
regulation of cilium assembly	MGI:MGI:2444431	Rab11 family-interacting protein 3	Rab11fip3	GO:1902017	protein
regulation of cilium assembly	MGI:MGI:2444431	Rab11 family-interacting protein 3	Rab11fip3	GO:1902017	protein
positive regulation of cilium assembly	MGI:MGI:2444431	Rab11 family-interacting protein 3	Rab11fip3	GO:0045724	protein
regulation of cilium assembly	MGI:MGI:2444431	Rab11 family-interacting protein 3	Rab11fip3	GO:1902017	protein
positive regulation of cilium assembly	MGI:MGI:2147298	Centrosomal protein of 120 kDa	Cep120	GO:0045724	protein
regulation of cilium assembly	MGI:MGI:1918341	Cyclin-dependent kinase-like 1	Cdkl1	GO:1902017	protein
positive regulation of cilium assembly	MGI:MGI:2683537	Transmembrane anterior posterior transformation protein 1	Tapt1	GO:0045724	protein
positive regulation of cilium assembly	MGI:MGI:2683537	Transmembrane anterior posterior transformation protein 1	Tapt1	GO:0045724	protein
positive regulation of cilium assembly	MGI:MGI:2683537	Transmembrane anterior posterior transformation protein 1	Tapt1	GO:0045724	protein
positive regulation of cilium assembly	MGI:MGI:2683537	Transmembrane anterior posterior transformation protein 1	Tapt1	GO:0045724	protein
positive regulation of cilium assembly	MGI:MGI:2683537	Transmembrane anterior posterior transformation protein 1	Tapt1	GO:0045724	protein
positive regulation of cilium assembly	MGI:MGI:108429	Lysophosphatidic acid receptor 1	Lpar1	GO:0045724	protein
regulation of cilium assembly	MGI:MGI:2144467	WD repeat-containing and planar cell polarity effector protein fritz homolog	Wdpcp	GO:1902017	protein
positive regulation of cilium assembly	MGI:MGI:1920955	MAP/microtubule affinity-regulating kinase 4	Mark4	GO:0045724	protein
positive regulation of cilium assembly	MGI:MGI:1920955	MAP/microtubule affinity-regulating kinase 4	Mark4	GO:0045724	protein
positive regulation of non-motile cilium assembly	MGI:MGI:2681869	Centrosomal protein of 135 kDa	Cep135	GO:1902857	protein
positive regulation of non-motile cilium assembly	MGI:MGI:2681869	Centrosomal protein of 135 kDa	Cep135	GO:1902857	protein
positive regulation of non-motile cilium assembly	MGI:MGI:2681869	Centrosomal protein of 135 kDa	Cep135	GO:1902857	protein
regulation of cilium assembly	MGI:MGI:3648807	Multicilin	Mcidas	GO:1902017	protein
regulation of cilium assembly	MGI:MGI:3648807	Multicilin	Mcidas	GO:1902017	protein
regulation of cilium assembly	MGI:MGI:3648807	Multicilin	Mcidas	GO:1902017	protein
positive regulation of cilium assembly	MGI:MGI:2141942	Centriolar coiled-coil protein of 110 kDa	Ccp110	GO:0045724	protein
regulation of cilium assembly	MGI:MGI:1921506	Ubiquitin carboxyl-terminal hydrolase CYLD	Cyld	GO:1902017	protein
regulation of cilium assembly	MGI:MGI:2146906	Intraflagellar transport protein 140 homolog	Ift140	GO:1902017	protein
regulation of cilium assembly	MGI:MGI:2146906	Intraflagellar transport protein 140 homolog	Ift140	GO:1902017	protein
positive regulation of cilium assembly	MGI:MGI:1915585	Intraflagellar transport protein 20 homolog	Ift20	GO:0045724	protein
regulation of cilium assembly	MGI:MGI:1915585	Intraflagellar transport protein 20 homolog	Ift20	GO:1902017	protein
positive regulation of cilium assembly	MGI:MGI:1915585	Intraflagellar transport protein 20 homolog	Ift20	GO:0045724	protein
positive regulation of cilium assembly	MGI:MGI:107933	Meiosis-specific nuclear structural protein 1	Mns1	GO:0045724	protein
positive regulation of cilium assembly	MGI:MGI:1925177	Girdin	Ccdc88a	GO:0045724	protein
positive regulation of cilium assembly	MGI:MGI:1925177	Girdin	Ccdc88a	GO:0045724	protein
positive regulation of non-motile cilium assembly	MGI:MGI:1341105	Oxygen-regulated protein 1	Rp1	GO:1902857	protein
positive regulation of non-motile cilium assembly	MGI:MGI:1341105	Oxygen-regulated protein 1	Rp1	GO:1902857	protein
regulation of cilium assembly	MGI:MGI:2652894	Mitogen-activated protein kinase 15	Mapk15	GO:1902017	protein
regulation of cilium assembly	MGI:MGI:2652894	Mitogen-activated protein kinase 15	Mapk15	GO:1902017	protein
regulation of cilium assembly	MGI:MGI:2652894	Mitogen-activated protein kinase 15	Mapk15	GO:1902017	protein
regulation of cilium assembly	MGI:MGI:2652894	Mitogen-activated protein kinase 15	Mapk15	GO:1902017	protein
regulation of cilium assembly	MGI:MGI:2652818	Doublecortin domain-containing protein 2	Dcdc2	GO:1902017	protein
regulation of cilium assembly	MGI:MGI:2652818	Doublecortin domain-containing protein 2	Dcdc2	GO:1902017	protein
regulation of cilium assembly	MGI:MGI:2652818	Doublecortin domain-containing protein 2	Dcdc2	GO:1902017	protein
positive regulation of non-motile cilium assembly	MGI:MGI:2682328	ATM interactor	Atmin	GO:1902857	protein
positive regulation of non-motile cilium assembly	MGI:MGI:2682328	ATM interactor	Atmin	GO:1902857	protein
positive regulation of non-motile cilium assembly	MGI:MGI:2682328	ATM interactor	Atmin	GO:1902857	protein
regulation of cilium assembly	MGI:MGI:1913311	Dynein light chain Tctex-type protein 2B	Dynlt2b	GO:1902017	protein
positive regulation of cilium assembly	MGI:MGI:87986	RAC-alpha serine/threonine-protein kinase	Akt1	GO:0045724	protein
positive regulation of non-motile cilium assembly	MGI:MGI:1923928	Meckelin	Tmem67	GO:1902857	protein
regulation of non-motile cilium assembly	MGI:MGI:3618711	microRNA 129-2	Mir129-2	GO:1902855	miRNA_gene
positive regulation of non-motile cilium assembly	MGI:MGI:1861457	Dynein light chain 1, cytoplasmic	Dynll1	GO:1902857	protein
positive regulation of non-motile cilium assembly	MGI:MGI:1861457	Dynein light chain 1, cytoplasmic	Dynll1	GO:1902857	protein
positive regulation of non-motile cilium assembly	MGI:MGI:1861457	Dynein light chain 1, cytoplasmic	Dynll1	GO:1902857	protein
positive regulation of cilium assembly	MGI:MGI:1861437	Glycogen synthase kinase-3 beta	Gsk3b	GO:0045724	protein
regulation of cilium assembly	MGI:MGI:1923818	Intraflagellar transport protein 46 homolog	Ift46	GO:1902017	protein
positive regulation of non-motile cilium assembly	MGI:MGI:1891749	WD repeat-containing protein WRAP73	Wrap73	GO:1902857	protein
positive regulation of non-motile cilium assembly	MGI:MGI:1891749	WD repeat-containing protein WRAP73	Wrap73	GO:1902857	protein
positive regulation of non-motile cilium assembly	MGI:MGI:1891749	WD repeat-containing protein WRAP73	Wrap73	GO:1902857	protein
positive regulation of cilium assembly	MGI:MGI:3529431	Rootletin	Crocc	GO:0045724	protein
positive regulation of cilium assembly	MGI:MGI:3529431	Rootletin	Crocc	GO:0045724	protein
positive regulation of cilium assembly	MGI:MGI:1923061	stabilizer of axonemal microtubules 1	Saxo1	GO:0045724	gene_product
regulation of cilium assembly	MGI:MGI:1917564	Rab GTPase-binding effector protein 2	Rabep2	GO:1902017	protein
regulation of cilium assembly	MGI:MGI:1917564	Rab GTPase-binding effector protein 2	Rabep2	GO:1902017	protein
positive regulation of cilium assembly	MGI:MGI:1917550	Protein fuzzy homolog	Fuz	GO:0045724	protein
regulation of cilium assembly	MGI:MGI:1917550	Protein fuzzy homolog	Fuz	GO:1902017	protein
positive regulation of cilium assembly	MGI:MGI:1917550	Protein fuzzy homolog	Fuz	GO:0045724	protein
positive regulation of motile cilium assembly	MGI:MGI:2387863	Zinc finger MYND domain-containing protein 10	Zmynd10	GO:1905505	protein
positive regulation of non-motile cilium assembly	MGI:MGI:2684927	Centrosomal P4.1-associated protein	Cpap	GO:1902857	protein
regulation of cilium assembly	MGI:MGI:2429637	A disintegrin and metalloproteinase with thrombospondin motifs 16	Adamts16	GO:1902017	protein
regulation of cilium assembly	MGI:MGI:2429637	A disintegrin and metalloproteinase with thrombospondin motifs 16	Adamts16	GO:1902017	protein
positive regulation of non-motile cilium assembly	MGI:MGI:1858222	Septin-9	Septin9	GO:1902857	protein
regulation of cilium assembly	MGI:MGI:1858202	Ras-related protein Rab-11A	Rab11a	GO:1902017	protein
regulation of cilium assembly	MGI:MGI:1858202	Ras-related protein Rab-11A	Rab11a	GO:1902017	protein
positive regulation of cilium assembly	MGI:MGI:1858202	Ras-related protein Rab-11A	Rab11a	GO:0045724	protein
regulation of cilium assembly	MGI:MGI:1858202	Ras-related protein Rab-11A	Rab11a	GO:1902017	protein
regulation of cilium assembly	MGI:MGI:1913996	Cytoplasmic dynein 2 light intermediate chain 1	Dync2li1	GO:1902017	protein
regulation of cilium assembly	MGI:MGI:1913996	Cytoplasmic dynein 2 light intermediate chain 1	Dync2li1	GO:1902017	protein
regulation of cilium assembly	MGI:MGI:1913996	Cytoplasmic dynein 2 light intermediate chain 1	Dync2li1	GO:1902017	protein
positive regulation of non-motile cilium assembly	MGI:MGI:2155779	Tau-tubulin kinase 2	Ttbk2	GO:1902857	protein
regulation of cilium assembly	MGI:MGI:2449316	Nesprin-2	Syne2	GO:1902017	protein
regulation of cilium assembly	MGI:MGI:2449316	Nesprin-2	Syne2	GO:1902017	protein
positive regulation of cilium assembly	MGI:MGI:1920094	potassium channel tetramerisation domain containing 17	Kctd17	GO:0045724	gene_product
positive regulation of cilium assembly	MGI:MGI:1920094	potassium channel tetramerisation domain containing 17	Kctd17	GO:0045724	gene_product
positive regulation of cilium assembly	MGI:MGI:1929494	Rho GTPase-activating protein 35	Arhgap35	GO:0045724	protein
regulation of cilium assembly	MGI:MGI:3053002	Homeobox protein notochord	Noto	GO:1902017	protein
regulation of cilium assembly	MGI:MGI:1098824	Outer dense fiber protein 2	Odf2	GO:1902017	protein
regulation of cilium assembly	MGI:MGI:1098824	Outer dense fiber protein 2	Odf2	GO:1902017	protein
positive regulation of cilium assembly	MGI:MGI:1922853	Protein phosphatase 1 regulatory subunit 35	Ppp1r35	GO:0045724	protein
positive regulation of cilium assembly	MGI:MGI:1922853	Protein phosphatase 1 regulatory subunit 35	Ppp1r35	GO:0045724	protein
positive regulation of cilium assembly	MGI:MGI:1919654	WD repeat-containing protein 44	Wdr44	GO:0045724	protein
regulation of cilium assembly	MGI:MGI:1277186	Autophagy protein 5	Atg5	GO:1902017	protein
regulation of cilium assembly	MGI:MGI:1277186	Autophagy protein 5	Atg5	GO:1902017	protein
positive regulation of cilium assembly	MGI:MGI:1915362	Endosome-associated-trafficking regulator 1	Entr1	GO:0045724	protein
positive regulation of cilium assembly	MGI:MGI:1915362	Endosome-associated-trafficking regulator 1	Entr1	GO:0045724	protein
positive regulation of cilium assembly	MGI:MGI:1915362	Endosome-associated-trafficking regulator 1	Entr1	GO:0045724	protein
positive regulation of cilium assembly	MGI:MGI:1915362	Endosome-associated-trafficking regulator 1	Entr1	GO:0045724	protein
positive regulation of non-motile cilium assembly	MGI:MGI:1261831	Huntingtin-associated protein 1	Hap1	GO:1902857	protein
positive regulation of non-motile cilium assembly	MGI:MGI:1261831	Huntingtin-associated protein 1	Hap1	GO:1902857	protein
positive regulation of cilium assembly	MGI:MGI:1914311	Cilium assembly protein DZIP1	Dzip1	GO:0045724	protein
positive regulation of cilium assembly	MGI:MGI:1914311	Cilium assembly protein DZIP1	Dzip1	GO:0045724	protein
regulation of cilium assembly	MGI:MGI:1924859	Outer dynein arm-docking complex subunit 3	ODAD3	GO:1902017	protein
regulation of cilium assembly	MGI:MGI:1278336	Cyclin-dependent kinase-like 5	Cdkl5	GO:1902017	protein
regulation of cilium assembly	MGI:MGI:1278336	Cyclin-dependent kinase-like 5	Cdkl5	GO:1902017	protein
positive regulation of cilium assembly	MGI:MGI:98715	Intraflagellar transport protein 88 homolog	Ift88	GO:0045724	protein
regulation of cilium assembly	MGI:MGI:98715	Intraflagellar transport protein 88 homolog	Ift88	GO:1902017	protein
regulation of cilium assembly	MGI:MGI:98715	Intraflagellar transport protein 88 homolog	Ift88	GO:1902017	protein
positive regulation of cilium assembly	MGI:MGI:98715	Intraflagellar transport protein 88 homolog	Ift88	GO:0045724	protein
regulation of cilium assembly	MGI:MGI:1924066	Serologically defined colon cancer antigen 8 homolog	Sdccag8	GO:1902017	protein
regulation of cilium assembly	MGI:MGI:1924066	Serologically defined colon cancer antigen 8 homolog	Sdccag8	GO:1902017	protein
regulation of cilium assembly	MGI:MGI:1924066	Serologically defined colon cancer antigen 8 homolog	Sdccag8	GO:1902017	protein
regulation of cilium assembly	MGI:MGI:1927152	Nesprin-1	Syne1	GO:1902017	protein
regulation of cilium assembly	MGI:MGI:1927152	Nesprin-1	Syne1	GO:1902017	protein
